# Supplementary material for: Transcriptomic analysis of the honey bee (Apis mellifera) queen spermathecae reveals genes that may be involved in sperm storage after mating
Source: PLoS One. 2021 Jan 8;16(1):e0244648. doi: 10.1371/journal.pone.0244648 (PMC7793254; doi:10.1371/journal.pone.0244648)
Supplement: S1 Table — An exception is the normalizer gene GB41358 at the bottom, on the last row. The BeeBase gene identifier, GenBank accession number, gene symbol, protein description, forward and reverse primer sequences, and amplicon size (bp) are provided. (XLSX) [file pone.0244648.s002.xlsx]

## Sheet: Sheet1
BeeBase gene identifier	GenBank accession number	Gene symbol	Protein description	Primer sequences	Amplicon size (bp)
GB53925	XM_006571667.3	LOC724993	Kielin/chordin-like	Forward: ACGGGCACGAGTATAGCGAC	108
				Reverse: CGCACACAAAGTTGGCCTCAT
GB54516	XM_003249831.4	KCP	Uncharacterized protein	Forward: CGAAGAGCATTTGGGGGCAA	135
				Reverse: CCTTGTGCTTTATCGCAGCTC
GB43575	XM_006560197.3	TREH	Trehalase	Forward: TGGCGGTCGGTTCAAAGAATTT	95
	XM_393963.6			Reverse: TCATTCCCCTGGCAGTTTGA
GB43248	NM_001040236.1	AGLU2	Alpha glucosidase 2	Forward: TGCAAATTCATCTTCCACGCCA	108
				Reverse: CGATCATGGTTTCCCATCACCC
GB44112	NM_001011607.2	Melt	Melittin	Forward: TACATCTATGCGGCCCCTGAAC	80
				Reverse: CCCGCTTCCGGATCTGCCT
GB54549	NM_001040259.1	AGLU1	Alpha glucosidase 1	Forward: AGTTACGGTCGCTTGCCTCT	128
				Reverse: CTATACCGTCCCCGTCGCTG
GB48478	XM_016916162.2	Minpp1	Multiple inositol polyphosphate phosphatase 1	Forward: TGGAAGCATATCACCGCCCA	101
				Reverse: ACACATTCGTCCCGCTTTGC
GB54806	XM_623947.6	Tret1	Facilitated trehalose transporter 1	Forward: ACTGTTGATCGGTGCTGCTT	99
				Reverse: GCGCTACTTCGTACGTTCAC
GB45850	XM_392138.5	CLVS2	Clavesin 2	Forward: CCGTCTTGACGCGCGATTTT	100
				Reverse: CTGGCGCAGCAGCAAGTATC
GB40598	XM_003250003.4	LOC409208	Bumetanide-sensitive sodium-(potassium)-chloride cotransporter	Forward: CCGACACATGACTAGGGAGGC	132
				Reverse: TGCGATCCTGAACCCTTGTT
GB41358	NM_001014993.1	EF1aF2	Elongation factor 1 alpha F2	Forward: GGAGATGCTGCCATCGTTAT	154
				Reverse: CAGCAGCGTCCTTGAAAGTT
