# Supplementary material for: Transcriptomic analysis of the honey bee (Apis mellifera) queen spermathecae reveals genes that may be involved in sperm storage after mating
Source: PLoS One. 2021 Jan 8;16(1):e0244648. doi: 10.1371/journal.pone.0244648 (PMC7793254; doi:10.1371/journal.pone.0244648)
Supplement: S2 Table — Each "Drone" replicate indicates a pooled semen sample from ten drones; each "Mated queen" replicate represents one spermatheca sample from a mated queen; and each "Virgin queen" replicate represents a spermatheca sample from a virgin queen. The "total number of reads mapped" is the number of reads that were mapped to the honey bee genome. (XLSX) [file pone.0244648.s003.xlsx]

## Sheet: Sheet1
Library ID #	Total number of reads	Total number of reads mapped	Total number of genes represented
Drone 1	46277003	198694	8939
Drone 2	45980309	244216	7751
Drone 3	41836624	347453	9478
Mated queen 1	45212437	156467	8252
Mated queen 2	42340559	483813	9816
Mated queen 3	43978553	355665	9664
Virgin queen 1	43527434	421537	9119
Virgin queen 2	40683698	372479	9505
Virgin queen 3	43478197	163817	8606
Average values	43701646	304905	9014.44
