# Supplementary material for: Transcriptomic analysis of the honey bee (Apis mellifera) queen spermathecae reveals genes that may be involved in sperm storage after mating
Source: PLoS One. 2021 Jan 8;16(1):e0244648. doi: 10.1371/journal.pone.0244648 (PMC7793254; doi:10.1371/journal.pone.0244648)
Supplement: S3 Table — The BeeBase gene identifier, protein description, normalized gene values for each sample of the three tissue types analyzed, and the average normalized value for each tissue type, are provided. Each "Drone" replicate indicates a pooled semen sample from ten drones; each "Mated queen" replicate represents one spermatheca sample from a mated queen; and each "Virgin queen" replicate represents a spermatheca sample from a virgin queen. The genes were sorted (most prevalent to least prevalent) based on average values of the mated queen samples. (XLSX) [file pone.0244648.s004.xlsx]

## Sheet: all_normalized_and_log_transfor
BeeBase gene identifier	Protein Description	Drone 1	Drone 2	Drone 3	Average value for drones	Mated queen 1	Mated queen 2	Mated queen 3	Average value for mated queens	Virgin queen 1	Virgin queen 2	Virgin queen 3	Average value for virgin queens
GB54516	uncharacterized LOC100577150	-3.38707	-3.41074	-3.06081	-3.2862	7.09996	-1.78582	4.78393	3.36602	-3.27888	3.77809	-0.738666	-0.0798187
GB49544	vitellogenin	-3.06316	-3.1696	-2.70216	-2.97831	1.66415	1.99535	3.31544	2.32498	-1.83457	0.409567	3.385	0.653331
GB43575	trehalase-like	-2.663	-2.95002	-2.616	-2.74301	3.84709	-0.2213	2.70245	2.10941	0.365931	1.41262	0.122231	0.633594
GB47379	histidine decarboxylase	-2.79088	-2.83535	-2.90532	-2.84385	1.88227	1.90346	2.1055	1.96374	2.34995	1.22674	-0.936372	0.880106
GB46537	deoxyribonuclease-2-alpha	-2.27009	-2.66895	-2.49245	-2.47716	2.8168	0.341313	2.6828	1.94697	0.874261	2.04814	-1.33181	0.530194
GB53925	uncharacterized LOC724993	-1.59231	-1.84189	-1.83486	-1.75635	4.48603	-2.02873	3.2976	1.9183	-0.364053	0.770276	-0.892073	-0.16195
GB52320	uncharacterized LOC100578903	-0.298095	-1.23704	-1.02255	-0.852561	-0.80212	5.71366	0.514261	1.8086	-2.16881	-0.0436716	-0.655629	-0.956038
GB54454	uncharacterized LOC724783	-1.1508	-0.949652	-1.80903	-1.30316	4.29863	-1.545	2.62641	1.79334	-2.49861	2.5978	-1.56974	-0.490183
GB51306	apidaecins type 73	-1.66165	-1.62812	-1.86193	-1.71723	2.07745	0.960812	2.3169	1.78505	-2.05729	0.891416	0.962419	-0.0678179
GB43576	trehalase-like	-2.3855	-2.19202	-2.1926	-2.25671	3.19861	-0.685212	2.61074	1.70805	0.455959	1.35541	-0.165392	0.54866
GB54517	trypsin 3A1	-1.35238	-1.82583	-1.74961	-1.6426	4.19755	-2.07973	2.97918	1.699	-2.14529	2.62886	-0.652761	-0.0563973
GB49865	protein drumstick	-2.44479	-2.44332	-2.58008	-2.4894	1.68836	1.86978	1.52543	1.69452	1.98793	0.828823	-0.432137	0.794873
GB48134	L-lactate dehydrogenase-like	-0.962564	-2.75982	-2.70631	-2.1429	-0.295299	3.60667	1.64569	1.65235	1.5579	0.316484	-0.40275	0.490544
GB44493	arylsulfatase B-like	-1.05297	-2.09896	-1.96348	-1.70513	3.54524	-1.65307	3.05949	1.65055	-1.81943	1.56164	0.421534	0.0545818
GB50571	uncharacterized LOC102655899	-1.07941	-1.23593	-1.67681	-1.33071	1.31875	1.98427	1.61293	1.63865	0.181187	0.198752	-1.30375	-0.307937
GB45906	uncharacterized LOC410087	-1.18763	-2.71135	-2.62448	-2.17449	1.4699	2.69427	0.716054	1.62674	1.76301	0.586711	-0.706481	0.547745
GB43711	membralin-like	-1.15234	-1.65306	-2.11479	-1.64006	2.04803	1.15506	1.6767	1.6266	0.474653	-0.42144	-0.012812	0.013467
GB50574	uncharacterized LOC102656231	-1.63146	-1.43904	-0.977569	-1.34936	1.52864	1.65395	1.60209	1.59489	0.286955	-0.408472	-0.615097	-0.245538
GB50572	uncharacterized LOC408538	-1.70222	-1.50792	-1.2043	-1.47148	1.52627	1.77065	1.45463	1.58385	0.095893	0.0932678	-0.52627	-0.11237
GB47546	apidaecin 1	-1.18567	-1.98748	-2.09203	-1.75506	1.51507	0.275516	2.93138	1.57399	-2.29917	0.91631	1.92608	0.181071
GB48966	homeotic protein caudal	0.00822391	-0.57136	-0.585438	-0.382858	0.819644	4.1921	-0.353132	1.55287	-1.84121	-0.318694	-1.35014	-1.17001
GB55212	major royal jelly protein 2	-1.29207	-1.1172	0.014149	-0.798371	1.56933	1.46158	1.44304	1.49131	-0.88073	-0.662036	-0.536063	-0.692943
GB48462	E3 ubiquitin-protein ligase TRIM71	0.346463	-1.24509	-0.276513	-0.391713	0.587574	4.10117	-0.257215	1.47718	-1.77611	-0.975937	-0.504346	-1.08546
GB49751	homeobox protein SIX3	-2.31376	-2.32099	-2.34053	-2.32509	0.883824	1.84916	1.67991	1.47096	2.51185	0.582874	-0.532333	0.854131
GB48663	chaoptin-like	-1.41449	-2.06261	-2.04077	-1.83929	1.43155	0.629252	2.24385	1.43488	-0.949106	2.37376	-0.211441	0.404406
GB40980	glucose transporter type 1	-1.11532	-1.92852	-1.72458	-1.58947	2.45984	0.0194533	1.80749	1.42893	0.420952	1.00354	-0.942864	0.160542
GB49054	uncharacterized LOC410975	-0.703562	-1.05617	-0.462189	-0.740642	1.46046	1.46725	1.32421	1.41731	-0.433599	-0.584901	-1.01149	-0.676665
GB50573	uncharacterized LOC726094	-1.39369	-1.21349	-1.36523	-1.32414	1.0317	1.69077	1.5254	1.41596	-0.136783	0.145627	-0.284298	-0.0918181
GB55613	uncharacterized LOC100576118	-2.48968	-2.30295	-2.43664	-2.40976	0.440209	2.16278	1.62998	1.41099	2.61426	1.82479	-1.44274	0.998769
GB55066	protein hedgehog-like	-1.06962	-1.51498	-2.27307	-1.61922	0.539323	1.85814	1.82845	1.40864	1.54884	0.449203	-1.36629	0.210586
GB45910	protein lethal(2)essential for life-like	0.0687147	-1.70863	-1.94697	-1.19563	0.743027	3.07375	0.352789	1.38986	-0.173182	0.318209	-0.727713	-0.194229
GB45911	protein lethal(2)essential for life-like	-0.4295	-1.72773	-2.18859	-1.44861	0.338336	2.2771	1.55382	1.38975	-0.724401	0.121941	0.77903	0.0588565
GB50575	uncharacterized LOC726125	-1.59588	-1.35794	-1.30479	-1.41954	0.324142	1.95141	1.83749	1.37101	0.308542	0.141513	-0.304478	0.0485256
GB41376	J domain-containing protein	-1.66846	-1.90623	-1.84365	-1.80611	0.744613	2.09687	1.2552	1.36556	1.15963	0.430833	-0.268803	0.440554
GB40624	laccase 2	-0.844973	-1.06945	-0.964159	-0.959527	1.29669	1.46004	1.33312	1.36328	-0.14711	-0.23487	-0.829283	-0.403754
GB50529	uncharacterized LOC100577544	-1.3663	-1.1887	-1.11161	-1.2222	1.11484	1.51569	1.44561	1.35871	0.381015	-0.29212	-0.498426	-0.13651
EMAMEG00000000283	U1	0.150796	-0.819853	-0.0758691	-0.248309	-0.976048	5.01428	0.0296589	1.35596	-1.30383	-1.26439	-0.754746	-1.10766
GB42894	disheveled-associated activator of morphogenesis 1	-0.63003	-1.63433	-1.34122	-1.20186	2.99793	-0.88124	1.93577	1.35082	-2.23249	1.24122	0.544393	-0.14896
GB55921	esterase FE4-like	-2.45479	-2.71001	-2.54495	-2.56992	0.701917	1.72508	1.6	1.34233	1.94793	1.5469	0.187931	1.22759
GB43823	chemosensory protein 1	-2.03107	-2.1413	-2.64028	-2.27088	0.655353	1.90549	1.43461	1.33182	1.67632	2.46348	-1.3226	0.939067
GB40609	proline-rich extensin-like protein EPR1	-0.319242	-0.619944	-0.0812291	-0.340138	3.38512	-0.762059	1.35482	1.32596	-1.56149	-0.430511	-0.965465	-0.985823
GB46044	uncharacterized LOC413368	-0.354808	-1.54201	-1.50141	-1.13274	2.28226	0.205371	1.48925	1.32563	-1.23823	1.06689	-0.407314	-0.192885
GB50568	uncharacterized LOC100576740	-0.548019	-0.802129	-1.15154	-0.833897	1.52758	1.32158	1.11917	1.32278	-0.627281	-0.580181	-0.259187	-0.488883
GB47485	histone H2B-like	-0.061536	-0.0521904	0.155378	0.013884	1.05412	3.42235	-0.542617	1.31129	-1.37613	-1.3391	-1.26029	-1.32517
GB43094	uncharacterized LOC726019	-0.325686	-0.23874	0.0863455	-0.15936	1.6427	1.02292	1.24718	1.30427	-1.29476	-1.13724	-1.00273	-1.14491
GB51698	hexamerin 70a	0.140924	-1.1701	-0.596112	-0.541762	0.0808203	1.71373	2.09824	1.2976	-1.23502	-1.37864	0.346163	-0.755834
GB47055	putative inorganic phosphate cotransporter	-1.28871	-0.959379	-1.85873	-1.36894	0.487186	2.32743	1.02884	1.28115	-0.958834	0.889324	0.332864	0.0877848
GB49543	alanine--glyoxylate aminotransferase 2-like	-0.394008	-2.5939	-1.75944	-1.58245	1.46344	0.0207695	2.34334	1.27585	0.423544	0.550883	-0.0546309	0.306599
GB47289	uncharacterized LOC408348	-0.373957	-0.67066	-0.646533	-0.563716	0.646294	1.89055	1.27201	1.26962	-1.01914	-0.163887	-0.934669	-0.7059
GB40549	uncharacterized LOC100576478	-1.14526	-1.2886	-0.100655	-0.844839	0.535865	1.96667	1.29222	1.26492	0.826738	-0.435513	-1.65146	-0.420077
GB44163	transmembrane and TPR repeat-containing protein CG4341	-1.65354	-0.908539	-1.52663	-1.3629	0.036023	2.46847	1.2809	1.2618	1.67505	-0.0423569	-1.32937	0.101106
GB51881	uncharacterized LOC100577971	-1.02482	-0.87273	-0.925541	-0.941031	1.26246	0.978164	1.53201	1.25755	0.313471	-0.682781	-0.580235	-0.316515
GB48768	uncharacterized LOC410179	-0.931578	-1.3387	-0.813273	-1.02785	2.67543	-1.02501	2.11958	1.25667	-1.36052	0.900728	-0.226647	-0.228814
GB45912	protein lethal(2)essential for life-like	-1.60746	-2.43383	-1.66692	-1.90274	0.688869	1.79403	1.27319	1.25203	0.996575	0.590007	0.365542	0.650708
GB42762	uncharacterized LOC409020	-0.898842	-0.819122	-1.0229	-0.91362	2.82799	-0.617684	1.53877	1.24969	-1.21484	0.808703	-0.602079	-0.336071
GB51788		-0.539294	-1.73001	-1.38649	-1.2186	2.31116	0.264999	1.17071	1.24896	0.400489	-0.0295802	-0.461991	-0.0303604
GB43643	thyrotroph embryonic factor	-1.92879	-1.7508	-1.87955	-1.85305	0.884816	1.39378	1.46726	1.24862	1.67148	0.613814	-0.472005	0.604431
GB44975	micronuclear linker histone polyprotein-like	-0.11273	-0.0981252	-0.551953	-0.254269	-0.353709	4.94056	-0.85294	1.24464	-0.850746	-1.45099	-0.669371	-0.990369
GB40701	uncharacterized LOC551765	-1.5479	-1.90211	-1.92985	-1.79329	1.13909	1.394	1.18323	1.23877	0.419024	0.760532	0.483998	0.554518
GB55930	xaa-Pro aminopeptidase 1-like	-1.62403	-2.18453	-1.95421	-1.92092	0.57383	2.0034	1.12593	1.23439	1.29694	0.7165	0.0461709	0.686536
GB47290		-0.840775	-0.223592	-0.696617	-0.586995	0.733053	1.72616	1.23888	1.2327	-0.737211	-0.225905	-0.97399	-0.645702
GB40979		-0.839199	-1.24226	-1.55493	-1.21213	2.47441	-0.392815	1.61543	1.23234	0.157908	0.669342	-0.88788	-0.02021
GB40226	microtubule-associated protein tau-like	-0.145416	-1.94577	-1.66366	-1.25162	1.54829	0.982859	1.13386	1.22167	0.730056	-0.116598	-0.52362	0.029946
GB50565	uncharacterized LOC552558	-0.867512	-0.730903	-1.05851	-0.885642	1.05461	1.43015	1.17973	1.2215	-0.321054	0.315222	-1.00174	-0.335857
GB40225	microtubule-associated protein tau-like	-0.539482	-2.08491	-1.6943	-1.43956	1.84498	0.846563	0.972271	1.22127	0.877323	-0.0936234	-0.128823	0.218292
GB50156	uncharacterized LOC102653894,ETS-like protein pointed	-1.98048	-2.06744	-1.81099	-1.95297	0.626176	1.73732	1.27481	1.21277	0.950879	0.459613	0.810106	0.740199
GB55781	dumpy	-1.78756	-1.63536	-1.59237	-1.67176	0.622802	2.08568	0.909356	1.20594	1.08015	0.0662835	0.251017	0.465818
GB54489	histidine-rich glycoprotein-like	-0.317985	-0.646016	-0.986038	-0.650013	2.74293	-0.480555	1.33934	1.20057	-1.01683	0.290598	-0.925446	-0.55056
GB53249	protein Wnt-5b	-0.765906	-1.15187	-0.935973	-0.951248	2.63412	-0.871186	1.828	1.19698	-1.25242	1.5802	-1.06497	-0.24573
GB40758	venom protein 2	0.445118	-2.66661	-2.50644	-1.57598	2.42562	-0.177719	1.34252	1.19681	-0.247211	1.23538	0.149343	0.379169
GB48858	microtubule-associated protein futsch-like	-0.441406	-1.28672	-0.717413	-0.815181	1.22745	1.38235	0.980156	1.19665	-0.192269	-0.700458	-0.251692	-0.381473
GB46297	cuticular protein 14	-1.77084	-1.88036	-2.1247	-1.9253	2.28737	0.0926451	1.20085	1.19362	-1.06063	0.593736	2.66193	0.731678
GB50570	uncharacterized LOC725988	-0.986966	-0.83855	-1.19317	-1.00623	0.770759	1.55374	1.25587	1.19345	-0.68153	0.437292	-0.317432	-0.187223
EMAMEG00000000003	U2	-0.546539	-0.815117	0.265664	-0.365331	0.133188	3.04236	0.403814	1.19312	-0.849124	-1.38546	-0.248789	-0.827791
GB50561	uncharacterized LOC725622	-0.369685	-1.18957	-0.407276	-0.655511	1.35153	1.38286	0.819315	1.18457	-0.287285	-0.642833	-0.657053	-0.529057
GB46064	uncharacterized LOC100576568	0.299713	-1.1325	-0.18519	-0.339325	1.43241	2.17517	-0.0796438	1.17598	-0.900089	-0.680267	-0.929605	-0.836654
GB52523	protein sister of odd and bowel-like	-1.54445	-0.279566	-1.79629	-1.20677	1.93875	0.355532	1.2328	1.17569	0.0597327	0.0294759	0.00401318	0.0310739
GB54030	zinc finger homeobox protein 4	-2.2254	-2.12646	-2.14474	-2.16553	1.44092	0.963043	1.12059	1.17485	0.91192	0.890413	1.16971	0.990681
GB46223	odorant binding protein 14	-0.352072	-1.0428	0.398422	-0.33215	0.562426	0.506318	2.4453	1.17135	-1.89331	-0.428121	-0.196171	-0.839199
GB50530	uncharacterized LOC100577464	-1.09705	-0.940547	-1.31195	-1.11651	1.13271	1.33712	1.02874	1.16619	0.417453	-0.271695	-0.294784	-0.0496754
GB47221	ecdysone-induced protein 75	-1.1517	-0.991246	-1.07993	-1.07429	0.905713	0.913406	1.67849	1.16587	0.469691	0.00217317	-0.746593	-0.0915765
GB55300	trehalose transporter 1	-1.95807	-1.75456	-1.22138	-1.64467	0.948338	1.71129	0.834612	1.16475	-0.0787026	0.793885	0.724589	0.479924
GB46045	uncharacterized LOC413368	-0.265591	-1.23289	-1.2593	-0.919263	1.85275	0.283229	1.35595	1.16397	-1.02525	0.847353	-0.556233	-0.244712
GB50567	uncharacterized LOC725823	-0.288809	-0.600442	-0.889813	-0.593021	1.37238	1.44393	0.670509	1.16227	-0.585011	-0.283342	-0.839404	-0.569252
GB55591	titin	-0.608038	-1.54437	-1.14468	-1.09903	0.925133	1.58666	0.966168	1.15932	-0.632504	-0.164204	0.615828	-0.0602933
GB52761	protein lozenge-like	-0.0231112	-1.4011	-1.25081	-0.891675	0.902378	1.11111	1.43821	1.15057	0.164467	-0.441895	-0.499248	-0.258892
GB50906	uncharacterized LOC726268	1.68733	-2.83188	-2.56168	-1.23541	0.792158	1.21688	1.44186	1.1503	-0.908857	0.966456	0.197733	0.0851109
GB43612	unconventional myosin-XV	-1.02322	-1.57264	-0.762414	-1.11942	1.27715	1.15238	1.00932	1.14628	-0.0173672	0.0649766	-0.128185	-0.0268584
GB50563	nucleolin-like	-0.743803	-0.62234	-0.913817	-0.759987	0.837334	1.38483	1.18963	1.13726	-0.159311	-0.109195	-0.863322	-0.377276
GB52721	protein lozenge-like	0.579263	-2.14803	-2.37469	-1.31448	-0.134619	2.35274	1.18982	1.13598	1.38476	0.0676144	-0.916863	0.178505
GB53555	uncharacterized LOC100576661	-1.36753	-0.406426	-1.30832	-1.02743	2.79281	-1.35352	1.95434	1.13121	-1.54258	1.59042	-0.359196	-0.103786
GB52702	facilitated trehalose transporter Tret1	-1.07109	-1.79897	-2.02098	-1.63035	1.71537	0.441139	1.22051	1.12567	0.678855	0.634986	0.200184	0.504675
GB49405	uncharacterized LOC107965323	-1.08773	-0.84855	-0.681792	-0.872689	2.54819	-1.02686	1.84355	1.12163	-0.748682	0.701379	-0.699509	-0.248937
GB55065	sonic hedgehog protein A-like	-1.14948	-1.29119	-1.46002	-1.30023	0.659572	1.47024	1.23465	1.12149	1.35136	0.136267	-0.951399	0.178742
GB53797	calponin homology domain-containing protein DDB_G0272472-like,uncharacterized LOC100577571	-1.10242	-0.52392	-0.429039	-0.685125	0.779337	1.1773	1.39481	1.11715	-0.00897377	-0.597493	-0.689607	-0.432025
GB53588	frizzled 2	-1.09465	-1.41592	-1.77897	-1.42985	0.694763	1.54497	1.10269	1.11414	1.22223	0.430326	-0.705441	0.315705
GB40759	venom protein 2	0.471837	-2.61827	-2.29696	-1.48113	2.37002	-0.291176	1.25228	1.11037	-0.353613	1.18444	0.281445	0.370756
GB50800	lachesin-like	0.133967	-0.937377	-0.317834	-0.373748	-0.323389	3.87535	-0.224206	1.10925	-1.07487	-0.745636	-0.386003	-0.735504
GB53301	NF-kappa-B inhibitor cactus-like	-0.309063	-0.402408	0.146797	-0.188225	0.788915	2.46385	0.0730801	1.10862	-1.28209	-0.922179	-0.5569	-0.92039
GB55614	uncharacterized LOC724776	-0.719084	-1.15344	-0.246819	-0.706446	0.858422	1.4065	1.04014	1.10169	0.892652	-0.586756	-1.49162	-0.395241
GB42218	acyl-CoA Delta(11) desaturase,acyl-CoA desaturase-like	-0.628879	-1.60664	-1.0831	-1.10621	0.711552	0.878602	1.70026	1.09681	-1.69712	-1.08684	2.81216	0.00940047
GB55239	anion exchange protein 2	-0.621795	-1.93734	-1.58446	-1.3812	0.203306	1.47335	1.60825	1.09497	1.83436	0.0295921	-1.00526	0.286232
GB54531	protein unc-13 homolog D	-0.171507	-1.20752	-0.937274	-0.772101	2.69662	-0.971993	1.55416	1.09293	-1.68688	1.36716	-0.642757	-0.320826
GB49799	battenin	-1.22445	-2.27288	-2.18299	-1.89344	1.29309	0.713036	1.25778	1.08797	0.613005	0.330881	1.47253	0.805471
GB41972	monocarboxylate transporter 13-like	-1.44111	-1.97572	-1.69085	-1.70256	0.684012	1.80524	0.747174	1.07881	1.20058	0.269649	0.401012	0.623748
GB42358	uncharacterized LOC412279	-0.061765	0.477617	-0.2757	0.0467173	1.48039	0.0885524	1.64517	1.07137	-1.72031	-0.724232	-0.909727	-1.11809
GB51820	glucose dehydrogenase [FAD%2C quinone]	-0.162498	-1.24585	-1.01201	-0.806784	0.62233	1.54373	1.04373	1.06993	0.0403038	-0.229097	-0.600637	-0.263143
GB49219	armadillo repeat-containing protein 4	0.437855	-1.56948	-0.661729	-0.597786	-0.421229	2.12925	1.48995	1.06599	2.09694	-1.7996	-1.70195	-0.468205
GB50566	uncharacterized LOC107965608	-0.776673	-0.65349	-0.623953	-0.684706	0.901889	1.29997	0.991638	1.0645	-0.217015	-0.373752	-0.54861	-0.379792
GB49914	protein sister of odd and bowel	-1.18681	-1.3206	-1.49208	-1.33316	0.765863	1.21564	1.1924	1.05797	0.917034	0.0107274	-0.102179	0.275194
GB52199	uncharacterized LOC100578593	-1.13737	-0.978818	-0.831788	-0.982657	0.634333	1.5024	1.02829	1.05501	0.473529	-0.334583	-0.355995	-0.0723498
GB45902	SAM and SH3 domain-containing protein 1	-0.150142	-1.23563	-1.17551	-0.853762	1.29567	0.930749	0.929255	1.05189	-0.137053	-0.389582	-0.0677506	-0.198128
GB47503	delta-1-pyrroline-5-carboxylate synthase	-2.1176	-1.8672	-2.75601	-2.24694	1.72143	0.274709	1.15891	1.05168	2.17835	0.970577	0.436852	1.19526
GB50569	uncharacterized LOC100576740	-0.496458	-0.75448	-0.764167	-0.671702	0.745958	1.4631	0.942275	1.05044	-0.565575	-0.147474	-0.423178	-0.378742
GB55064	sonic hedgehog protein A-like,uncharacterized LOC102656041	-0.782907	-0.98524	-1.36233	-1.04349	1.11987	1.00321	1.02077	1.04795	0.866696	-0.342928	-0.537136	-0.0044561
GB40550	uncharacterized LOC100576478	-0.434134	-0.707743	-0.699627	-0.613835	0.540348	1.40548	1.18968	1.04517	0.375374	-0.70181	-0.967572	-0.431336
GB41471	uncharacterized LOC100577669	-1.23332	-1.859	-1.4779	-1.52341	1.55235	0.828325	0.753409	1.04469	-0.00191374	0.213641	1.22441	0.478711
GB53077	cysteine-rich protein 1-like	0.0386367	-2.36871	-1.32451	-1.21819	1.20261	0.76605	1.16409	1.04425	1.12069	0.515557	-1.11441	0.173946
GB52025	membrane metallo-endopeptidase-like 1	-1.86203	-1.46663	-0.811386	-1.38002	2.36361	-0.611527	1.3721	1.04139	0.164482	0.557399	0.293985	0.338622
GB54455	histidine-rich glycoprotein-like	-0.385971	-0.702925	-1.0756	-0.721498	2.96776	-1.18584	1.33694	1.03962	-1.11022	1.16394	-1.00809	-0.318121
GB55860	sterile alpha and TIR motif-containing protein 1	-1.47327	-2.18406	-2.14759	-1.93497	0.946395	0.808482	1.35064	1.03517	1.70495	-0.218719	1.21318	0.899803
GB52760	uncharacterized LOC102655921,protein lozenge-like	-0.803884	-1.22392	-0.973554	-1.00045	0.180512	1.83875	1.08218	1.03381	1.20486	-0.251044	-1.0539	-0.0333615
GB53589	frizzled 2	-1.70522	-1.02638	-1.65745	-1.46301	1.45529	0.965317	0.679424	1.03334	1.26367	0.53605	-0.510703	0.429673
GB50226	transferrin 1	-1.87824	-2.23756	-2.40846	-2.17476	1.06086	-0.264392	2.29644	1.03097	0.16376	1.48245	1.78514	1.14378
GB42385	sorbitol dehydrogenase-like	-1.74171	-2.21484	-1.54468	-1.83374	1.05521	0.475678	1.55374	1.02821	0.467765	0.490691	1.45815	0.805535
GB47288	uncharacterized LOC408348	-0.211663	-0.312112	-0.534537	-0.352771	0.844839	0.943062	1.28843	1.02544	-0.818268	-0.166361	-1.03339	-0.672674
GB54501	uncharacterized LOC102656871	-0.50127	-0.402531	-0.648598	-0.517466	1.65022	-0.721516	2.13301	1.02057	-0.671556	-0.23402	-0.603749	-0.503108
GB47136	uncharacterized LOC724177	-1.24623	-2.37837	-2.34632	-1.9903	-0.0682546	2.24875	0.869584	1.01669	2.39373	0.92995	-0.402849	0.973611
EMAMEG00000000343	U2	-0.975208	-0.993417	-1.32225	-1.09696	1.23219	0.336525	1.47375	1.01415	0.0930822	0.388487	-0.233153	0.0828052
GB40842	glucose dehydrogenase [FAD%2C quinone]-like	-1.13236	-2.12054	-1.50265	-1.58518	0.265006	1.57242	1.20399	1.01381	1.61051	0.280785	-0.177178	0.571372
GB53331	protocadherin Fat 4	-0.179748	-0.570762	-0.645589	-0.465367	0.35672	1.47484	1.20533	1.0123	-1.28484	0.0621273	-0.418074	-0.54693
GB51032	uncharacterized LOC100578048	0.642633	-0.610689	0.372003	0.134649	1.65721	1.31007	0.0651358	1.01081	-0.947627	-1.13302	-1.35572	-1.14546
GB49920	integrin alpha-PS2	-0.772437	-0.873368	-1.4768	-1.04087	0.820218	1.23167	0.977937	1.00994	-0.115321	0.134679	0.073415	0.0309243
GB52343	neurotrimin	-0.985475	-1.73646	-2.28488	-1.66894	1.91968	0.215082	0.883662	1.00614	0.503753	0.669441	0.815202	0.662799
GB43611	unconventional myosin-XV	-0.585313	-1.54936	-0.951212	-1.02863	1.1814	0.899241	0.936538	1.00573	0.0375136	-0.0737867	0.104986	0.0229044
GB46758		0.214625	-0.557501	-0.887677	-0.410185	-0.149466	3.6697	-0.511912	1.00277	-0.510312	-0.889389	-0.378067	-0.592589
GB52763	uncharacterized LOC100578776	-0.348377	-1.08379	-0.258603	-0.563591	0.577161	1.15621	1.27055	1.00131	0.17476	-1.07463	-0.413283	-0.437719
GB49892	probable cytochrome P450 6a17	-0.591166	-0.487242	-0.103714	-0.394041	0.230333	1.79934	0.961443	0.997038	-0.761138	-0.740103	-0.30775	-0.602997
GB54488	sarcoplasmic reticulum histidine-rich calcium-binding protein-like	0.209861	-0.972742	-0.40626	-0.389714	2.88492	-1.22018	1.3244	0.99638	-1.43639	0.939458	-1.32307	-0.606667
GB49321	sorbitol dehydrogenase-like	-1.36843	-1.76715	-1.6538	-1.59646	0.917225	0.582229	1.47461	0.991353	0.822435	0.664806	0.328071	0.605104
GB54163	uncharacterized LOC410517	-1.62982	-1.59901	-1.58648	-1.60511	1.54904	-0.0753419	1.49841	0.990701	0.416837	0.563513	0.862867	0.614406
GB44213	filamin-like	-0.361463	-2.29628	-1.8109	-1.48955	-0.11026	2.31151	0.770015	0.990422	0.963972	0.0760014	0.457403	0.499125
GB40770	farnesol dehydrogenase-like	-0.184939	-2.63723	-1.55605	-1.45941	0.157068	1.67278	1.13689	0.988912	1.7684	0.416139	-0.773058	0.470495
GB51159	uncharacterized LOC413925	-0.108089	-0.40278	-0.237304	-0.249391	1.50165	0.380658	1.07474	0.985684	-1.45561	-0.0538558	-0.699413	-0.736293
GB42219	acyl-CoA Delta(11) desaturase-like	-0.263203	-0.359074	-0.597137	-0.406471	0.0127251	1.77107	1.17035	0.984717	-1.19137	-0.599884	0.056518	-0.578245
GB42804	uncharacterized LOC412763	0.469619	-1.51636	-1.63589	-0.89421	1.30069	0.770339	0.867608	0.979544	0.372429	0.0921774	-0.720609	-0.085334
GB46614	protein-methionine sulfoxide oxidase Mical	-0.805003	-1.66504	-1.48455	-1.3182	0.817155	1.25465	0.865424	0.979077	0.357668	0.147784	0.511914	0.339122
GB49078	nose resistant to fluoxetine protein 6-like	-1.98771	-2.54933	-2.46666	-2.33456	-0.365056	1.82733	1.46856	0.976945	2.69852	2.02913	-0.654792	1.35762
GB40794	synaptotagmin 4	0.519922	-2.31738	-1.70324	-1.1669	1.28394	1.04389	0.590655	0.97283	-0.159326	0.683291	0.058243	0.194069
GB55805	TRPL translocation defect protein 14	-0.429227	-1.45489	-0.983366	-0.955827	1.06833	0.830297	1.01641	0.971681	0.163928	0.198197	-0.409685	-0.0158532
GB52321	uncharacterized LOC724385	0.336236	-0.0688513	-0.0188343	0.0828502	2.62091	-1.38788	1.67436	0.969128	-2.84272	0.405617	-0.718833	-1.05198
EMAMEG00000000050	U5	-0.280482	-0.336686	-0.591149	-0.402772	2.82051	-1.01502	1.09928	0.968258	-0.897762	-0.384503	-0.414192	-0.565486
GB47934	worker-enriched antennal transcript	-1.34862	-0.350933	-1.08845	-0.929332	-0.038624	2.05811	0.884994	0.96816	2.0521	-0.135086	-2.0335	-0.0388283
GB50562	uncharacterized LOC725660	-0.909941	-0.328428	-0.185564	-0.474644	1.02024	1.11006	0.770207	0.966832	-0.40643	-0.356484	-0.71365	-0.492188
GB52829	uncharacterized LOC102655947,chitinase-like protein Idgf4	-0.809803	-2.48973	-2.15559	-1.81838	2.15267	-0.465065	1.20654	0.964713	0.152772	0.544717	1.8635	0.853662
GB55516	bone morphogenetic protein 2-B	-0.85854	-0.607553	-0.993522	-0.819871	-0.00354518	2.56805	0.328567	0.964357	-0.0254227	-0.478437	0.0704039	-0.144485
GB51154	uncharacterized LOC726201	-0.420618	-0.344025	-0.528657	-0.4311	1.10298	1.0144	0.746842	0.954741	-0.544767	-0.529553	-0.496603	-0.523641
GB54164	uncharacterized LOC410517	-1.27339	-1.83231	-1.8602	-1.6553	1.47901	0.0278396	1.34821	0.951687	0.531838	0.802287	0.776702	0.703609
GB41227	cuticular protein analogous to peritrophins 3-B,sodium/potassium-transporting ATPase subunit alpha-like	-0.960449	-1.49426	-0.955923	-1.13688	0.423062	1.5763	0.853497	0.950953	0.875994	0.304137	-0.622359	0.185924
GB54847	hyaluronan mediated motility receptor	0.338115	-0.391884	-0.0524273	-0.0353988	1.28093	1.47654	0.0953605	0.950941	-1.02772	-0.669398	-1.04951	-0.915542
GB50830	targeting protein for Xklp2-like	0.0740011	-0.653763	-0.298543	-0.292768	0.601842	1.73987	0.484539	0.942084	-1.23201	-0.741082	0.0251449	-0.649316
GB50976	titin-like	-0.592788	-1.5639	-2.53198	-1.56289	0.921115	0.910686	0.976895	0.936232	0.102847	0.994075	0.78304	0.626654
GB51560	serine/arginine repetitive matrix protein 1-like	-0.484892	-0.962913	-0.471356	-0.639721	1.21737	1.05228	0.538669	0.936107	0.827032	-0.249305	-1.46689	-0.296387
GB49921	integrin alpha-PS2	-0.297946	-1.71729	-1.90155	-1.30559	0.630292	1.46121	0.716329	0.935943	0.078537	0.361724	0.668692	0.369651
GB49055	uncharacterized LOC100578418	-0.875894	-0.662175	-0.230174	-0.589414	0.398797	1.28588	1.11295	0.932543	0.235034	-0.171425	-1.09299	-0.343128
GB51220	uncharacterized LOC726441	-1.90482	-1.80549	-2.13433	-1.94822	0.341593	1.51072	0.945138	0.932484	1.07074	-0.198015	2.17447	1.01573
GB53599	uncharacterized LOC102656808	-0.991966	-1.89873	-1.33971	-1.41013	0.866918	1.1207	0.795469	0.927697	1.21944	0.526862	-0.29899	0.482438
GB42962	cilia- and flagella-associated protein 45-like	0.655871	-0.848555	0.246622	0.0179791	2.34911	0.321899	0.104126	0.925045	-1.44224	-0.829953	-0.556879	-0.943024
EMAMEG00000000081	tRNA-Ala	-0.806465	-0.670721	-1.00079	-0.825994	-0.342954	2.24713	0.870808	0.924996	1.01872	-0.373267	-0.942459	-0.0990018
GB46062	probable cytochrome P450 301a1%2C mitochondrial	-0.147209	-0.305369	-0.0697569	-0.174111	0.72529	1.12544	0.923852	0.924862	-0.756392	-0.705385	-0.790475	-0.750751
GB51841	multiple inositol polyphosphate phosphatase 1-like	-0.562967	-2.67639	-2.63891	-1.95942	0.594502	0.785515	1.39104	0.923686	2.01053	0.819052	0.277629	1.03574
GB43369	uncharacterized LOC412101	-0.768722	-2.2764	-1.86384	-1.63632	0.746368	0.773583	1.23837	0.91944	1.78202	0.691272	-0.322647	0.716882
GB51349	kinesin 7A	0.79969	-0.142655	0.50013	0.385722	1.57466	1.19123	-0.00830031	0.919194	-1.62855	-0.855012	-1.43119	-1.30492
GB40446	cuticular protein 8,unconventional prefoldin RPB5 interactor	-2.1259	-1.95443	-2.0774	-2.05258	-0.0805979	1.66066	1.17564	0.918567	2.58922	1.47844	-0.665627	1.13401
GB40838	endoglucanase E-4-like	-1.78551	-1.39269	-1.10949	-1.42923	-0.208162	1.86897	1.09134	0.917384	0.194287	0.217245	1.12401	0.511848
GB50907	uncharacterized LOC100577573	-0.0583597	0.45802	-0.624432	-0.074924	0.761697	0.760869	1.20648	0.909682	-0.662024	-0.946704	-0.895546	-0.834758
GB51500	sterile alpha and TIR motif-containing protein 1	-1.33598	-2.26586	-2.2745	-1.95878	0.529478	0.814182	1.38013	0.90793	1.94005	0.00554344	1.20695	1.05085
GB40162	chondroitin sulfate synthase 1	-1.85407	-1.75679	-1.37844	-1.6631	0.538477	1.00585	1.16817	0.904165	1.509	0.538117	0.22968	0.758933
GB55394	tetraspanin-9	-1.18498	-1.31884	-1.74417	-1.416	0.519942	1.27515	0.913558	0.902885	0.96429	0.404087	0.170962	0.513113
GB49029	segmentation protein even-skipped	-0.408102	-0.196859	0.316632	-0.0961098	-0.0373216	2.80651	-0.0607999	0.902796	-1.10052	-0.704916	-0.614626	-0.806686
GB52047	myb-like protein Q	-0.230897	-0.576932	0.02444	-0.261129	0.670984	2.58103	-0.549137	0.90096	-0.917056	-0.890083	-0.112353	-0.639831
GB43517	uncharacterized LOC727052	1.02641	0.211482	0.441395	0.559761	2.31948	0.0809384	0.295329	0.898581	-1.53237	-1.47915	-1.3635	-1.45834
GB55084		-1.14288	-1.64952	-1.69416	-1.49552	0.48872	0.36671	1.8332	0.89621	2.52308	0.41194	-1.1371	0.599308
GB56028	uncharacterized LOC100576134	-1.83877	-1.46396	-1.82262	-1.70845	0.284147	1.76416	0.63982	0.896042	0.825366	0.467092	1.14477	0.812409
GB49767	Down syndrome cell adhesion molecule-like protein Dscam2,actin-like protein 6B	-0.392433	-1.93381	-1.47256	-1.26627	1.43389	0.337378	0.911727	0.894333	0.079966	0.839574	0.196265	0.371935
GB42326	endoplasmic reticulum aminopeptidase 2-like	-1.43305	-2.40581	-1.79108	-1.87665	0.505021	1.1299	1.04226	0.892394	1.17761	0.94923	0.825926	0.984256
GB40689	uncharacterized LOC409108	-0.679276	-1.28938	-0.933103	-0.967252	1.42378	0.497084	0.755206	0.892025	0.432978	0.394021	-0.601317	0.0752275
GB45115	uncharacterized LOC102654991	-0.351974	-1.82027	-1.61839	-1.26355	1.04413	0.954405	0.671307	0.889948	-0.247178	0.841202	0.526776	0.3736
GB43138	uncharacterized LOC409904	-1.46341	-1.20388	-1.45941	-1.37557	0.941131	0.900303	0.826058	0.889164	1.09604	0.250678	0.112495	0.486406
GB50006	glutamate receptor U1-like	-0.122742	-0.74491	-0.787994	-0.551882	1.60969	0.587709	0.469077	0.888824	0.0458428	-0.276659	-0.780011	-0.336942
GB47545	tropomyosin-like	-0.374085	-0.805399	-1.58374	-0.921076	1.20444	0.376559	1.08289	0.887964	0.00464726	0.00839141	0.0862975	0.0331121
GB46046	uncharacterized LOC413368	-0.431217	-1.65413	-0.532279	-0.872543	1.5122	0.0314871	1.11797	0.887219	-1.4601	0.808595	0.607475	-0.0146756
GB52701	chloride channel protein 2	-0.767175	-2.17124	-2.02517	-1.65453	0.59501	0.999895	1.05212	0.882342	1.97346	0.347987	-0.00489127	0.772186
GB51063	uncharacterized LOC552276	-1.00454	-0.839627	0.488186	-0.451995	0.703849	1.15812	0.783979	0.881982	0.189417	-0.617957	-0.86142	-0.429987
GB55864	UDP-glucuronosyltransferase 1-8	-0.962602	-1.45594	-0.334303	-0.917615	1.47559	-0.5393	1.7053	0.880531	-1.32415	1.18267	0.252734	0.0370838
GB55215	major royal jelly protein 9	-1.76418	-1.00792	0.217968	-0.851376	2.10326	-1.71001	2.23685	0.8767	-0.309277	1.6336	-1.4003	-0.0253248
GB46541	b(0%2C )-type amino acid transporter 1-like	-1.09527	-0.598434	-1.27408	-0.989259	1.76414	-0.0877396	0.944582	0.873662	1.1241	0.402791	-1.1801	0.115597
GB54361	metabotropic glutamate receptor	-0.644952	-1.03942	-0.688792	-0.791055	-0.128994	1.26413	1.48425	0.873126	0.58035	-0.457041	-0.369523	-0.0820713
GB52342	neurotrimin	-0.612847	-0.845846	-1.18855	-0.882413	1.50903	0.379945	0.729304	0.872761	-0.0754244	-0.0141082	0.11849	0.0096524
GB49885	probable cytochrome P450 6a17	-0.853688	-1.82337	-1.94331	-1.54012	0.258228	1.51859	0.838934	0.871918	0.864787	0.900754	0.239065	0.668202
GB54969	chemosensory protein 5	0.341924	-0.681632	-0.215223	-0.184977	0.550472	1.26631	0.794436	0.870407	-0.463254	-0.665802	-0.927235	-0.68543
GB50007	glutamate receptor U1-like	0.147052	-0.62952	-0.821745	-0.434737	1.25481	0.664348	0.68598	0.86838	0.144751	-0.0943422	-1.35134	-0.433643
GB45199	ceramide kinase	-1.55682	-2.22878	-2.03418	-1.93993	1.48196	0.247247	0.873144	0.867449	0.763303	1.5818	0.872332	1.07248
GB52598	trypsin-7	-2.09625	-2.62526	-2.48641	-2.40264	0.551915	0.922494	1.12763	0.867346	0.746028	1.24655	2.61331	1.53529
GB41742	facilitated trehalose transporter Tret1-like	-0.337478	-1.35499	-0.330879	-0.674447	0.819882	0.470993	1.3059	0.865591	0.270592	-0.198142	-0.645881	-0.191144
GB43281		-0.918966	-1.58349	-1.31675	-1.27307	0.426209	1.13098	1.03637	0.864519	0.996352	0.182384	0.0469179	0.408551
GB52742	uncharacterized LOC100578515	-0.927983	-2.52761	-1.8133	-1.7563	0.469245	1.42325	0.693532	0.862009	0.812031	0.473569	1.39727	0.89429
GB51920	uncharacterized LOC100577932	-0.848636	-0.622259	-0.547849	-0.672914	1.93529	-0.900851	1.54483	0.859756	-0.775754	-0.919424	1.13465	-0.186842
GB52549	uncharacterized LOC107965378	0.525629	0.276409	-0.569973	0.0773549	1.20778	1.22793	0.13178	0.85583	-1.15669	-0.572667	-1.0702	-0.933185
GB55742	uncharacterized LOC102653714	-0.499627	-0.755721	0.0704431	-0.394968	1.16417	0.872826	0.529558	0.855517	-0.075588	-0.356285	-0.949772	-0.460548
GB50227	tRNA (guanine(37)-N1)-methyltransferase-like	-0.313144	-0.595654	-0.258934	-0.389244	1.42324	0.344507	0.794701	0.85415	0.278816	-0.680525	-0.993009	-0.464906
GB50117	headcase protein	-0.289775	-0.614641	0.0436433	-0.286924	0.595414	1.15433	0.810821	0.85352	-0.9627	-1.05232	0.315236	-0.566596
GB53798	esterase E4-like	-1.60983	-2.34353	-1.86884	-1.94073	0.301475	-0.230987	2.48344	0.851311	-1.01665	0.999918	3.28501	1.08942
GB55322	homeobox protein engrailed-1a	-1.30588	-1.48421	-0.887406	-1.22583	0.678265	0.889524	0.985916	0.851235	2.23595	0.478544	-1.59071	0.374596
GB49322	anoctamin-4	-0.184013	-0.726051	-1.00152	-0.637193	1.39481	0.0626677	1.08784	0.84844	-0.0869193	0.385485	-0.932305	-0.211247
GB55846	kinesin 12	0.420422	-1.11215	-1.01501	-0.568915	0.99895	0.908472	0.63576	0.847727	-0.133762	-0.804491	0.101815	-0.278813
GB49280	monocarboxylate transporter 12-like	0.711372	-1.16505	-0.839682	-0.43112	0.613311	0.995677	0.93177	0.846919	0.092041	-0.843758	-0.49568	-0.415799
GB53319	uncharacterized LOC100576504	-0.408754	-0.834836	-0.810965	-0.684852	0.0469437	1.40044	1.09212	0.846501	0.519155	-0.451977	-0.552126	-0.161649
GB54493	aryl hydrocarbon receptor protein 1	0.0895849	-0.664135	-0.345988	-0.306846	0.811295	0.702379	1.01443	0.842702	-0.662426	-0.944704	-0.000437431	-0.535856
GB49328	uncharacterized LOC552110	-1.43144	-2.0975	-1.84747	-1.79214	-0.194763	1.72136	0.997271	0.84129	1.95914	0.639051	0.254354	0.950848
GB43366	major facilitator superfamily domain-containing protein 6-A-like	0.652045	-1.70938	-1.34817	-0.801835	2.0081	-0.421814	0.934934	0.840407	0.161555	0.468088	-0.745361	-0.0385725
GB53124	sialin	-1.30049	-1.78754	-1.78335	-1.6238	0.218623	1.37811	0.922379	0.839705	1.5165	0.265147	0.570624	0.784091
GB54524	insulin-like growth factor I	-1.09582	-1.24846	-1.18886	-1.17771	1.19391	0.875057	0.445743	0.838235	2.16914	0.16765	-1.31836	0.339477
GB47372	rho GTPase-activating protein 7	-1.02477	-2.04563	-1.70851	-1.59297	1.02342	0.651713	0.837804	0.837644	1.63781	0.38224	0.245928	0.755327
GB50705	serine/threonine-protein kinase PLK1-like	-0.684362	-1.07467	-1.21826	-0.992433	1.45749	0.145107	0.908083	0.836892	0.722223	-0.335512	0.0799139	0.155542
GB51356	cytochrome P450 4G11	-2.2882	-2.95576	-1.79878	-2.34758	-0.248956	0.971453	1.78691	0.836469	-1.69583	1.19794	5.03121	1.51111
GB54139	mucin-2-like	-0.320688	-0.154063	-0.645121	-0.373291	1.47427	0.660257	0.372042	0.835523	-0.0583592	-0.839917	-0.48842	-0.462232
GB47140	uncharacterized LOC409465	-0.405906	-1.05982	-0.755364	-0.740364	0.673153	0.793375	1.03866	0.835063	-2.04124	0.522058	1.23509	-0.0946989
GB49924	uncharacterized LOC100578423	-1.65402	-1.72457	-2.17573	-1.85144	0.484313	1.26382	0.755779	0.834636	1.02629	0.718152	1.30598	1.01681
GB51409	homeobox protein Nkx-6.1-like	-0.0816216	-0.68975	-1.18798	-0.653117	0.532609	0.989025	0.979977	0.83387	-0.335617	-0.173443	-0.0331986	-0.180753
GB47563	leucine-rich repeat-containing protein 70-like	-2.25638	-1.8642	-1.73563	-1.95207	-0.251163	0.62613	2.118	0.830989	-1.70564	0.98623	4.08266	1.12108
GB53148	cytoplasmic polyadenylation element-binding protein 1	0.374128	-0.809581	0.461921	0.00882273	0.88719	2.02374	-0.420361	0.830188	-1.67502	-0.57598	-0.266031	-0.839011
GB47274	UNC93-like protein	0.499399	-1.6975	-1.30945	-0.835848	1.3656	0.10051	1.02223	0.829448	0.379777	0.414457	-0.775033	0.00640035
GB45551	septin-2	-0.868217	-0.585677	-0.420474	-0.624789	0.938167	1.13569	0.413573	0.829144	0.285045	-1.09928	0.201172	-0.204354
GB46757	protein charlatan	-0.241178	-0.778257	-0.177898	-0.399111	0.0562772	2.24531	0.184095	0.828561	-0.500253	-0.661837	-0.126258	-0.429449
GB47368	rho GTPase-activating protein 7	-0.462701	-1.24672	-1.39819	-1.03587	1.18621	0.417807	0.873835	0.825952	-0.160681	0.362154	0.428284	0.209919
GB41628		-0.0160261	-0.318891	-1.01655	-0.450488	0.606994	1.16167	0.706014	0.824892	0.266956	-0.337031	-1.05314	-0.374404
GB43934	uncharacterized LOC100576380	-0.692769	-1.07202	-0.409769	-0.724852	1.67291	0.609425	0.187938	0.823425	0.552727	-0.656899	-0.191547	-0.098573
GB55515	inositol oxygenase	-1.57612	-2.09176	-1.51098	-1.72629	0.976868	-0.0887666	1.57368	0.820594	-1.81608	1.62351	2.90964	0.905692
GB55596	protein dead ringer-like	-1.17239	-1.52881	-1.92749	-1.5429	1.58495	-0.0130681	0.889607	0.820496	-0.0452382	0.936506	1.27593	0.722399
GB49091	uncharacterized LOC102654462	-0.583727	-0.486976	-0.717098	-0.595934	0.987129	1.00344	0.467931	0.819499	-0.421194	0.0716412	-0.321144	-0.223566
GB44005	sialin-like	0.280432	-1.50784	-1.8667	-1.03137	0.248974	1.4606	0.743846	0.817808	0.0299065	0.431575	0.17921	0.213564
GB55217		0.640516	-0.463893	-0.441367	-0.0882481	0.904237	0.809382	0.738907	0.817508	-0.938316	-0.0948974	-1.15457	-0.72926
GB45462	LON peptidase N-terminal domain and RING finger protein 1-like	-0.98466	-0.848001	-0.790967	-0.874543	0.512226	1.04149	0.897349	0.817023	1.22297	-0.414013	-0.636394	0.0575201
GB43705	facilitated trehalose transporter Tret1-like	0.501995	-0.110034	0.13952	0.17716	0.881412	1.86171	-0.294855	0.816089	-1.37017	-0.997496	-0.61208	-0.99325
GB52759	brefeldin A-inhibited guanine nucleotide-exchange protein 3	-0.906757	-1.6773	-1.21381	-1.26595	0.676652	1.23636	0.534169	0.815726	0.478831	-0.22349	1.09535	0.450229
GB55451	uncharacterized LOC102656130	-0.21041	-2.42161	-2.35794	-1.66332	1.10565	0.115592	1.22444	0.81523	-2.10554	1.67483	2.97498	0.848088
GB49755	uncharacterized LOC410867	-0.548679	-1.20665	-1.48276	-1.07936	0.906212	0.752059	0.779374	0.812548	0.234786	0.206427	0.359233	0.266815
GB55146	uncharacterized LOC409323	-0.150838	-1.01383	0.0997701	-0.354966	1.97493	-0.439656	0.902226	0.812499	-1.37553	-0.0833037	0.0862397	-0.457533
GB41427	catalase	-1.50412	-1.98057	-1.65819	-1.71429	0.391532	1.43191	0.605553	0.809665	0.824318	0.785506	1.10406	0.904629
GB55332	homeobox protein invected-like	-1.21685	-0.100526	-0.531481	-0.616285	1.09309	0.516461	0.81754	0.809031	1.16472	-0.328466	-1.41449	-0.192746
GB41625	zinc finger CCCH domain-containing protein 13-like	-0.967369	-1.02344	-1.4938	-1.16154	1.77681	-0.110135	0.755215	0.807295	-0.407396	-0.0197467	1.48987	0.354243
GB51305	tropomyosin-like	-1.04921	-0.898564	-0.358995	-0.768923	1.24949	0.30326	0.862239	0.804997	-1.28614	0.22577	0.952144	-0.0360745
GB42835	glycogen phosphorylase	-1.38647	-1.55603	-1.09897	-1.34715	1.27089	0.371438	0.771	0.804444	0.795165	0.158485	0.674484	0.542711
GB51223	hymenoptaecin	-0.807768	-1.72015	-0.753727	-1.09388	-0.550224	0.735006	2.22826	0.804346	-2.22462	1.88846	1.20476	0.289536
GB52784		0.00752524	-0.585786	-0.531404	-0.369888	0.657703	0.921084	0.833412	0.804066	0.0239715	-0.533299	-0.793207	-0.434178
GB45830	kinesin 8	0.503652	-0.69503	-0.233233	-0.141537	0.993975	1.62237	-0.212256	0.801364	-0.688896	-0.547335	-0.74325	-0.659827
GB47216	calcitonin gene-related peptide type 1 receptor	-1.13418	-1.05867	-1.50555	-1.2328	0.451961	1.4087	0.54235	0.801005	0.895466	0.376114	0.0238096	0.431797
GB47661	proline dehydrogenase%2C mitochondrial	-0.403076	-0.645433	-1.27743	-0.775315	0.217241	1.11808	1.06754	0.800951	1.54227	-0.242542	-1.37664	-0.0256363
GB42557	protein takeout-like	-2.57169	-2.38904	-2.7955	-2.58541	1.18592	0.675169	0.539657	0.80025	3.64411	1.71254	-0.00117556	1.78516
GB48167	trichohyalin	-1.06129	-1.71818	-1.47613	-1.41853	2.43923	-0.851338	0.812289	0.80006	-2.01516	1.30228	2.5683	0.61847
GB55087		-0.817723	-1.01852	-1.41638	-1.08421	0.388119	0.792171	1.21885	0.799714	1.9039	-0.020284	-1.03013	0.284494
GB41289	uncharacterized LOC411664	0.324871	-1.35128	-0.319704	-0.448706	0.925103	0.885792	0.584784	0.79856	-1.06743	-0.663408	0.681276	-0.349854
GB40408	uncharacterized LOC725020	0.936736	-0.213971	0.500548	0.407771	1.64468	0.374911	0.365164	0.794918	-1.33447	-1.07176	-1.20184	-1.20269
GB55058	voltage-dependent T-type calcium channel subunit alpha-1G	-0.470848	-0.731757	-0.488685	-0.563763	1.56158	0.416608	0.405082	0.794423	-0.535411	0.0263014	-0.182871	-0.23066
GB48445	myb-like protein X	-0.307908	-0.997452	-0.675704	-0.660355	0.666398	1.25224	0.464222	0.794286	0.467045	0.133497	-1.00234	-0.133932
GB47869	uncharacterized LOC102654281	-1.09129	-0.960646	-0.707428	-0.919789	2.56112	-1.37828	1.19976	0.7942	-0.985396	1.29377	0.0683884	0.125589
GB43208	collagen alpha-1(I) chain-like	-1.44265	-1.98026	-2.05591	-1.82627	-0.15629	1.04047	1.49782	0.794	0.12781	1.14334	1.82568	1.03228
GB40994	DEAD-box ATP-dependent RNA helicase 42-like,cadherin-86C	1.58145	-0.154605	0.518159	0.648333	2.16668	0.0573323	0.15193	0.791981	-1.89298	-0.924696	-1.50326	-1.44031
GB52042		-0.775063	-1.65909	-0.885024	-1.10639	1.52589	-0.345708	1.18767	0.789283	1.24008	-0.105536	-0.183219	0.31711
GB49327	uncharacterized LOC552110	-0.390847	-1.29416	-0.404357	-0.696454	0.573667	0.634212	1.15141	0.786431	-0.32022	-0.114281	0.164572	-0.0899766
GB44528	protein roadkill-like	-0.561029	-0.322834	-0.374069	-0.419311	0.559269	1.15489	0.62841	0.780856	0.144517	-0.692539	-0.536613	-0.361545
GB46313	septum formation protein Maf	-0.0262225	-0.643145	-0.735126	-0.468165	1.03762	0.760961	0.541961	0.78018	0.208886	-0.324049	-0.820882	-0.312015
GB53995	peripheral plasma membrane protein CASK	-0.989936	-0.561694	-0.996035	-0.849222	0.769732	1.05854	0.509936	0.779401	0.578149	0.0105591	-0.379247	0.0698205
GB51423	asparagine synthetase domain-containing	-0.79054	-0.579252	-1.07129	-0.813695	0.370002	1.22917	0.736683	0.778619	0.783696	-0.126572	-0.551896	0.0350761
GB44601	interaptin-like	0.875784	-0.397685	-0.202098	0.0920002	1.82912	0.411359	0.093437	0.777972	-1.29603	-0.78417	-0.529719	-0.869973
GB45887	uncharacterized LOC100578300	0.0739513	-1.64594	-1.29422	-0.955403	1.03857	0.0321627	1.25783	0.776185	-0.612823	0.870254	0.280221	0.179217
GB45943	collagen alpha-5(IV) chain	-1.71294	-2.64093	-2.0271	-2.12699	0.340313	0.876455	1.11117	0.775979	0.958947	0.99626	2.09783	1.35101
GB55209	major royal jelly protein 5	0.405126	0.0700035	0.230465	0.235198	1.61874	0.453825	0.254207	0.775592	-1.65791	-0.680571	-0.693884	-1.01079
GB48573	probable multidrug resistance-associated protein lethal(2)03659	-0.292917	-1.26346	-1.2847	-0.947028	1.8158	-0.839947	1.34934	0.775065	-1.56426	1.84258	0.237567	0.171963
GB40426	uncharacterized LOC727647	-0.349405	-1.32083	-1.64517	-1.10513	0.270892	1.73006	0.323367	0.774773	1.17729	0.125908	-0.312117	0.330362
GB50943	ATP-dependent 6-phosphofructokinase	-1.08423	-1.39644	-1.81105	-1.43058	0.444146	0.944523	0.934666	0.774445	1.39844	0.502293	0.0676608	0.656131
GB54457	uncharacterized LOC102654660	0.25917	-0.655896	-0.983247	-0.459991	2.25581	-0.75637	0.822947	0.77413	-1.01272	0.611786	-0.541481	-0.31414
GB49726	thrombospondin type-1 domain-containing protein 4-like	-0.752461	-1.74969	-1.28508	-1.26241	0.424054	1.62589	0.270811	0.773587	1.38566	-0.240067	0.320878	0.488823
GB54926	dual specificity protein phosphatase 15	-0.57765	-1.21091	-1.98512	-1.25789	1.5345	-0.0596877	0.842908	0.772574	1.29762	0.455193	-0.296856	0.48532
GB45897		-0.152246	-0.479006	0.0810714	-0.183394	0.987313	0.640459	0.689823	0.772532	-0.722748	-0.379222	-0.665445	-0.589138
GB43805	membrane metallo-endopeptidase-like 1	-0.463304	-2.03623	-2.45516	-1.65156	1.23917	-0.159119	1.23695	0.772333	0.831614	0.840605	0.965476	0.879232
GB51487	proton-coupled amino acid transporter 1-like	-0.999173	0.0807026	-1.12492	-0.68113	1.79755	-0.535167	1.04331	0.768563	-0.703132	-0.606425	1.04726	-0.0874331
GB51151	uncharacterized LOC102656499	-0.193765	-0.0171965	-0.171651	-0.127538	1.10591	1.20849	-0.0130314	0.767124	-0.78866	-0.768381	-0.361717	-0.639586
GB42262	uncharacterized LOC100576738	-1.16306	-1.77137	-1.44111	-1.45851	0.836999	0.361919	1.09645	0.765122	1.77408	0.540928	-0.234833	0.69339
GB53554	uncharacterized LOC100576661,uncharacterized LOC408874	-1.36704	-0.215195	-0.631041	-0.73776	1.56547	-0.828412	1.55244	0.763166	-1.66674	1.64855	-0.0580229	-0.0254061
GB47429	uncharacterized LOC100577521	1.11006	-0.629749	-0.2933	0.0623374	1.26984	0.911053	0.105234	0.762042	-1.45421	-0.725373	-0.293555	-0.824379
GB55213	major royal jelly protein 7	-0.89926	-1.36554	-1.22637	-1.16372	1.05807	0.752113	0.468368	0.759516	0.2359	0.73238	0.244337	0.404206
GB48027	zinc finger protein 36%2C C3H1 type-like 3	-0.665942	-0.718348	-1.12555	-0.836613	0.653611	0.676537	0.946169	0.758772	0.804175	-0.176914	-0.393737	0.0778413
GB45548	cys-loop ligand-gated ion channel subunit 8916	1.08707	-0.7295	-0.479525	-0.0406515	1.38905	0.365246	0.520087	0.758128	-0.769293	-0.73199	-0.651146	-0.717476
GB54518	uncharacterized LOC100577110	-0.519956	-0.42588	-0.65427	-0.533369	1.7728	-0.144649	0.645735	0.757962	-0.674546	0.217874	-0.217106	-0.224593
GB53163	transient receptor potential channel pyrexia	0.443307	-0.655411	-0.224143	-0.145416	0.484387	0.783177	0.998699	0.755421	-1.19363	0.199885	-0.836267	-0.610005
GB52520	tumor protein D53 homolog	-0.645595	-0.16735	-0.731689	-0.514878	2.00297	-1.07581	1.33829	0.755153	-0.7854	0.547362	-0.482785	-0.240275
GB53779	uncharacterized LOC100578177	-0.242559	-0.94044	-0.634218	-0.605739	0.682629	0.80032	0.781777	0.754909	0.428231	-0.397658	-0.478082	-0.14917
GB40233	organic cation/carnitine transporter 7-like	0.0326065	-0.70157	-0.536061	-0.401675	-0.0265834	0.890899	1.39789	0.754069	1.10903	-1.14009	-1.02612	-0.352394
GB42435	SET and MYND domain-containing protein 4-like	-0.192417	-0.0958697	0.149021	-0.0464219	0.611555	2.17737	-0.528805	0.753374	-1.24022	-0.223472	-0.657166	-0.706953
GB46203	trypsin	-0.487214	-0.739969	-0.145097	-0.457427	1.13893	0.377968	0.740078	0.752325	0.276864	-0.74614	-0.41542	-0.294899
GB47301	UDP-glucuronosyltransferase 2C1-like	-1.11621	-1.99702	-1.38805	-1.50043	0.458071	0.135819	1.66278	0.752222	-1.04034	1.22123	2.06373	0.748207
GB54022		-0.398672	-0.666981	-0.0538472	-0.373167	0.722542	1.12977	0.404266	0.752191	-0.309578	-0.476159	-0.351335	-0.379024
GB50780	neuromodulin	-0.852482	-2.01661	-2.02592	-1.63167	0.117273	1.10672	1.02896	0.750983	1.86029	0.435239	0.346535	0.880688
GB48875		-0.404983	0.269637	-0.141756	-0.0923672	-0.599372	1.84764	1.00369	0.750652	-0.312925	-0.788793	-0.873135	-0.658285
GB43814	potassium channel subfamily K member 18-like	0.545777	-0.843858	-0.290357	-0.196146	0.453333	0.876378	0.920354	0.750022	-1.20824	-0.88651	0.433127	-0.553876
GB51781	uncharacterized LOC100577596	0.406026	0.449225	-0.295222	0.186676	1.02181	1.45583	-0.235758	0.747295	-1.07122	-1.03183	-0.69886	-0.933971
EMAMEG00000000057	mir-87	-1.25909	-0.992252	-1.44776	-1.23303	-0.0164439	1.50088	0.755294	0.746575	1.93398	-0.127415	-0.34719	0.486458
GB53731	uncharacterized LOC725359	-0.0607726	-0.546249	-0.710937	-0.43932	0.764709	0.987448	0.487316	0.746491	-0.0904614	0.256705	-1.08776	-0.307171
GB53696	androgen-induced gene 1 protein-like	-1.02189	-0.961944	-1.29132	-1.09172	0.294762	1.21398	0.729962	0.746234	0.47377	0.243415	0.319261	0.345482
GB47270	cytochrome P450 4C1	-0.369708	-0.649498	-1.08688	-0.702028	0.405162	0.602521	1.22732	0.745001	-1.76858	0.0410402	1.59862	-0.0429731
GB44214	filamin-like	-0.464267	-1.57498	-1.88297	-1.3074	-0.590346	2.24751	0.576262	0.744474	1.0631	0.0774128	0.548274	0.562929
GB54808	protein maelstrom	0.170573	-0.571397	-0.852039	-0.417621	-0.386096	2.84943	-0.230292	0.744348	-0.522611	-0.631282	0.173711	-0.326728
GB50376	protein muscleblind-like	-0.86628	-0.204364	-1.0239	-0.69818	0.816005	0.692259	0.719917	0.742727	0.544944	-0.265117	-0.413468	-0.0445471
GB41096	uncharacterized protein PF11_0213-like	1.53754	0.254917	0.911818	0.901426	2.00213	0.165027	0.0604349	0.74253	-2.00199	-1.62859	-1.30128	-1.64396
GB48690	protein jim lovell	0.0336809	-0.320582	-0.332662	-0.206521	0.38034	1.53069	0.316536	0.742522	0.365279	-1.09875	-0.874531	-0.536001
GB45538	fructose-1%2C6-bisphosphatase 1	-0.42548	-0.903628	-0.133442	-0.487517	0.376121	0.975444	0.874525	0.74203	0.123276	-0.508019	-0.378796	-0.254513
EMAMEG00000000389	mir-87	-0.439023	-1.10864	-1.23075	-0.926138	0.220171	1.07712	0.928452	0.741914	1.4759	0.220101	-1.14333	0.184224
GB47652	heparan-alpha-glucosaminide N-acetyltransferase-like	-0.569601	-0.715724	-0.187745	-0.491023	1.35292	0.103219	0.762386	0.739508	0.439913	-0.390103	-0.795264	-0.248485
GB45096	uncharacterized LOC725821	0.293319	-0.553772	-0.589811	-0.283421	0.393102	1.6877	0.136747	0.739183	-0.531152	-0.460741	-0.375392	-0.455761
GB40210	uncharacterized LOC107965339	0.0221314	-1.00953	-0.272825	-0.420075	0.201612	0.914201	1.09874	0.738183	0.601319	-0.538077	-1.01757	-0.318108
GB51059	four and a half LIM domains protein 2	-1.34636	-1.66919	-1.59906	-1.53821	0.885286	0.766105	0.560556	0.737316	0.212512	0.348452	1.8417	0.80089
GB55395	tetraspanin-9	-0.7837	-0.8491	-1.98205	-1.20495	0.362122	1.13762	0.711115	0.736954	0.910961	0.133756	0.359274	0.467997
GB53801	RNA-binding protein Musashi homolog Rbp6-like	-0.283514	-1.11291	-0.836226	-0.744215	0.575194	1.10677	0.528185	0.736717	0.872756	-0.427944	-0.422316	0.00749882
GB50767	uncharacterized LOC100578727	-0.0568077	-0.440041	-0.540476	-0.345775	0.219686	1.82092	0.165457	0.735354	-0.2866	-0.213712	-0.668425	-0.389579
GB43367	early nodulin-75	0.945453	-1.44439	-0.823503	-0.440815	1.77199	-0.359578	0.786981	0.73313	-0.438046	0.461138	-0.900036	-0.292315
GB49347	prostaglandin reductase 1-like	-0.526951	-2.04868	-1.34383	-1.30649	0.323347	1.17252	0.699994	0.731954	1.31418	0.576222	-0.166806	0.574531
GB40771	arylsulfatase B-like	0.770593	-1.12405	-0.122932	-0.158795	0.666711	0.0628745	1.46305	0.730879	-0.383665	-1.52149	0.188904	-0.572084
GB48665	sodium/calcium exchanger 1-like,sodium/calcium exchanger 3	-0.113605	-0.879841	0.184545	-0.269634	1.55782	-0.507936	1.1422	0.730695	-1.27336	-0.93708	0.827255	-0.461061
GB47370	rho GTPase-activating protein 7	-0.76074	-1.64165	-1.08947	-1.16395	1.14968	0.142868	0.895939	0.729495	0.321659	0.274633	0.707078	0.434457
GB41945	uncharacterized LOC726189	0.389634	0.139651	-0.177973	0.117104	0.598908	0.880763	0.706834	0.728835	-0.654992	-1.27103	-0.611794	-0.845939
GB50400	mediator of RNA polymerase II transcription subunit 12-like	-0.0899254	-1.18112	-1.10609	-0.792381	0.879747	0.690356	0.614722	0.728275	-0.48556	0.0643034	0.613574	0.0641058
GB43280	amphiphysin	-1.12384	-1.39211	-2.11614	-1.54403	0.329419	0.864652	0.990404	0.728158	1.12406	0.729792	0.593764	0.815871
GB41720	uncharacterized LOC727121	-1.83792	-1.77153	-1.64351	-1.75099	0.246683	0.861824	1.07582	0.72811	1.9656	1.12418	-0.0211442	1.02288
GB50974	titin-like	-0.651815	-1.00872	-2.23991	-1.30015	0.865745	0.525203	0.792973	0.727974	-0.314038	1.14398	0.886582	0.572174
GB40788	uncharacterized LOC100576835	-0.0472421	-0.393044	-0.908481	-0.449589	2.25329	-0.619646	0.547306	0.726985	-1.27124	1.25911	-0.820066	-0.277395
GB55712	oocyte zinc finger protein XlCOF6-like	0.265039	-0.467314	0.183659	-0.00620553	0.809701	2.11525	-0.750138	0.724938	-0.749299	-0.727155	-0.679745	-0.718733
GB55196	homeobox protein caupolican-like	-0.702449	-1.15249	-0.432504	-0.762482	2.01458	-1.05268	1.21114	0.724348	-1.61589	0.548513	1.18178	0.038134
GB54020	apolipoprotein D	-1.36899	-0.931729	-1.45235	-1.25102	-0.375557	1.44537	1.10257	0.724125	1.6605	0.178491	-0.258296	0.526898
GB55054	tetratricopeptide repeat protein 39C-like,tetratricopeptide repeat protein 39C-like	0.479212	-0.0353318	-0.470902	-0.00900712	1.01329	0.473607	0.6845	0.723798	-1.319	-1.26461	0.439237	-0.714791
GB46926	tektin-1	0.42902	-0.835918	0.108322	-0.0995256	1.38354	0.242744	0.542336	0.722874	-0.685727	-0.640865	-0.543453	-0.623348
GB46795	papilin	-0.84267	-1.23049	-1.0848	-1.05265	0.837555	-0.0543622	1.37721	0.720133	-0.401337	0.891452	0.507443	0.332519
GB52039	hairy/enhancer-of-split related with YRPW motif protein 1	-0.124654	-1.21456	-1.05019	-0.796469	0.842574	0.987579	0.325449	0.718534	-0.383111	0.172583	0.444333	0.0779348
GB47406	histone H4	-0.508692	-1.05494	0.289416	-0.42474	-0.000832853	2.40177	-0.245509	0.718475	-0.183085	-0.622481	-0.0756397	-0.293735
GB46113	uncharacterized LOC726188	-0.953453	-0.535763	-1.08003	-0.856416	0.125826	1.11532	0.914045	0.718397	0.926119	0.0863522	-0.598412	0.13802
GB45463	LON peptidase N-terminal domain and RING finger protein 1-like	-0.831147	-0.117273	-0.887841	-0.612087	0.148609	1.02203	0.980685	0.717109	0.56187	-0.630002	-0.246934	-0.105022
GB44976	ataxin-2 homolog	-1.25724	-0.591144	-0.760139	-0.869506	0.543212	0.702223	0.904584	0.716673	-0.625788	-0.0467028	1.13099	0.152834
GB43006	glucose dehydrogenase [FAD%2C quinone]	-1.48142	-2.20044	-1.96602	-1.88262	-0.188062	0.328133	2.00321	0.714427	-1.70935	1.16025	4.05369	1.1682
GB53748	neurofilament heavy polypeptide	-0.691788	-2.37279	-2.24223	-1.76894	-0.151572	1.17508	1.1194	0.714302	0.702147	1.16884	1.29292	1.05463
GB46288	uncharacterized LOC107964702	0.761344	-0.250888	0.0931838	0.201213	1.49714	0.0253216	0.619998	0.714152	-1.10955	-0.652028	-0.984521	-0.915365
GB43214	dynein heavy chain 12%2C axonemal	0.127534	-1.22603	-0.00827562	-0.368924	0.725973	0.58588	0.827353	0.713069	-0.544215	-0.422275	-0.0659449	-0.344145
GB50654	uncharacterized LOC102656393	1.60448	0.259742	0.84913	0.90445	2.05247	0.0576819	0.0282292	0.712792	-1.7635	-1.49525	-1.59297	-1.61724
GB40823	vitellogenin receptor	1.3873	-0.0673261	-0.292183	0.342598	0.397277	2.17111	-0.433826	0.711519	-1.23576	-0.90089	-1.0257	-1.05412
GB55503	solute carrier family 41 member 1-like	0.682754	-1.41649	-1.55961	-0.764448	1.5924	-0.75191	1.29405	0.711513	-0.725687	0.456247	0.428246	0.0529352
GB42536	uncharacterized LOC102654639	-0.475482	-0.390913	-0.23962	-0.368672	1.45292	-0.100686	0.782135	0.711457	-0.612027	-0.241425	-0.174902	-0.342785
GB52144	uncharacterized LOC725964	-0.287551	-1.30506	-0.338201	-0.643605	0.532792	0.901684	0.698488	0.710988	-1.8993	-0.450406	2.14756	-0.0673832
GB55502	solute carrier family 41 member 1-like	0.0295518	-1.00574	-0.687104	-0.554432	1.22324	-0.103384	1.0109	0.710253	-0.450624	0.120317	-0.137158	-0.155822
GB43509	pancreatic lipase-related protein 2-like,pancreatic triacylglycerol lipase-like	0.723719	-0.306705	0.46762	0.294878	1.91766	0.143435	0.0691714	0.710089	-0.834877	-1.12072	-1.05931	-1.00497
GB45453	dentin sialophosphoprotein-like	-0.0643106	-1.31729	-0.96791	-0.783169	0.756443	0.927274	0.442143	0.70862	-0.0719652	-0.420992	0.716604	0.0745488
GB53670	clustered mitochondria protein homolog	-0.698961	-1.40996	-0.752294	-0.95374	0.735791	0.722773	0.665775	0.708113	0.632707	0.00102478	0.103147	0.245626
GB43512	pancreatic triacylglycerol lipase-like	0.676639	-0.324886	0.220232	0.190661	1.57864	0.106703	0.437395	0.707581	-0.839025	-0.801052	-1.05465	-0.898243
GB40224		-0.496689	-0.431093	-0.572991	-0.500258	1.46036	0.160142	0.500851	0.707116	-0.179493	-0.145978	-0.295104	-0.206858
GB44708	odorant receptor 13a-like	0.288248	-0.391768	-0.124108	-0.0758758	0.826612	1.14485	0.148101	0.706521	-0.670697	-0.127485	-1.09375	-0.630645
GB40734	fructose-bisphosphate aldolase-like	-0.149971	-0.946509	-0.597419	-0.564633	0.621296	1.04876	0.449292	0.706449	0.34172	-0.192507	-0.574662	-0.141817
GB54334	cadherin EGF LAG seven-pass G-type receptor 1-like	0.709477	-0.817871	-0.54028	-0.216225	1.70488	-0.12078	0.534275	0.706126	-0.71964	-0.338307	-0.411756	-0.489901
GB51830	uncharacterized LOC100577291	-0.0215827	-0.520197	-0.424228	-0.322002	-0.708259	1.49944	1.31667	0.702617	0.330845	-0.787145	-0.685543	-0.380614
GB46219	nuclear factor interleukin-3-regulated protein	0.962977	-0.635797	0.37558	0.234254	1.89883	0.0365457	0.170535	0.701971	-0.97205	-0.946151	-0.890474	-0.936225
GB49758	rhoGEF domain-containing protein gxcJ-like	0.193887	-1.47726	0.435912	-0.282488	1.0544	1.13906	-0.0881848	0.701756	-0.583376	-0.445875	-0.228554	-0.419269
GB50975	titin-like	-0.723563	-0.959881	-1.75035	-1.1446	0.991999	0.419186	0.693245	0.701477	-0.371524	0.696593	1.0043	0.443123
GB48161	mucin-5AC	-0.265959	-0.87649	-0.897706	-0.680052	1.07337	0.61089	0.419259	0.701174	1.29766	-0.753513	-0.607508	-0.0211218
GB53562	uncharacterized LOC408874	-0.313131	-0.2645	-0.610675	-0.396102	1.1886	0.0229754	0.890068	0.700548	-0.224303	-0.388749	-0.300288	-0.304446
GB41879		0.293711	-0.818029	-0.117723	-0.214014	0.476692	1.21164	0.40994	0.699423	-0.317403	-1.1417	0.00287752	-0.485409
GB47675	uncharacterized LOC102655747,heparan sulfate 2-O-sulfotransferase pipe	0.0877024	-0.563132	-0.471116	-0.315515	0.530837	0.939592	0.626794	0.699074	-0.165687	-0.730029	-0.25496	-0.383559
GB50742	protein dispatched	-0.208095	-0.308056	-0.0133891	-0.176513	0.0618395	1.58919	0.445507	0.698847	-0.573647	-0.770234	-0.223119	-0.522334
GB51287	homeobox protein abdominal-A homolog	-1.77952	-0.614948	-1.03908	-1.14452	0.806531	0.534945	0.753785	0.69842	1.01444	0.0185047	0.305352	0.446098
GB44723	uncharacterized LOC725848	-0.495449	-1.26559	-0.762551	-0.841197	1.00962	0.153581	0.931634	0.698279	-0.511575	0.408893	0.531436	0.142918
GB42548	protein kinase C-binding protein NELL1-like	-0.675982	-0.584535	-0.235684	-0.498733	1.51973	-0.193747	0.768103	0.698028	-0.983076	0.073869	0.311323	-0.199295
GB46068	transient receptor potential cation channel protein painless	-0.972992	-2.26092	-1.64914	-1.62768	0.146219	1.45931	0.477761	0.694431	0.945839	0.416319	1.4376	0.933253
GB44202	uncharacterized LOC725381	-0.842291	-1.43708	-1.91533	-1.39823	2.84931	-1.60696	0.840323	0.694225	-1.30897	1.73188	1.68911	0.704006
GB42472	embryonic polarity protein dorsal	0.378811	-0.443311	0.055698	-0.00293422	1.33157	0.327386	0.419755	0.692905	-1.24758	0.337279	-1.15961	-0.68997
GB48664	chaoptin-like	0.340036	-0.790301	-0.38152	-0.277261	0.881669	1.2047	-0.0102966	0.692023	-0.433997	-0.0751673	-0.735121	-0.414762
GB48653	homeobox protein homothorax	0.469857	-1.30134	-1.36067	-0.730718	1.44608	0.0201248	0.604277	0.690161	-1.30038	0.229107	1.19295	0.0405573
GB53736	ras-related protein Rab-37	-0.557385	-0.200381	-0.473741	-0.410502	1.20339	-0.344206	1.20856	0.689247	-1.23494	-0.0044727	0.403178	-0.278745
GB55855	serine/threonine-protein kinase NLK	-0.289491	-0.732312	-0.423343	-0.481715	0.899099	0.865594	0.302425	0.68904	-0.506518	-0.127908	0.0124527	-0.207325
GB46865	uncharacterized LOC100576853	-0.200577	-0.750988	-0.759169	-0.570245	1.22989	0.0305883	0.805442	0.68864	0.535792	0.120249	-1.01123	-0.118395
GB45904	SAM and SH3 domain-containing protein 1	0.365997	-1.15384	-0.895832	-0.561225	0.786129	0.631801	0.644804	0.687578	-0.041606	0.0283862	-0.365839	-0.126353
GB50766	uncharacterized protein DDB_G0284459-like	0.213945	-0.479092	-0.367652	-0.210933	1.84705	0.13712	0.076553	0.686909	-0.403469	-0.728027	-0.296432	-0.475976
GB42410	uncharacterized LOC100578816	-1.14686	-0.909436	-1.74003	-1.26544	0.557839	-0.331653	1.8313	0.685829	-1.29957	1.02232	2.01609	0.579613
GB46534	uncharacterized LOC725740	-1.00867	-0.550201	-0.80176	-0.786877	0.034879	1.3111	0.711457	0.685812	0.731944	-0.198899	-0.229852	0.101064
GB40145	uncharacterized LOC410449	-0.780917	-1.52637	-0.715952	-1.00774	1.21553	0.219062	0.622028	0.68554	0.59729	-0.143649	0.512973	0.322205
GB47011	5-methylcytosine rRNA methyltransferase NSUN4	-0.813897	-0.629171	-0.778807	-0.740625	0.176709	1.40644	0.472699	0.685284	0.259615	0.159715	-0.253305	0.0553414
GB52995	coiled-coil domain-containing protein 85C	0.377475	-1.35869	-0.584765	-0.521994	1.19956	0.415494	0.439398	0.684818	0.499617	-0.211058	-0.777031	-0.162824
GB50189	alpha-sarcoglycan	-0.0666353	-1.05018	-1.26944	-0.795421	0.322007	0.902402	0.829709	0.684706	0.111769	-0.41619	0.636565	0.110715
GB46142	sarcoplasmic calcium-binding protein	0.641108	-0.269188	-0.503745	-0.0439418	0.0926127	1.22557	0.731974	0.683386	0.231955	-0.854475	-1.29581	-0.639444
GB46794		-0.100673	-0.417363	-0.65648	-0.391505	-0.304843	1.11972	1.23487	0.683248	-0.703949	0.185602	-0.356882	-0.291743
GB47669	uncharacterized LOC102656644,putative uncharacterized protein DDB_G0271606	-0.600057	-1.71634	-2.30272	-1.5397	0.339149	0.974221	0.736071	0.683147	1.86629	0.201688	0.501694	0.856557
GB42196	thrombospondin type-1 domain-containing protein 4-like	-0.247415	-0.566114	-0.68896	-0.500829	0.397545	1.0327	0.618358	0.682869	-1.2987	0.118118	0.634466	-0.18204
GB53549	heat shock protein beta-1	-0.704679	-1.57237	-1.55478	-1.27728	0.0567492	1.25903	0.732812	0.682863	0.925469	0.451259	0.406514	0.594414
GB53996	peripheral plasma membrane protein CASK	-0.855552	-0.963853	-1.19821	-1.00587	0.590607	1.00674	0.444099	0.680482	0.789584	0.356813	-0.170232	0.325388
GB40735	fructose-bisphosphate aldolase	-1.04919	-1.37622	-1.02594	-1.15045	0.65232	0.73276	0.655069	0.68005	1.04454	0.0616019	0.305052	0.470399
GB54949	tribbles homolog 2	-0.580115	-0.012085	-0.765042	-0.452414	0.275786	1.01903	0.74504	0.679952	-0.00504158	-0.353999	-0.323575	-0.227539
GB50166	putative uncharacterized protein DDB_G0282133	0.651075	-0.424063	0.279684	0.168898	0.572951	1.35011	0.1131	0.678719	-0.525253	-1.19646	-0.821144	-0.847617
GB44987	vesicular glutamate transporter 2.1	-1.66385	-1.33483	-0.237641	-1.07877	-0.120675	1.33769	0.818491	0.678503	1.77089	0.419113	-0.989188	0.400271
GB50349		-0.215848	-0.589461	-0.93267	-0.579326	0.309064	0.973833	0.752309	0.678402	1.41061	-0.385013	-1.32282	-0.099076
GB50559	uncharacterized LOC102655457	-0.633521	-0.531399	-0.773449	-0.646123	0.115344	0.783743	1.13565	0.678247	0.260735	-0.455084	0.0979763	-0.0321241
GB50560	uncharacterized LOC102655520	0.417421	0.543992	-0.707269	0.0847143	0.759075	0.822832	0.448599	0.676835	-0.774997	-0.338424	-1.17123	-0.761549
GB54376	solute carrier family 2%2C facilitated glucose transporter member 1-like	-0.0394572	-0.86008	-0.707782	-0.535773	0.429762	1.33103	0.269696	0.676828	-1.58202	-0.0624379	1.22129	-0.141055
GB41228	uncharacterized LOC724900	-1.61536	-1.52065	-1.85644	-1.66415	0.779596	-0.0374254	1.28777	0.676646	-0.913758	2.41974	1.45653	0.987505
GB42229	uncharacterized LOC102656575	0.292281	-0.972745	-1.74477	-0.808411	0.256131	0.790357	0.982778	0.676422	0.964048	0.0321806	-0.600261	0.131989
GB43953	protein cycle	-1.01565	-1.65451	-1.11988	-1.26335	0.528406	0.853312	0.647038	0.676252	0.435623	0.571489	0.754174	0.587095
GB44500	golgin subfamily A member 6-like protein 22	-1.84001	-1.63753	-1.37095	-1.61616	1.03356	0.556674	0.434362	0.674866	-1.09422	1.0814	2.83671	0.941296
GB44863	protein kinase 4-like	-0.0650934	-0.976352	0.203996	-0.27915	0.821214	0.673029	0.529186	0.674476	-0.504606	-0.0242181	-0.657156	-0.395327
EMAMEG00000000001	tRNA-His	-0.793483	0.630191	-1.1511	-0.43813	-0.350404	2.24498	0.12777	0.674117	0.948487	-0.807268	-0.84918	-0.235987
GB41917	uncharacterized LOC552215	0.47398	-1.14804	-0.728821	-0.467626	0.825957	0.20938	0.986675	0.674004	-0.483993	-0.498696	0.363554	-0.206378
GB49646	chorion peroxidase	0.761652	-0.566943	0.261768	0.152159	1.44841	-0.0491011	0.620529	0.673278	-0.542344	-0.648979	-1.28499	-0.825437
GB45423	transmembrane protein 231	0.0472409	-0.723677	-0.490077	-0.388838	0.836376	0.575865	0.602672	0.671638	-0.349164	-0.301488	-0.197748	-0.2828
GB53105	UBX domain-containing protein 11-like,uncharacterized LOC107964321	0.664001	-0.592221	-0.0730747	-0.000431305	1.42279	0.399565	0.191915	0.671423	-0.326871	-0.867239	-0.818865	-0.670991
GB54302	elongation of very long chain fatty acids protein AAEL008004	-0.211431	-1.04988	0.0341338	-0.409059	1.00118	0.657697	0.353673	0.67085	-0.207759	-0.470295	-0.107317	-0.26179
GB50605	putative pre-mRNA-splicing factor ATP-dependent RNA helicase PRP1	-0.150609	-0.740841	-0.44594	-0.445797	0.454597	1.1088	0.44855	0.670649	0.251381	-0.342356	-0.583582	-0.224852
GB40354	uncharacterized LOC102654896	-0.402774	-0.668138	-0.410918	-0.493944	0.524197	0.602971	0.884424	0.670531	0.265424	-0.219986	-0.5752	-0.176587
GB52832	proline-rich protein 4-like	0.0626477	-0.0805521	0.308266	0.0967871	-0.25043	2.17285	0.0859851	0.669468	-0.919274	-0.539164	-0.840328	-0.766256
GB48917	uncharacterized LOC100577268	-0.698656	-0.494643	-0.969227	-0.720842	0.192818	1.17356	0.641141	0.669172	-0.316847	0.255325	0.216535	0.0516707
GB42556	protein takeout-like	-2.14866	-2.43143	-2.36906	-2.31638	1.18859	0.388301	0.429248	0.668714	3.4555	1.53408	-0.0465698	1.64767
GB46303		0.05287	-0.07875	-0.242224	-0.0893681	0.861139	0.927184	0.216073	0.668132	-0.825505	-0.490502	-0.420284	-0.578764
GB41735	MOXD1 homolog 1	-1.05352	-1.42874	-1.63341	-1.37189	-0.626834	0.352509	2.27641	0.667361	-0.790115	2.23133	0.672373	0.704529
GB44004	sialin-like	-0.124101	-1.29576	-1.70771	-1.04252	0.125794	1.13955	0.73653	0.66729	0.110844	0.566799	0.448059	0.375234
GB47348	DNA methyltransferase 1a	0.238268	-0.120253	0.045114	0.0543763	1.00157	0.789673	0.210192	0.667145	-0.900703	-0.388315	-0.875547	-0.721522
GB44080	protein-L-isoaspartate(D-aspartate) O-methyltransferase-like	-0.436354	-0.239025	-0.866361	-0.513914	-0.0111076	1.31525	0.696687	0.666944	0.0268494	-0.170095	-0.315847	-0.153031
GB40203	uncharacterized LOC413369	0.365442	-0.848258	0.525413	0.0141991	1.03139	0.445793	0.518186	0.665122	-0.756987	-0.830667	-0.45031	-0.679322
GB41297	transient receptor potential	1.10741	-0.086502	0.592108	0.537673	1.10704	1.29414	-0.406096	0.665029	-1.19328	-1.14483	-1.27	-1.2027
GB40263	uncharacterized LOC413721	-0.497434	-0.926507	0.158093	-0.42195	0.943674	0.385896	0.665277	0.664949	0.333601	-0.165356	-0.897243	-0.243
GB43239	voltage-dependent calcium channel subunit alpha-2/delta-3	0.362676	-1.19378	-0.0557916	-0.295631	2.69094	-1.6349	0.926995	0.661009	-2.41769	0.851062	0.470494	-0.365378
GB48447	myb-like protein X	0.0263987	-1.25874	-0.0474665	-0.426603	0.581922	1.1429	0.257852	0.660891	-0.251592	-0.479778	0.0285032	-0.234289
GB49644	centrosomal protein of 290 kDa	0.688379	-0.966943	0.0682733	-0.0700971	1.63394	-0.0918658	0.440531	0.660868	-0.347531	-0.655832	-0.768951	-0.590771
GB52105	uncharacterized LOC100578613	-0.00602659	-0.111058	-0.337103	-0.151396	0.79831	0.599403	0.584334	0.660683	0.195656	-0.473631	-1.24988	-0.509287
GB44219	uncharacterized LOC102654949	-0.924411	-1.46578	-0.407454	-0.932548	0.573009	0.702007	0.706724	0.66058	1.64448	-0.637013	-0.191562	0.271968
GB45005	neurogenic locus protein delta	-0.273526	-0.262087	-0.339869	-0.291827	1.71037	-0.245501	0.516669	0.660514	-1.01652	0.206961	-0.296504	-0.368687
GB55280	serpin B3-like	-0.180401	-1.42918	-1.30792	-0.972501	0.443735	0.90836	0.628644	0.660246	-0.0213639	0.308194	0.649935	0.312255
GB46699	uncharacterized LOC725732	-1.25537	-0.760274	-0.804889	-0.940179	0.77717	0.506274	0.693193	0.658879	0.696338	-0.0585237	0.206086	0.2813
GB45007	uncharacterized LOC100578317	-0.658328	-0.548528	0.00145356	-0.401801	1.51219	-0.352964	0.8156	0.658275	-0.834694	0.4667	-0.401429	-0.256474
GB44220	uncharacterized LOC102654949,ankyrin-3,titin homolog	-0.127237	-1.66064	-0.642664	-0.81018	0.421971	0.931114	0.619431	0.657505	1.25894	-1.20413	0.403219	0.152675
GB49768	actin-like protein 6B	-0.10345	-1.26996	-0.903357	-0.758923	1.11837	0.388725	0.465375	0.657488	0.179021	-0.0148874	0.140171	0.101435
GB48301	forkhead box protein O	-1.44758	-0.814492	-1.36132	-1.2078	0.486236	0.426973	1.05634	0.656516	0.341956	0.367393	0.944489	0.551279
GB55302	trehalose transporter 1	-1.41276	-1.64966	-1.55981	-1.54074	0.640039	0.738783	0.588934	0.655919	-0.625216	1.09632	2.18336	0.884823
GB54170	sodium-independent sulfate anion transporter	-0.0998019	-0.906628	-0.767895	-0.591442	0.547376	0.484377	0.935938	0.655897	0.31538	-0.771285	0.262538	-0.0644556
GB46448	cationic amino acid transporter 3	-1.56842	-1.09681	-0.586074	-1.08377	1.34875	-0.169309	0.786179	0.655205	0.795474	0.744802	-0.254594	0.428561
GB41237	uncharacterized LOC100578320	-0.285049	-0.229035	-0.365655	-0.293247	1.49887	0.191529	0.275046	0.655149	-0.377783	-0.366329	-0.341594	-0.361902
GB46538	uncharacterized LOC102656299,uncharacterized LOC107966069	-0.370382	-0.448355	-0.202016	-0.340251	0.826197	0.750538	0.384155	0.65363	-0.141699	-0.205333	-0.593106	-0.313379
GB52933	leucine-rich repeat-containing protein 24	-0.921642	-0.289129	-0.812009	-0.67426	1.5301	-0.6413	1.07084	0.653213	-0.417006	0.197309	0.28284	0.0210474
GB53535	uncharacterized LOC102653977	-0.0667328	-0.49039	-0.185547	-0.247556	1.30484	0.163819	0.490703	0.653121	-0.346565	-0.414386	-0.455743	-0.405564
GB55164	lethal(2) giant larvae protein homolog 1	-1.28403	-1.18212	-1.3122	-1.25945	-0.459083	1.4914	0.924627	0.652314	1.72715	0.449143	-0.354894	0.607135
GB48151	F-box/LRR-repeat protein 16	-0.960241	-1.8234	-1.35817	-1.3806	0.95217	0.548755	0.453092	0.651339	1.64076	0.21274	0.334291	0.729263
GB42272	Usher syndrome type-1G protein homolog	0.337762	-0.262732	-0.525142	-0.150037	1.24013	0.52003	0.192562	0.650907	-0.314427	-0.0552828	-1.1329	-0.500869
GB54021		-0.374758	-0.652954	-0.379312	-0.469008	0.201499	1.43299	0.316884	0.650458	0.07886	0.265052	-0.888261	-0.18145
GB45650	uncharacterized aarF domain-containing protein kinase 2-like	0.71731	-0.465271	-0.527623	-0.0918614	0.534019	0.688623	0.728056	0.650232	-1.16855	-0.288403	-0.218164	-0.558371
GB44751	ATP-binding cassette sub-family G member 4	-0.456911	-1.75888	-0.805487	-1.00709	0.369692	1.05304	0.525939	0.649558	0.666986	0.0775405	0.328075	0.357534
GB43511	lipase member H-A-like	0.259106	-0.499204	-0.432699	-0.224266	1.18728	0.174824	0.58313	0.648411	-0.457677	-0.43411	-0.380651	-0.424146
GB47751	UNC93-like protein	-0.121646	-0.810874	-0.748542	-0.560354	0.483546	0.568241	0.891088	0.647625	0.424709	0.181633	-0.868155	-0.087271
GB48769	uncharacterized LOC100578719	0.09841	0.178252	0.29218	0.189614	1.66223	-0.0242263	0.304714	0.647573	-1.24063	-0.909981	-0.360951	-0.837187
GB43162	putative uncharacterized protein DDB_G0282133	-0.114666	0.0878453	0.736853	0.236677	0.579355	1.16267	0.197975	0.646668	-0.61601	-0.826409	-1.20762	-0.883345
GB51227	uncharacterized LOC100578929	-0.739235	-0.0704642	-1.09415	-0.634617	1.71569	-0.511067	0.734901	0.64651	-0.459468	0.758638	-0.334848	-0.0118928
GB44833	uncharacterized LOC100578430	-1.15127	-0.231884	-0.640231	-0.674463	-0.0232636	1.10396	0.857828	0.646173	1.91616	-0.841356	-0.989936	0.0282894
GB52959		-0.270744	0.0298717	0.906155	0.221761	0.949522	0.49113	0.497804	0.646152	-1.52232	-0.672136	-0.409284	-0.867913
GB40768	arginine/serine-rich coiled-coil protein 2-like	0.762192	-0.499949	0.0890447	0.117096	1.5455	0.11735	0.275031	0.645961	-0.619336	-0.760925	-0.908909	-0.763057
GB45318	uncharacterized LOC725813	0.317693	-0.900579	-0.294893	-0.292593	0.327419	1.11121	0.498253	0.645627	0.211453	-0.373158	-0.897398	-0.353034
GB50339	uncharacterized LOC100578309,SH3 domain-binding protein 5 homolog	0.532603	-0.606085	-0.427424	-0.166969	1.10933	0.484246	0.341587	0.645053	-1.07835	-0.52734	0.171432	-0.478085
GB47085		-0.0568882	0.507573	0.0981661	0.18295	0.595034	0.533332	0.804878	0.644415	-1.67164	-0.325488	-0.484971	-0.827365
GB53557	uncharacterized LOC102654544,uncharacterized LOC408874	-0.460312	-0.102024	-0.288632	-0.283656	1.08853	0.265783	0.575133	0.643148	-0.0443459	-0.599557	-0.434572	-0.359492
GB51630	B-cell receptor CD22	0.729072	-0.933142	0.39649	0.06414	0.943991	0.159714	0.823609	0.642438	-1.31868	-0.77591	-0.02514	-0.706578
GB50435	endothelial zinc finger protein induced by tumor necrosis factor alpha	0.241287	-0.362955	0.0355739	-0.0286983	1.42863	0.183419	0.315099	0.642383	-0.482747	-0.869295	-0.489014	-0.613685
GB46084	uncharacterized LOC100577698	0.651704	-0.674566	0.0474801	0.008206	0.498763	2.47209	-1.0441	0.64225	-1.043	0.0440342	-0.952399	-0.650456
GB47939	uncharacterized LOC100576878	-0.0738923	-0.0484613	-0.565074	-0.229142	0.571287	0.90976	0.445231	0.642093	-0.102993	-0.341743	-0.794116	-0.41295
GB54357		-0.465562	-0.715399	0.137072	-0.347963	0.722335	0.745077	0.456867	0.641427	-0.525384	-0.484061	0.129055	-0.293464
GB51041	uncharacterized protein CG43867	-0.850562	-0.856541	-0.454932	-0.720678	0.712719	0.67508	0.535499	0.641099	0.227802	-0.210629	0.221563	0.0795788
GB49708	synaptic vesicle glycoprotein 2C	1.44812	-0.967342	-0.184472	0.098768	0.928758	0.937339	0.0545164	0.640204	-0.865517	-0.073646	-1.27775	-0.738972
GB42408	discoidin domain-containing receptor 2	0.525439	-0.761509	-0.0313863	-0.0891518	0.243471	1.03224	0.643993	0.639901	-1.0989	-0.775411	0.222065	-0.550749
GB43780	golgin subfamily A member 6-like protein 22	0.99706	0.119247	0.272216	0.462841	1.78815	0.126607	0.00268646	0.639148	-0.856324	-1.19147	-1.25817	-1.10199
GB44963	uncharacterized LOC107965164	-1.27221	-1.4318	-1.39283	-1.36561	0.771949	0.84353	0.301861	0.639113	0.445852	1.33265	0.400994	0.726499
GB52203	cuticular protein 13	-0.297164	-0.588407	-0.534691	-0.473421	1.0625	0.452188	0.401592	0.63876	0.50596	-0.536621	-0.465356	-0.165339
GB44647	voltage-dependent calcium channel subunit alpha-2/delta-3-like	0.202421	-0.336219	-0.421189	-0.184995	0.932906	0.35533	0.625309	0.637848	-0.809965	-1.08988	0.541288	-0.452853
GB46868	uncharacterized LOC100576853	0.0495896	-0.726488	-0.298703	-0.3252	0.843621	0.696552	0.372281	0.637485	0.282891	-1.02274	-0.197004	-0.312284
GB52285	enolase-phosphatase E1	-0.234927	-0.422005	0.0595591	-0.199124	0.674722	1.13063	0.103432	0.636261	-0.230832	-0.702254	-0.378324	-0.437137
GB49507	dynein heavy chain 8%2C axonemal	1.66862	0.00343295	1.32307	0.998373	1.82515	-0.152599	0.235714	0.636089	-1.78105	-1.74487	-1.37746	-1.63446
GB46419	zinc finger protein 200-like	0.627149	-0.951441	-0.167362	-0.163885	1.40211	-0.267017	0.77303	0.636043	-1.34972	-0.605495	0.538738	-0.472158
GB49567	sestrin homolog	-0.747456	-0.402281	-1.25658	-0.802105	0.115314	1.00146	0.788989	0.635254	0.538201	-0.13082	0.0931749	0.166852
GB40981	glucose transporter type 1	-0.20546	-0.523353	-0.767948	-0.49892	1.30883	-0.134941	0.729998	0.634629	-0.228921	0.193113	-0.371318	-0.135709
GB42737	mucin-3A-like	0.445276	-0.656436	0.0530957	-0.0526882	1.03209	1.16387	-0.29328	0.634227	-0.806255	-0.460164	-0.478196	-0.581539
GB55616	uncharacterized LOC107964059	-1.00503	-0.783447	-1.56599	-1.11815	0.512968	0.79939	0.589743	0.634034	-0.352034	0.672188	1.13221	0.484121
GB42953	leukocyte surface antigen CD53-like	-0.332419	-0.268413	-0.0407651	-0.213866	1.57526	0.120376	0.205726	0.633787	-0.437991	-0.424958	-0.396814	-0.419921
GB50550	uncharacterized LOC100576592	-0.100738	-1.67093	-0.999708	-0.923793	-0.278278	1.83109	0.348423	0.633745	0.878266	0.402821	-0.410941	0.290049
GB50564	uncharacterized LOC725729	0.122694	-0.499806	-0.725357	-0.36749	0.603272	0.878511	0.419231	0.633671	-0.20558	-0.726413	0.133448	-0.266182
GB52629	potassium/sodium hyperpolarization-activated cyclic nucleotide-gated channel 2-like	-0.0989968	0.149144	-0.104663	-0.0181717	0.621718	0.805485	0.472915	0.633373	-0.4848	-0.747134	-0.613669	-0.615201
GB46861		-0.0583053	-0.3576	-0.319901	-0.245269	0.444214	0.555006	0.899571	0.63293	-0.166302	-0.723357	-0.273325	-0.387661
GB48717		1.38984	-0.293552	0.440416	0.512235	1.89094	0.464588	-0.463679	0.630618	-1.47644	-1.14782	-0.804303	-1.14285
GB40601		-0.948591	-1.11596	-0.688255	-0.917603	0.789173	0.462238	0.639467	0.630293	0.857527	0.0942361	-0.0898333	0.28731
GB40662	LIM/homeobox protein Lhx9-like	-0.567564	-0.815882	-1.11787	-0.833771	1.31315	-0.239578	0.816855	0.630141	0.168766	0.734337	-0.292212	0.20363
GB54353	S-phase kinase-associated protein 2	-0.244685	-0.848738	-0.0342388	-0.375887	0.387242	1.33589	0.166193	0.629774	0.223713	-0.329939	-0.655433	-0.253886
GB40222	cyclin-dependent kinase 2	-0.386246	-0.478163	-0.930138	-0.598183	0.63289	0.674423	0.578964	0.628759	0.148122	0.279999	-0.51985	-0.0305764
GB44945	putative leucine-rich repeat-containing protein DDB_G0290503	0.945265	-0.529886	0.401652	0.272344	1.42992	0.0463373	0.409997	0.628751	-1.00812	-0.436834	-1.25833	-0.901094
GB47932	headcase protein	0.153518	-0.147835	-0.201173	-0.0651635	0.1985	1.1471	0.540318	0.628639	-1.02126	-0.626446	-0.0427202	-0.563475
GB46673	two pore potassium channel protein sup-9	0.80901	-0.310653	0.527227	0.341861	1.31568	0.297583	0.269541	0.627601	-1.11751	-1.09116	-0.699714	-0.969462
GB41743	uncharacterized LOC102654028	1.02001	-0.646826	0.551885	0.308356	1.36548	-0.149282	0.666443	0.627546	-0.969548	-0.94533	-0.892827	-0.935902
GB53170	uncharacterized LOC102654638	-1.35051	-0.836075	-0.823722	-1.00344	0.0184303	0.996623	0.86632	0.627124	1.41918	0.241466	-0.531713	0.376312
GB55208	major royal jelly protein 5	-0.0280515	-0.805552	0.755301	-0.0261008	1.51717	0.378563	-0.0146349	0.627034	-0.639999	-0.0806574	-1.08214	-0.600934
GB44911	uncharacterized LOC102655371,uncharacterized LOC107965226	-0.0203136	-0.645914	-0.673782	-0.44667	0.857602	0.421115	0.60195	0.626889	0.196945	-0.394277	-0.343326	-0.180219
GB41235	succinate dehydrogenase [ubiquinone] iron-sulfur subunit%2C mitochondrial-like	-0.127139	-0.860397	-0.182541	-0.390026	1.31562	0.384912	0.177963	0.626166	0.180463	-0.678738	-0.210147	-0.236141
GB50060	sulfotransferase family cytosolic 1B member 1-like	-0.0547855	-0.649295	0.293696	-0.136795	1.4917	-0.325642	0.712133	0.626065	-0.41327	-0.164941	-0.889598	-0.48927
GB45783		0.977006	-0.614278	0.100266	0.154331	1.77465	0.0607372	0.0394599	0.624949	-0.936711	-0.912025	-0.489107	-0.779281
GB46487	dorsal-ventral patterning protein Sog	-0.649148	-1.18009	-0.801396	-0.876876	0.36195	0.897463	0.613705	0.624373	-0.632392	0.827	0.562903	0.252504
GB48026	zinc finger protein 36%2C C3H1 type-like 3	-0.513441	-0.594061	-0.635405	-0.580969	0.900108	0.461176	0.511506	0.624263	0.188416	-0.259136	-0.0591634	-0.0432945
GB53565	endochitinase	-0.498803	-0.843297	-0.675162	-0.672421	2.53713	-1.51761	0.852846	0.624122	-0.545	1.15335	-0.463455	0.0482981
GB51279	uncharacterized LOC409514	0.51312	-0.678731	-0.414835	-0.193482	1.34207	0.143122	0.385199	0.623464	-0.697057	-0.661887	0.0689967	-0.429982
GB54397	elongation of very long chain fatty acids protein AAEL008004-like	0.421099	-0.466785	-0.112064	-0.0525833	0.449923	0.941231	0.477549	0.622901	-0.701272	-0.363245	-0.646437	-0.570318
GB41230	TWiK family of potassium channels protein 18-like	-0.103007	1.2853	-0.0210717	0.387073	1.01886	0.475816	0.371252	0.621975	-1.40578	-0.861571	-0.7598	-1.00905
GB46863		-0.40194	-0.565033	-0.73094	-0.565971	0.208159	0.46856	1.18845	0.621723	0.370997	-0.206314	-0.33194	-0.0557524
GB43923	uncharacterized protein CG13380	0.22129	-0.440327	-0.0641896	-0.0944089	1.18939	0.410047	0.262942	0.620793	-0.670119	-0.653078	-0.255954	-0.526384
GB51269		0.498444	-0.560632	0.272875	0.0702288	0.859292	0.663702	0.338998	0.620664	-0.833352	-0.813209	-0.426118	-0.690893
GB43510	pancreatic triacylglycerol lipase-like	0.341202	-0.212942	-0.40897	-0.0935701	1.25254	0.562969	0.0438675	0.619792	-0.45413	-0.212431	-0.912104	-0.526222
GB44582	synaptosomal-associated protein 25	-0.574368	-0.622333	-1.42501	-0.873904	0.367014	0.660062	0.832263	0.61978	0.496469	-0.250617	0.51652	0.254124
GB40299	cuticular protein 5	1.21358	-0.818777	-0.0814473	0.104451	1.53213	0.229454	0.0975646	0.619717	-0.893506	-1.16627	-0.112732	-0.724168
GB51548	dystrophin%2C isoforms A/C/F/G/H-like	-0.449056	-0.963388	-0.91825	-0.776898	1.34789	-0.043597	0.554728	0.619674	0.283705	-0.284434	0.472399	0.157223
GB44253	uncharacterized LOC411586	0.0115958	-0.35956	-0.549599	-0.299188	1.40879	0.0904703	0.35902	0.619425	-0.621407	-0.247976	-0.0913295	-0.320237
GB44469	protein rolling stone-like	0.0531514	-1.36545	0.158542	-0.384586	1.3752	0.239335	0.241558	0.618699	-0.1731	-0.159313	-0.369927	-0.234113
GB53558	uncharacterized LOC408874	-0.0518785	0.281361	-0.0925175	0.0456551	1.03225	0.088614	0.7308	0.61722	-0.558938	-0.775538	-0.654151	-0.662876
GB49401	protein msta-like	0.265367	-0.207634	-0.167506	-0.036591	0.83709	1.13832	-0.124817	0.616864	-0.643951	-0.780417	-0.316453	-0.580274
GB45437	transcription factor Maf	-0.0364496	-1.76959	-0.98299	-0.929677	0.162939	0.493635	1.1936	0.616726	-1.73972	0.387432	2.29114	0.312951
GB46304	sentrin-specific protease 6-like	0.374257	-0.41352	0.385381	0.115373	1.28224	1.04263	-0.474708	0.616722	-0.878277	-0.41091	-0.907097	-0.732095
GB52820	secretin receptor-like	0.353713	-1.23267	-0.488778	-0.455913	1.39104	-0.123328	0.580409	0.61604	-0.776327	0.550075	-0.254131	-0.160128
GB54963	uncharacterized LOC102655636	0.534842	-0.425375	-0.642917	-0.177816	1.39842	-0.156706	0.606102	0.615939	-0.0651531	-0.64397	-0.605244	-0.438122
GB50763	arrestin domain-containing protein 4	0.0125827	-0.759756	-0.928937	-0.558703	0.27895	1.23236	0.336036	0.615781	0.202843	0.0934542	-0.467531	-0.0570779
GB52313		-0.451543	-0.376384	-0.233047	-0.353658	0.768368	0.476055	0.599321	0.614581	-0.024464	-0.234679	-0.523626	-0.260923
GB45553	pro-resilin	-0.2656	-0.782788	-0.225125	-0.424505	0.352574	0.914555	0.573581	0.61357	-0.0232932	-0.576507	0.032605	-0.189065
GB53396	protein sprint	-0.185747	-1.07795	-0.852575	-0.705424	0.820545	0.277181	0.740219	0.612648	-0.623591	0.215291	0.686628	0.0927759
GB40009		-0.756906	-0.855671	-0.554775	-0.722451	1.32597	-0.110943	0.622396	0.612474	-0.672087	0.192009	0.810007	0.109977
GB55452	apolipophorin-III-like protein	-1.86054	-2.0731	-1.83474	-1.9228	-0.928223	1.07822	1.68449	0.611498	-1.89098	2.37658	3.44829	1.3113
GB49861	uncharacterized LOC102656452	-0.691682	0.267575	-0.0594233	-0.161177	1.42814	0.200506	0.203925	0.610858	-0.869322	-0.522248	0.0425255	-0.449681
GB53970	uncharacterized LOC412354	-0.61364	-1.1968	-1.14459	-0.985008	0.288489	0.948735	0.59127	0.609498	0.67689	0.166259	0.283382	0.375511
GB44616	EF-hand domain-containing family member C2-like	0.187969	-0.206308	0.0336545	0.00510491	2.11278	-0.77729	0.492537	0.609342	-1.29495	0.578112	-1.1265	-0.614447
GB40648	disks large 1 tumor suppressor protein	-0.746978	-1.21236	-0.950465	-0.969933	-0.0169923	1.06616	0.776531	0.608568	1.45463	0.01026	-0.380799	0.361365
GB46302	1-phosphatidylinositol 4%2C5-bisphosphate phosphodiesterase-like	0.313631	-0.743159	0.695396	0.0886227	1.86749	0.298312	-0.343645	0.607386	-0.851657	-0.79002	-0.44635	-0.696009
GB49445	uncharacterized LOC100576159	1.08958	-0.246039	0.554426	0.465988	1.60462	0.00485736	0.211317	0.606932	-1.73909	-0.607796	-0.871872	-1.07292
GB49836	golgin subfamily A member 6-like protein 22	-0.411951	-0.836653	-1.14316	-0.797255	0.518026	0.9623	0.340384	0.606904	-0.872243	0.216352	1.22694	0.190351
GB42839		0.823189	-0.684605	0.665643	0.268075	1.37655	0.25907	0.184106	0.606577	-1.01676	-0.669551	-0.937645	-0.874652
GB43463	centrosomal protein of 152 kDa-like	0.361897	-0.232711	0.119558	0.0829148	1.29812	0.0946878	0.425243	0.606016	-0.46095	-0.470096	-1.13575	-0.688931
GB55067	short transient receptor potential channel 4-like	0.319116	-1.06472	-0.770342	-0.505316	0.875493	0.587729	0.353183	0.605468	0.913503	-0.358678	-0.855282	-0.100153
GB40839	uncharacterized LOC411405	0.232147	-1.40527	-0.513281	-0.562133	0.0225703	0.944078	0.848196	0.604948	1.07369	-0.204018	-0.998121	-0.0428148
GB54947	tribbles homolog 2	-0.74198	0.172238	-0.35288	-0.30754	-0.0982686	1.31978	0.592066	0.604527	0.134289	-0.528209	-0.49704	-0.296987
GB46947		-0.140894	-0.691771	-0.444187	-0.425617	0.770022	0.18766	0.849162	0.602281	0.330519	-0.25387	-0.606642	-0.176664
GB45763	tropomyosin-2-like	1.03717	-0.859155	0.0850213	0.0876797	1.36584	0.143051	0.297517	0.602136	-1.23086	-0.474716	-0.363866	-0.689815
GB47278	sodium-independent sulfate anion transporter-like	1.22833	-1.41565	-1.14326	-0.443525	1.57304	-0.729305	0.959738	0.601158	-1.60086	-1.04374	2.17171	-0.157633
GB55198	homeobox protein caupolican	-0.325425	-1.16701	-0.737172	-0.743204	1.33322	-0.237947	0.707788	0.60102	-1.61758	0.43721	1.60692	0.142183
GB41691	DIS3-like exonuclease 2,uncharacterized LOC727313	0.183197	-1.37804	-0.0174816	-0.404109	0.550549	0.710245	0.538765	0.599853	-0.603103	-0.31489	0.330761	-0.195744
GB55104		-0.499808	-0.759138	-0.770683	-0.676543	-0.476526	1.38284	0.892395	0.599571	1.24272	-0.320821	-0.69098	0.0769728
GB47737	glycogen-binding subunit 76A	-0.257156	-0.213578	-1.28171	-0.584149	1.03811	0.602601	0.157312	0.59934	-0.60766	-0.441511	1.0036	-0.0151908
GB40728	zinc metalloproteinase nas-13-like	0.14154	-1.24123	-0.418122	-0.505938	0.438951	0.852474	0.504499	0.598641	0.578008	-0.105527	-0.750592	-0.0927036
GB52279	neurexin 1	-0.232274	-1.53018	-1.38227	-1.04824	0.852646	-0.257578	1.19831	0.597794	-1.43849	1.46095	1.32889	0.450449
GB50098	arrestin homolog	0.563488	-0.474371	-0.37146	-0.0941144	0.359058	0.882775	0.55134	0.597725	-0.171256	-1.22808	-0.111498	-0.50361
GB50450	bromodomain-containing protein 4-like	1.00421	-0.827518	-0.110574	0.0220381	1.42052	0.110699	0.261492	0.59757	-0.903454	-0.428141	-0.52723	-0.619608
GB43292	uncharacterized LOC551661	0.734395	-0.718326	0.392247	0.136105	0.773029	1.03562	-0.0205073	0.596049	-0.75208	-0.475007	-0.969376	-0.732154
GB40993	cadherin-23	1.00684	-0.682457	0.168027	0.164136	0.544097	0.745677	0.494207	0.59466	-0.684859	-0.493347	-1.09818	-0.758796
GB49919	disks large-associated protein 5-like	0.580563	-0.396459	-0.331827	-0.0492409	0.627694	1.14427	0.0105619	0.594176	-0.864955	-0.488765	-0.281084	-0.544935
GB48342	keratinocyte proline-rich protein-like	0.817179	0.130932	-0.565764	0.127449	0.413438	1.07664	0.291886	0.593989	0.0898969	-0.911606	-1.3426	-0.721437
GB47077	hexokinase type 2	0.481548	-0.585926	-0.52932	-0.211233	1.31596	-0.0735851	0.537768	0.593381	0.191822	-0.531311	-0.806955	-0.382148
GB41120	protein lifeguard 2-like	0.19687	-0.0161048	-0.0246832	0.0520275	1.12306	0.361767	0.294018	0.592947	-0.551523	-0.837494	-0.545905	-0.644974
GB43119	DNA ligase 3	-1.06641	-0.967784	-0.747105	-0.927098	0.886449	0.382085	0.506515	0.591683	-0.120574	0.18828	0.938539	0.335415
GB54374	solute carrier family 2%2C facilitated glucose transporter member 1-like	0.192514	-0.579672	-0.501166	-0.296108	0.918594	0.706626	0.14977	0.591664	-1.10441	-0.366509	0.584248	-0.295555
GB51908	adenylate kinase 8	1.22568	-0.243036	0.338257	0.4403	1.26891	-0.418731	0.924681	0.591621	-1.06881	-1.0422	-0.984755	-1.03192
GB45985	P protein-like	0.281911	-0.774886	-0.19171	-0.228228	0.729248	1.22768	-0.182963	0.591321	-0.180401	-0.285287	-0.623589	-0.363092
GB47993	uncharacterized LOC102656244	0.825298	-0.575023	0.117961	0.122745	1.11895	0.203011	0.450433	0.590797	-0.859345	-0.838262	-0.443018	-0.713542
GB50668	uncharacterized LOC100578442	0.950481	-0.231767	-0.465672	0.0843476	0.742095	1.55356	-0.527418	0.589414	-1.0987	-0.198325	-0.724257	-0.673761
GB47848	pyrroline-5-carboxylate reductase 2	0.135602	-1.3917	-1.2415	-0.832532	0.814401	0.19956	0.753768	0.589243	1.06814	-0.149841	-0.188436	0.243289
GB52036	protein vestigial	-0.48147	-0.732625	0.126567	-0.362509	0.439952	1.05422	0.272834	0.589001	-1.05352	0.123093	0.250948	-0.226492
GB51183	uncharacterized LOC726655	-0.00643391	-0.731767	-0.838684	-0.525628	0.701622	0.655026	0.407888	0.588179	0.31127	-0.0646161	-0.434305	-0.0625503
GB50658	nucleoside diphosphate-linked moiety X motif 19-like,DNA primase large subunit	-0.458083	0.0161511	-0.0408138	-0.160915	0.791248	0.541201	0.42783	0.58676	-0.595525	0.0319417	-0.71395	-0.425844
GB43380	uncharacterized LOC102656463	0.105769	-0.310127	-0.106603	-0.103654	1.63971	0.25578	-0.139122	0.585457	-0.502301	-0.487509	-0.455599	-0.481803
GB45099	superoxide dismutase 2%2C mitochondrial	-1.08905	-1.31443	-0.625011	-1.0095	0.057999	1.10844	0.588801	0.585081	1.06507	0.303315	-0.0951336	0.424418
GB55389	spondin-1	0.243296	-1.78879	-1.65538	-1.06696	0.564446	0.364783	0.823502	0.584244	-0.144933	-0.358561	1.95164	0.482714
GB52824	pro-resilin	0.896009	-0.745673	0.186988	0.112441	1.86829	-0.649511	0.532607	0.583794	-1.1122	0.0474489	-1.02396	-0.696236
GB44254	uncharacterized LOC107964753,uncharacterized LOC411586	0.132915	-0.968131	-0.86605	-0.567089	1.02239	0.201596	0.525541	0.583176	-0.244165	0.108509	0.087395	-0.0160872
EMAMEG00000000004	U11	-0.444184	-0.182731	-0.588179	-0.405032	1.37027	-0.461438	0.837222	0.582019	-0.25061	-0.247159	-0.0331922	-0.176987
GB52201	uncharacterized LOC102655655	-0.149359	-0.479425	-0.707262	-0.445349	0.195535	0.953223	0.596699	0.581819	0.967292	-0.708347	-0.668356	-0.13647
GB40262	uncharacterized LOC413721	-0.438589	-0.287894	0.420705	-0.101926	0.693808	0.444636	0.599372	0.579272	0.337687	-0.104651	-1.66508	-0.477346
GB42182	uncharacterized LOC100578571	1.06164	0.493468	0.434123	0.663076	-0.463003	3.39218	-1.19207	0.579034	-1.19026	-1.14271	-1.39335	-1.24211
GB47471	uncharacterized LOC100576231	0.0401297	-0.510142	0.258318	-0.0705645	1.47037	0.205188	0.0612204	0.578925	-0.294129	-0.415212	-0.81574	-0.50836
GB47940	uncharacterized LOC100576878	-0.242347	-0.219972	-0.619408	-0.360576	0.350101	1.03796	0.348074	0.578711	0.0484257	-0.197286	-0.505544	-0.218135
GB41699	neurofilament heavy polypeptide-like	0.248697	-0.234786	-0.636305	-0.207465	0.139347	1.98774	-0.391713	0.578456	-0.692082	-0.473845	0.052952	-0.370992
GB50609	heat shock protein Hsp70Ab-like	-0.540783	0.268936	-1.05065	-0.440832	0.714977	0.701406	0.31701	0.577798	-0.0262365	-0.265021	-0.11964	-0.136966
GB50487	uncharacterized LOC100577798,uncharacterized LOC107964256	-0.280088	-0.369777	0.579135	-0.0235765	1.11907	0.345664	0.265604	0.57678	-0.0349394	-1.12086	-0.503805	-0.553203
GB51782	carboxypeptidase Q-like	0.0303358	-1.41145	-0.992269	-0.791127	0.487664	0.369336	0.872992	0.576664	-1.82324	0.614817	1.85181	0.214463
GB42831	reticulon-1-A	-0.473202	-0.824393	-2.01987	-1.10582	0.00117846	1.14208	0.585231	0.576161	1.2342	0.000999528	0.353782	0.529661
GB46441	interaptin-like	0.624434	-0.912608	0.102458	-0.0619052	0.984188	0.668891	0.0746835	0.575921	-0.440526	-0.778266	-0.323256	-0.514016
GB41445	cyclin-A2	-0.149678	-0.30058	0.0273486	-0.14097	0.697284	1.04831	-0.0198468	0.57525	-0.215486	-0.44395	-0.643405	-0.43428
GB54773	zinc finger protein 729	-0.275864	-0.354084	-0.533041	-0.387663	1.05149	-0.180536	0.854783	0.575247	-0.566768	-0.117488	0.121502	-0.187585
GB54218	BAG domain-containing protein Samui	-0.416475	-0.229678	-0.426574	-0.357576	1.12512	0.719717	-0.121604	0.574412	0.145532	-0.666956	-0.129086	-0.216837
GB54665	ATP-dependent DNA helicase Q5-like	0.156939	-0.408785	-0.0184934	-0.0901131	0.82692	0.691632	0.202043	0.573532	-0.451899	-0.170195	-0.828162	-0.483419
GB53248	protein Wnt-5b	0.103845	-0.522058	-0.439613	-0.285942	0.767405	-0.139872	1.09228	0.573271	-0.47332	0.332116	-0.720783	-0.287329
GB53563	uncharacterized LOC408874	-0.194817	-0.184411	0.108871	-0.0901188	1.03427	-0.0958432	0.778518	0.572317	-0.577589	-0.621963	-0.247042	-0.482198
GB43337	bifunctional heparan sulfate N-deacetylase/N-sulfotransferase	-0.79745	-0.979407	-0.469721	-0.748859	0.087374	0.863739	0.765547	0.57222	1.03161	-0.247622	-0.254067	0.176639
GB49309	uncharacterized LOC726065	-0.946616	-1.29996	-0.99731	-1.0813	1.44572	-0.701847	0.972541	0.572137	0.174162	1.02012	0.333195	0.509159
GB41792	uncharacterized protein DDB_G0287625-like	0.177991	-0.416533	-0.674066	-0.304203	0.219643	1.43551	0.0598091	0.571654	-0.166093	-0.389535	-0.246725	-0.267451
GB48953	uncharacterized LOC107966053	-0.253922	-1.2966	-0.807129	-0.785883	0.292208	1.2769	0.145033	0.57138	-0.391277	0.864074	0.170712	0.214503
GB40356	spondin-1-like	0.463052	-1.0623	-0.541914	-0.380386	0.860193	0.664472	0.185981	0.570215	-0.674204	-0.121658	0.226374	-0.189829
GB45153	NADH dehydrogenase [ubiquinone] flavoprotein 1%2C mitochondrial	-1.39777	-0.905855	-0.513136	-0.93892	0.300947	0.459675	0.949627	0.570083	0.829369	0.292581	-0.01544	0.368836
GB45696	ETS-related transcription factor Elf-5-like	-1.48094	-1.18514	-1.04955	-1.23854	0.37536	0.55579	0.778974	0.570041	0.355969	0.886195	0.763342	0.668502
GB43716	uncharacterized LOC725621	-1.48578	-1.86428	-2.42579	-1.92529	0.278757	0.351453	1.07946	0.569889	1.71788	0.575646	1.77266	1.3554
GB40010	titin-like	-0.533512	-0.797372	-0.517744	-0.616209	1.16549	-0.0251937	0.567745	0.569348	-0.699845	0.212105	0.628325	0.0468618
GB48919	trithorax group protein osa	0.256408	-0.583704	-0.312075	-0.213124	0.298353	1.63781	-0.228794	0.569124	-0.904047	-0.156852	-0.0071016	-0.356
GB41993		0.314085	-0.39227	-0.242662	-0.106949	1.44252	-0.104855	0.369645	0.569104	-0.612425	-0.595818	-0.178222	-0.462155
GB48856	microtubule-associated protein futsch-like,quinone oxidoreductase-like protein 2-like	-0.565509	-0.475866	-0.684624	-0.575333	0.789691	0.601803	0.315697	0.569064	-0.17681	-0.138482	0.334101	0.00626932
GB46151	uncharacterized LOC551510	0.530694	0.506186	-0.343495	0.231128	0.928318	0.870976	-0.0934013	0.568631	-0.587471	-0.782364	-1.02944	-0.799759
GB45139	uncharacterized LOC726903	0.181314	-0.689844	0.189279	-0.106417	0.949508	0.484849	0.27143	0.568596	-0.716031	-0.140797	-0.529708	-0.462179
GB41724	uncharacterized LOC727081	-0.561244	-0.644501	-0.91915	-0.708298	-0.118572	0.996305	0.825309	0.567681	0.742827	-0.0379921	-0.282983	0.140618
GB55264	homeobox protein 2-like	-0.433728	-0.699384	-0.0897327	-0.407615	0.522198	0.149596	1.02955	0.567115	-1.49973	0.210149	0.811083	-0.159501
GB54358	growth factor receptor-bound protein 14-like	0.0843936	-0.611582	-0.613062	-0.380083	0.53327	0.813601	0.354248	0.567039	-0.657567	-0.400415	0.497115	-0.186956
GB46221	putative vacuolar protein sorting-associated protein TDA6	0.111696	-0.125111	0.0541158	0.0135668	0.930354	0.252479	0.517727	0.566853	-0.388769	-0.602884	-0.749607	-0.58042
GB42800	uncharacterized LOC727028	1.10017	-0.623809	-0.667185	-0.0636083	2.08041	-1.53119	1.14906	0.566094	-1.88451	-0.601507	0.97856	-0.502486
GB48439	zinc finger protein 512B-like,zinc finger protein 564-like	-0.717496	0.490799	-0.113262	-0.11332	0.7909	0.907869	-0.000806065	0.565988	0.00116005	-0.871347	-0.487816	-0.452668
GB51736	tweedle motif cuticular protein 2	-0.0932471	0.261565	-0.340589	-0.0574237	1.024	-0.0710101	0.74487	0.565952	-0.911295	0.681169	-1.29546	-0.508528
GB46427	uncharacterized LOC409096	1.16865	0.137622	-0.196515	0.369918	1.89311	0.0721667	-0.268402	0.565623	-1.21742	-0.750991	-0.83821	-0.935542
GB48544	coiled-coil domain-containing protein 43	-0.125534	-0.038638	-0.132608	-0.0989268	0.549322	1.11287	0.0340815	0.565425	-0.396548	-0.471483	-0.531465	-0.466498
GB43722	NADPH oxidase 5	0.508998	-0.0955391	0.417573	0.277011	1.25048	0.535827	-0.0900338	0.565424	-1.32894	-0.719668	-0.478694	-0.842435
GB49722	CUGBP Elav-like family member 2	-0.29679	-0.493582	-0.930299	-0.573557	0.984206	0.0735924	0.637759	0.565186	0.123331	-0.113583	0.0153661	0.00837129
GB52028	translation elongation factor eEF-1 alpha chain	0.156233	-1.80217	-1.37208	-1.006	1.39187	0.0362649	0.267214	0.565115	-1.34156	0.354437	2.30979	0.440889
GB50188	alpha-sarcoglycan	-0.380071	-0.544732	-0.810616	-0.578473	0.153238	0.884746	0.652972	0.563652	0.0522838	-0.619063	0.611242	0.0148209
GB42757	protein disabled	-0.226041	-0.768625	0.175974	-0.272897	0.94839	0.195805	0.546169	0.563455	-1.21922	-0.441147	0.788699	-0.290558
EMAMEG00000000223	tRNA-Val	-0.458897	-0.382104	-0.239952	-0.360318	-0.0168536	0.99455	0.711409	0.563035	0.166232	-0.241607	-0.532777	-0.202717
GB44620	uncharacterized LOC100578799	0.0197084	-0.113199	0.250731	0.0524135	1.75023	-0.248533	0.187061	0.56292	-0.917445	-0.0856101	-0.842946	-0.615334
GB53923	uncharacterized LOC102655243	-0.201078	-0.30344	-0.00199884	-0.168839	1.6051	-0.675857	0.75897	0.562738	-1.11435	-0.325901	0.258556	-0.393899
GB44150	uncharacterized LOC102655905	0.389009	-0.662266	0.781183	0.169309	1.40714	-0.341603	0.622663	0.562733	-0.674289	-0.961608	-0.560229	-0.732042
GB53815	amphoterin-induced protein 2-like	-0.847401	-0.339493	-0.729437	-0.638777	0.268666	0.71334	0.705809	0.562605	0.0626938	0.0537015	0.112121	0.076172
GB50508	fibrillin-2	-1.37768	-2.19218	-1.72097	-1.76361	0.224769	0.0850087	1.37796	0.562579	-1.8611	1.66737	3.79682	1.20103
GB54794	bromodomain-containing protein DDB_G0270170-like	0.771351	-0.0868636	0.351211	0.345233	0.987366	0.714569	-0.0158992	0.562012	-1.6207	-0.430263	-0.670772	-0.907245
GB55051		-0.244428	-0.196102	-0.313714	-0.251414	1.37153	-0.0112725	0.325449	0.561903	-0.324091	-0.314291	-0.293082	-0.310488
GB50749	uncharacterized LOC411955	-0.789416	-1.17328	-1.40365	-1.12211	1.21661	-0.196688	0.665011	0.561645	0.438292	0.147367	1.09574	0.560467
GB45909	protein lethal(2)essential for life-like	-0.638552	-1.43925	-0.73886	-0.938887	0.364676	0.964806	0.35476	0.561414	0.770253	0.306904	0.0552621	0.377473
GB43302	SPARC	-0.798126	-1.03209	-2.21738	-1.3492	0.216536	0.549571	0.917879	0.561329	0.275102	0.440798	1.64771	0.787871
GB40155	uncharacterized LOC725354	-0.753693	-1.33449	-1.13082	-1.073	0.721785	0.0217864	0.937685	0.560419	-0.222255	0.441232	1.31878	0.512584
GB42212	mothers against decapentaplegic homolog 3	0.182841	-0.843573	-1.15325	-0.604662	0.0653704	1.12879	0.487045	0.560403	0.150506	0.104536	-0.122265	0.0442591
GB48697	uncharacterized LOC100217360	0.283781	0.058046	0.32236	0.221396	1.65678	-0.364777	0.388912	0.560305	-0.837018	-1.02297	-0.485117	-0.7817
GB48463	uncharacterized LOC411486	0.707013	-0.039032	0.648376	0.438786	1.23446	0.39298	0.0530442	0.560163	-0.588942	-1.38725	-1.02065	-0.998949
GB44932	alanine--glyoxylate aminotransferase 2%2C mitochondrial	-0.593969	-0.396844	0.672344	-0.106156	0.807439	0.159789	0.711952	0.559727	-0.48876	-0.857443	-0.0145075	-0.45357
GB52719	segmentation protein Runt-like	0.00105442	-0.888818	-0.537628	-0.47513	0.466103	0.522972	0.689958	0.559678	-0.303025	0.174483	-0.1251	-0.0845474
GB49998	M-phase inducer phosphatase 1-like	0.0107235	0.171678	-0.261273	-0.0262905	-0.136677	1.61711	0.19783	0.55942	-0.109731	-0.203285	-1.28637	-0.53313
GB44867	uncharacterized LOC100576985	1.23475	-0.44421	-0.0596651	0.243626	0.374763	0.66728	0.634921	0.558988	-0.625709	-1.0364	-0.745728	-0.802614
GB46439	uncharacterized LOC107966040	-0.87882	-0.750507	0.316093	-0.437745	0.693502	0.947258	0.035608	0.558789	-0.0852884	0.405989	-0.683834	-0.121045
GB54507	apolipophorins	-1.10662	-2.37103	-1.95387	-1.81051	-0.364038	0.315883	1.72401	0.55862	-1.68223	1.77725	3.66064	1.25189
GB51381	centromere-associated protein E	1.55557	0.0864631	1.00952	0.88385	1.84076	-0.192734	0.0262464	0.55809	-1.39392	-1.70854	-1.22337	-1.44194
GB54504	uncharacterized LOC102656645	0.714162	-0.770103	0.0617512	0.00193693	1.60532	-0.049195	0.114993	0.557041	-0.162722	-0.73592	-0.778291	-0.558978
GB55821	guanylate cyclase 32E-like	-0.970974	-0.903908	-0.689433	-0.854772	1.28561	-0.375203	0.759617	0.556675	-0.112652	0.461912	0.545029	0.298096
GB52756	apyrase	-0.744244	-0.628017	-0.363632	-0.578631	0.974015	-0.136145	0.828686	0.555519	0.939319	-1.02597	0.155993	0.0231122
GB47806	uncharacterized LOC551249	0.543673	-1.12394	0.712923	0.0442184	1.63496	0.0646802	-0.0341094	0.555177	-0.746128	-0.318156	-0.733901	-0.599395
GB47926	probable zinc transporter protein DDB_G0282067	0.200993	-0.458934	0.296462	0.0128401	1.29725	0.126605	0.240335	0.55473	-0.379205	-0.681191	-0.642315	-0.56757
GB55489	trehalase	-0.811215	-0.663662	-0.352029	-0.608969	0.344144	0.929267	0.390741	0.554717	-0.0834023	-0.0217317	0.267889	0.0542516
GB55403	uncharacterized LOC410819	-0.831237	-1.15326	-1.28062	-1.08837	0.0831968	-0.57241	2.15267	0.554485	-0.4293	0.875355	1.15561	0.533888
GB56008	protein bicaudal C homolog 1-B	0.209939	-0.31471	-0.335976	-0.146916	0.80826	0.944509	-0.0909689	0.553933	-1.08127	0.0936107	-0.233396	-0.407018
GB51010	uncharacterized LOC100578854	0.427899	0.209005	-0.889929	-0.0843415	1.15473	0.129883	0.376063	0.55356	-0.609274	0.0450036	-0.843384	-0.469218
GB54738	endochitinase A-like	-0.167091	-0.741998	-0.494587	-0.467892	1.59946	-0.873459	0.934376	0.55346	-0.787365	-0.290589	0.821251	-0.0855678
GB47937	uncharacterized LOC107965567	-0.100177	0.072086	-0.687453	-0.238515	-0.539855	1.62981	0.570385	0.553447	-0.707842	-0.688587	0.451631	-0.314933
GB45137	stress response protein NST1	-0.216835	-0.662475	-0.967637	-0.615649	-0.0191313	1.33438	0.343996	0.55308	0.134705	-0.679854	0.732855	0.0625686
GB47556	tyrosine-protein kinase Btk29A	-0.438084	-0.702664	0.594474	-0.182091	1.37226	0.286784	-0.000262385	0.552929	-0.496924	-0.255466	-0.360122	-0.370837
GB54323		-0.117958	-0.455318	0.12371	-0.149855	1.29725	-0.0291873	0.389955	0.552674	-0.69274	0.12099	-0.636706	-0.402819
GB52169	uncharacterized LOC550870	-0.172542	-0.500748	0.525827	-0.0491545	1.35988	-0.283397	0.577792	0.551425	-0.761217	-0.407965	-0.337628	-0.50227
GB52444	uncharacterized LOC100577255,tRNA-Tyr	-0.82311	-0.260713	-0.692638	-0.592153	0.30174	0.870717	0.481716	0.551391	0.400074	-0.109082	-0.168706	0.0407622
GB51888	putative uncharacterized protein DDB_G0286901	0.501356	0.250417	-0.062613	0.22972	1.13102	0.377453	0.142437	0.550302	-1.04921	-0.600965	-0.689895	-0.780022
GB50257	uncharacterized LOC408508	-0.621697	-1.27759	-0.170221	-0.689837	0.499718	0.709329	0.441612	0.55022	0.776908	-0.227189	-0.130869	0.139617
GB47340	protein disulfide-isomerase TMX3	-0.381107	-0.315211	0.115577	-0.19358	0.87609	0.698241	0.0759036	0.550078	-0.484059	-0.140709	-0.444726	-0.356498
GB46597	sodium-independent sulfate anion transporter-like	-0.306039	-1.38289	0.820211	-0.289574	1.34138	-0.114275	0.421761	0.549621	1.03433	-0.134996	-1.67948	-0.260048
GB50874	transcription factor Ken	-0.389646	-0.763451	-1.01781	-0.723635	0.657993	0.337677	0.650888	0.548853	0.345444	0.134018	0.0448854	0.174783
GB48640	leucine-rich repeat-containing protein 74B-like	0.62192	-0.86593	0.630616	0.128869	1.11674	0.112147	0.417048	0.548644	-0.952363	-0.492966	-0.587209	-0.677513
GB45768		-0.0688774	0.106291	-0.0239807	0.00447766	1.95028	0.040793	-0.346628	0.548148	-0.705254	-0.311471	-0.641152	-0.552626
GB53635		0.134944	-0.254811	-0.383442	-0.16777	0.484925	0.79162	0.366805	0.547783	-0.394172	-0.384042	-0.361827	-0.380014
GB45633	uncharacterized LOC726990	0.88275	-0.459941	-0.352203	0.0235354	0.385686	0.800491	0.455603	0.54726	0.389555	-0.936822	-1.16512	-0.570795
GB45062	protein apterous	-0.548501	-0.457612	-0.673136	-0.55975	1.15006	0.116399	0.37339	0.546618	-0.379087	0.429732	-0.0112499	0.0131318
GB47931	facilitated trehalose transporter Tret1-like	0.169367	-0.263479	-1.10848	-0.400865	-0.169342	1.23724	0.569405	0.545768	0.561151	-0.345934	-0.649928	-0.144903
GB54946	tribbles homolog 2	-0.762332	0.139664	-0.399382	-0.340683	-0.180395	1.27435	0.541885	0.54528	0.130178	-0.29641	-0.447558	-0.204597
GB53295	pipsqueak	-0.571011	-0.479881	-0.694151	-0.581681	0.164435	0.8242	0.646561	0.545066	0.312474	-0.143241	-0.0593874	0.0366153
GB43314	thyrotropin-releasing hormone-degrading ectoenzyme-like	0.400861	-1.50787	-1.09037	-0.732459	1.8368	-1.50266	1.30095	0.545028	-1.96727	1.27173	1.25782	0.187431
GB54755	facilitated trehalose transporter Tret1-2 homolog	0.175091	-0.696641	-0.98085	-0.5008	0.842465	0.0982106	0.693711	0.544795	-1.23911	0.339327	0.767799	-0.0439952
GB41919	uncharacterized LOC100576503,adenylate cyclase type 6	0.691515	-0.912316	-1.67671	-0.632503	0.54974	0.904158	0.180088	0.544662	0.357957	0.0480016	-0.142435	0.087841
GB43137	uncharacterized LOC409904	-0.989373	-0.557797	-0.886796	-0.811322	0.566817	0.463109	0.604022	0.544649	0.395995	0.033326	0.370697	0.266673
GB40785	arrestin domain-containing protein 3	-0.565848	-0.632534	-0.447749	-0.54871	0.730572	0.427144	0.473989	0.543902	-0.394738	0.0646511	0.344512	0.00480827
GB41175	carbohydrate sulfotransferase 11	-1.69908	-2.11045	-0.972978	-1.59417	-0.119259	1.06401	0.685907	0.543553	2.39115	0.795208	-0.0345105	1.05062
GB51209	uncharacterized LOC725799	-0.385644	-1.28619	-1.03429	-0.902042	0.872539	0.257652	0.500383	0.543525	0.864225	0.0904219	0.120903	0.358517
GB45432	uncharacterized LOC107964640	-0.0458513	-0.656929	-0.33943	-0.347404	0.950167	0.0247149	0.654055	0.542979	-1.18781	0.189725	0.411354	-0.195575
GB47135	uncharacterized LOC724177	-0.502765	-0.75809	-1.07879	-0.779883	0.0688547	1.19028	0.369172	0.542768	1.29932	-0.157276	-0.4307	0.237115
GB41384		-0.101288	-0.965073	-0.121247	-0.395869	0.234291	0.811761	0.577928	0.541327	0.22918	0.0645631	-0.730115	-0.145458
GB53550	heat shock protein beta-1	-0.859844	-1.38369	-0.990854	-1.07813	0.1239	0.988475	0.511358	0.541244	0.89471	0.369374	0.346574	0.536886
GB46226	odorant binding protein 17	-0.295861	-0.82225	-0.423366	-0.513826	0.94479	0.336833	0.341703	0.541109	-0.476595	-0.857737	1.25248	-0.0272829
GB54868	phospholipase A1 member A	0.282708	-0.240769	-0.374258	-0.110773	0.972297	0.439252	0.209804	0.540451	0.212586	-0.884799	-0.616821	-0.429678
GB42877	uncharacterized LOC409009	-0.11499	-0.1027	0.167328	-0.0167877	0.864809	0.657918	0.0975227	0.540083	-0.520528	0.062705	-1.11206	-0.523296
GB46428	mycosubtilin synthase subunit C	0.558793	-0.545844	-0.211104	-0.0660517	1.50004	0.377372	-0.257378	0.540013	-0.827484	-0.472421	-0.121978	-0.473961
GB55691		1.03572	0.0363886	0.298483	0.456863	1.49526	0.264591	-0.14003	0.539939	-1.09026	-0.623872	-1.27627	-0.996802
GB55057	phosphopantothenoylcysteine decarboxylase subunit VHS3-like,voltage-dependent T-type calcium channel subunit alpha-1G	0.0968079	-0.356785	-0.943388	-0.401122	1.48178	0.0893606	0.0486418	0.539927	0.529633	-0.605248	-0.340801	-0.138805
GB41911	procollagen-lysine%2C2-oxoglutarate 5-dioxygenase 3	-0.544055	-0.729706	-1.32628	-0.866682	-0.0193877	1.04606	0.592073	0.539583	1.04749	0.253314	-0.31951	0.327099
GB55400	otopetrin-2	-1.02603	-0.872419	-0.925762	-0.941405	0.610691	0.386797	0.621035	0.539508	-0.5291	-0.302446	2.03724	0.401897
GB41055		-0.146718	-0.478228	0.417385	-0.0691873	1.26702	-0.251169	0.602131	0.539327	-0.726098	-0.376413	-0.307908	-0.47014
GB42037	condensin complex subunit 3	-0.000713258	-0.138956	0.281523	0.0472844	0.724996	0.504548	0.386708	0.538751	-0.922885	-0.317717	-0.517503	-0.586035
GB54193	kinesin 6A	0.219589	-0.688294	0.0448432	-0.141287	0.871293	0.666139	0.0770196	0.53815	-0.757719	-0.293481	-0.139389	-0.396863
GB43519	neuropeptide Y receptor-like	-0.119568	0.113784	0.69638	0.230199	1.03659	0.122053	0.455496	0.538047	-0.706478	-0.671773	-0.926487	-0.768246
GB43004	3-phosphoinositide-dependent protein kinase 1	-0.998342	-1.39026	-1.58046	-1.32302	0.0353562	1.07597	0.502551	0.53796	0.861215	0.740302	0.753666	0.785061
GB40438	uncharacterized LOC724393	1.1088	-0.22489	-0.668858	0.0716855	0.363141	0.402435	0.844459	0.536678	-1.00315	-0.227428	-0.594515	-0.608364
GB46241	TBC1 domain family member 19	0.68445	-0.875643	-0.352787	-0.181326	0.725024	0.658367	0.226503	0.536631	-0.746002	-0.355936	0.0360241	-0.355305
GB53685	polypeptide N-acetylgalactosaminyltransferase 13	-0.261319	-0.988607	-1.28029	-0.843406	0.534116	0.684754	0.387942	0.535604	0.649757	0.0227788	0.250871	0.307802
GB43487	exonuclease 1	0.631521	-1.18615	0.178643	-0.125328	1.12223	0.384435	0.0985542	0.535074	-0.23291	-0.165202	-0.831126	-0.409746
GB44583	synaptosomal-associated protein 25	-0.668093	-0.452934	-1.19673	-0.772585	0.248466	0.516555	0.839779	0.534933	0.24363	-0.324291	0.793615	0.237651
GB55143	dynein heavy chain 6%2C axonemal-like	1.26812	-0.146097	0.0854356	0.402488	1.16474	0.10769	0.332108	0.534845	-1.0388	-0.64892	-1.12428	-0.937333
GB54828	uncharacterized LOC408614	-0.459256	-0.380932	0.228497	-0.203897	1.12789	0.496287	-0.0202497	0.534644	-0.582439	-0.236162	-0.173639	-0.330747
GB43787	uncharacterized LOC413294	0.94363	-0.559773	0.492538	0.292132	1.61763	0.0427225	-0.0570274	0.534441	-1.10664	-0.641294	-0.73178	-0.826572
GB55119		-0.175794	-1.22926	-0.161576	-0.522209	0.987199	0.300422	0.315564	0.534395	0.318463	-0.410322	0.0553002	-0.0121865
GB40451	alanine aminotransferase 1	-0.197855	-1.33397	-0.845763	-0.79253	-0.695561	1.69421	0.602689	0.533779	1.30349	-0.0113204	-0.515922	0.25875
GB44024	uncharacterized LOC100577054	-1.28072	-0.741197	-1.6136	-1.21184	2.97944	-1.56957	0.191177	0.533682	-0.856489	1.49596	1.395	0.678158
GB42310	uncharacterized LOC724284	-1.62227	-2.41248	-1.96099	-1.99858	-0.509251	0.593198	1.51556	0.533168	-2.30758	2.3144	4.38942	1.46541
GB41224	mediator of RNA polymerase II transcription subunit 18	-0.187034	-0.328963	-0.311418	-0.275805	0.547565	0.427676	0.624017	0.533086	-0.0188673	-0.314627	-0.438349	-0.257281
GB41115	Kv channel-interacting protein 1	-0.408063	0.0327233	-0.277403	-0.217581	1.06327	0.313773	0.221696	0.532912	-1.19666	-0.112955	0.36362	-0.315331
GB45731	NADH dehydrogenase [ubiquinone] 1 alpha subcomplex subunit 5	-0.952073	-0.896486	-0.478434	-0.775664	-0.379913	1.19765	0.779537	0.532425	1.23697	0.234132	-0.74138	0.24324
GB42745	uncharacterized LOC100578713,uncharacterized LOC107965006	-0.76806	-0.964951	-0.479692	-0.737568	0.777899	0.648282	0.169849	0.53201	0.741179	0.241214	-0.36572	0.205558
GB43999	peroxiredoxin-5%2C mitochondrial	-0.868459	-0.868832	-0.798914	-0.845402	-0.284288	1.29213	0.588121	0.531988	1.02207	0.0812391	-0.163071	0.313414
GB54440	uncharacterized LOC102654768	-0.129365	-0.591885	0.341494	-0.126585	0.445544	0.600172	0.548811	0.531509	0.329859	-0.263598	-1.28103	-0.404923
GB40841	glucose dehydrogenase [FAD%2C quinone]-like	-0.509229	-0.42649	-0.306826	-0.414182	0.484829	0.592357	0.515516	0.530901	0.517623	-0.621723	-0.246058	-0.116719
GB51035	folliculin-interacting protein 2	-0.258148	-1.13904	-0.702306	-0.699832	0.500192	0.558092	0.53359	0.530625	0.105216	0.205095	0.19731	0.169207
GB45733	kinesin 13	-0.122717	-0.385277	-0.381996	-0.296663	0.663671	0.449586	0.477813	0.530357	-0.0793154	-0.332863	-0.288902	-0.233693
GB44770	ATP-binding cassette sub-family G member 1	-1.38406	-1.7114	-1.38071	-1.49206	0.101879	0.898673	0.590194	0.530249	0.945798	0.769228	1.1704	0.96181
GB43481	EF-hand calcium-binding domain-containing protein 2-like	0.285059	-0.574875	0.262097	-0.0092396	1.32152	-0.0607179	0.328748	0.52985	-0.549365	-0.836573	-0.175894	-0.52061
GB53187	uncharacterized LOC107966037	-0.329911	-0.265353	-0.423305	-0.339523	1.60903	-0.467725	0.448165	0.529822	-0.437438	0.261879	-0.395338	-0.190299
GB41816		-1.39136	-0.334386	-0.585325	-0.770356	1.20207	0.0389083	0.347757	0.52958	0.159935	0.0637347	0.498658	0.240776
GB40393	uncharacterized LOC102656154	0.417064	-0.441677	0.74666	0.240682	0.881797	0.513074	0.193578	0.529483	-0.407687	-1.01348	-0.889329	-0.770165
GB50488	uncharacterized LOC100577798	0.884409	-0.601443	0.474129	0.252365	0.648337	0.549771	0.388658	0.528922	-0.687835	-0.744042	-0.911982	-0.781287
GB51152	uncharacterized LOC102656499	0.376235	-0.333715	-0.504142	-0.153874	0.061552	1.25791	0.266494	0.528652	-0.518685	-0.504953	-0.100696	-0.374778
GB40340	uncharacterized LOC100576863	0.405382	-0.813992	0.287799	-0.0402703	0.361769	1.18414	0.0380282	0.527979	-0.496432	-0.433952	-0.532742	-0.487709
EMAMEG00000000347	tRNA-His	-0.272552	-0.00704212	-0.999287	-0.426294	-0.231309	1.58998	0.224984	0.527887	0.25588	0.308907	-0.869566	-0.101593
GB53716	estrogen sulfotransferase-like	-0.598252	-1.21163	-0.36226	-0.724048	1.27075	-0.579086	0.891968	0.527879	0.375919	0.258958	-0.0463683	0.196169
GB42948		0.428463	-0.269827	0.0874491	0.0820282	1.03799	-0.159524	0.703678	0.52738	-0.679694	-0.438187	-0.710343	-0.609408
GB54577	uncharacterized LOC100579028,uncharacterized LOC102654025	0.485251	-0.712895	0.318749	0.0303685	1.61367	0.107629	-0.140742	0.526852	-1.05105	-0.256616	-0.363996	-0.557221
GB55240	mos protein	0.352239	-0.673923	-0.967437	-0.429707	-0.376551	0.708801	1.24799	0.526748	0.66252	-0.0362982	-0.917345	-0.097041
GB46698		-0.423011	-0.361867	-0.236971	-0.340616	0.658393	0.644565	0.275888	0.526282	0.126078	-0.497857	-0.185218	-0.185666
GB40503	uncharacterized LOC107964789,D-3-phosphoglycerate dehydrogenase	-0.254747	-0.864287	-1.62464	-0.914556	0.43926	0.594741	0.54481	0.52627	0.829772	0.378694	-0.0436072	0.388286
GB40353	uncharacterized LOC102654896	-0.702479	-0.592809	-0.0982468	-0.464512	0.272324	1.0233	0.281421	0.525681	0.830849	-0.542865	-0.471492	-0.0611693
GB48691	protein NDNF	1.25751	-0.630481	0.212144	0.279724	1.29966	0.451272	-0.174818	0.525371	-0.94943	-0.59279	-0.873067	-0.805095
GB43556	meiosis arrest female protein 1	-0.286231	-0.458476	-0.441572	-0.395426	0.170597	1.40825	-0.00280695	0.525348	-0.20834	0.0122108	-0.193637	-0.129922
GB41411	homeobox protein rough-like	0.529229	0.164604	0.180341	0.291391	1.4139	0.0517783	0.108775	0.524817	-0.7174	-0.906815	-0.824408	-0.816208
GB53411	IQ and AAA domain-containing protein 1	0.380027	-0.122289	0.362348	0.206695	1.55331	-0.349479	0.370505	0.524779	-1.2037	-0.28149	-0.709232	-0.731475
GB51685	E3 ubiquitin-protein ligase TRAIP-like	0.165349	0.619844	-0.0783332	0.23562	1.05483	0.486553	0.0319381	0.52444	-1.05268	-0.153904	-1.0736	-0.76006
GB44339	histone H2B-like	-0.206162	-0.163223	-0.947005	-0.438796	-0.235351	1.56318	0.244451	0.524093	0.539889	-0.767123	-0.0286549	-0.0852966
GB44962	nuclear factor 1 X-type	-0.692497	-0.915236	-0.982121	-0.863285	1.03686	-0.00105107	0.535733	0.523846	-0.596243	-0.225796	1.84035	0.339439
GB55490	uncharacterized LOC410793	-1.30303	-1.66588	-1.5202	-1.49637	0.164969	0.0810508	1.32468	0.523567	-1.09227	1.123	2.88769	0.972804
GB46376	protein LSM14 homolog A	-0.435278	-0.243961	-0.258825	-0.312688	0.0147371	1.44056	0.112846	0.522713	-0.0881763	-0.270298	-0.271601	-0.210025
GB46859		-0.37452	-0.862215	-0.345371	-0.527368	0.499175	0.344036	0.724431	0.522547	-0.0417232	0.0192063	0.0369804	0.00482114
GB54753	enolase	-1.4353	-0.844736	-0.794051	-1.0247	0.244745	0.751113	0.571781	0.522546	1.13565	0.362809	0.00798684	0.502149
GB42249	potassium voltage-gated channel protein Shal	1.01864	-1.46046	-0.38744	-0.276418	1.63105	-0.736577	0.670009	0.521495	-1.46065	-0.138956	0.864375	-0.245077
GB41260	uncharacterized LOC414002	-0.626441	-0.578876	-0.993929	-0.733082	1.09643	-0.0263549	0.492346	0.520807	0.288717	-0.0823243	0.430432	0.212275
GB55469	lipoma HMGIC fusion partner-like	-0.878406	-0.108981	-0.760493	-0.582627	1.30386	0.205237	0.0501605	0.519754	-0.993362	0.2656	0.916381	0.0628729
GB50915	uncharacterized LOC102654938	0.577305	-0.392698	0.0255773	0.0700614	1.31323	0.522566	-0.276914	0.519627	-0.612735	-0.596145	-0.560184	-0.589688
GB42735	uncharacterized LOC724520	1.02391	0.163436	0.274076	0.48714	0.983175	0.209226	0.366058	0.519486	-1.23527	-1.20753	-0.577083	-1.00663
GB45539	uncharacterized LOC107965007	-0.364343	-0.302654	0.120183	-0.182271	0.654333	0.465682	0.437638	0.519217	-0.459282	-0.128316	-0.423241	-0.336946
GB45198	ceramide kinase	-1.79914	-1.33538	-1.78902	-1.64118	0.584338	0.312143	0.660512	0.518997	1.03071	1.70318	0.632667	1.12218
GB43054	microtubule-associated protein futsch-like,uncharacterized LOC107964683,jazigo	-0.0321546	-1.51562	-1.26505	-0.937607	0.500661	0.847503	0.208051	0.518738	0.0159848	0.139766	1.10086	0.418869
GB53015	protein FAM151B	-0.787474	-0.0373641	0.167025	-0.219271	0.659376	0.373429	0.523157	0.518654	-0.0275208	-0.700744	-0.169884	-0.299383
GB47138	calcium-activated potassium channel slowpoke	0.0751856	-1.17416	-0.799279	-0.632751	1.47685	-0.379414	0.45779	0.518408	-0.434104	-0.119489	0.896623	0.114344
GB40008	nesprin-1	-0.413711	-0.489215	-0.213961	-0.372295	1.37847	-0.363602	0.540041	0.518304	-1.06259	0.110971	0.513595	-0.146009
GB47309	interaptin	0.311633	-0.0800505	0.223471	0.151684	0.901437	0.816174	-0.164189	0.517807	-0.609997	-0.579495	-0.818984	-0.669492
GB43812	uncharacterized LOC413106	0.122739	-0.328392	-0.0099032	-0.0718522	0.979967	0.424847	0.148063	0.517626	-1.41657	0.14789	-0.0686355	-0.445773
GB44257	coiled-coil domain-containing protein 112-like	1.11069	-0.280921	0.511495	0.447089	1.82003	-0.256818	-0.0120844	0.517042	-1.16473	-0.694641	-1.03302	-0.964131
GB52127		-0.282104	-0.103076	0.247351	-0.045943	1.30083	0.0624889	0.186336	0.516551	-0.121478	-0.839193	-0.451153	-0.470608
GB42526	malate dehydrogenase%2C mitochondrial	-1.0797	-0.833155	-0.304315	-0.739057	0.604928	0.368193	0.575707	0.516276	0.366122	0.237185	0.0650341	0.22278
GB52831	uncharacterized LOC100578107	0.868865	-0.542908	0.16426	0.163406	1.04191	0.250692	0.253111	0.515237	-0.814962	-0.470231	-0.750736	-0.678643
GB50678	prolyl 3-hydroxylase OGFOD1	-0.323104	-0.124164	-0.501084	-0.316117	-0.132102	1.78832	-0.112931	0.514428	-0.333742	-0.255791	-0.0054002	-0.198311
GB53548	tumor necrosis factor receptor superfamily member 4-like	-0.0239188	-0.455814	0.373098	-0.0355447	1.05209	0.813049	-0.322315	0.514273	-0.150711	-0.353058	-0.932416	-0.478728
GB42892	uncharacterized LOC100578699	0.738677	-0.270379	0.489849	0.319382	1.36202	0.350258	-0.169916	0.514122	-1.06773	-1.04269	-0.390087	-0.833504
GB45442	uncharacterized LOC107964633	0.659698	-0.193196	-0.105744	0.120253	1.41701	0.0794628	0.0448539	0.513775	-1.05415	-0.230064	-0.617868	-0.634028
GB55100	basic-leucine zipper transcription factor A-like	0.922118	-0.23741	-0.326347	0.119454	0.965943	0.63535	-0.0603815	0.513637	-0.0579232	-1.32183	-0.51952	-0.633091
GB43867	targeting protein for Xklp2 homolog	0.520167	-0.437405	-0.0392684	0.0144978	0.281172	1.60327	-0.344016	0.513475	-0.680275	-0.66187	-0.241772	-0.527972
GB43610	unconventional myosin-XV	-0.102636	-0.425203	-0.611967	-0.379935	0.46961	0.572636	0.498019	0.513422	-0.337547	-0.0717272	0.00881448	-0.133486
GB47671	heparan sulfate 2-O-sulfotransferase pipe	0.489273	-0.547271	-0.0423523	-0.0334501	0.521173	0.575024	0.4436	0.513266	-0.804185	-0.480322	-0.15494	-0.479816
GB49019	uncharacterized LOC724157	-0.0239484	-0.328296	0.293857	-0.0194623	1.15922	-0.0565904	0.434779	0.512471	-0.201244	-0.827661	-0.450121	-0.493009
GB47279	cytochrome P450 6k1	-1.3749	-2.11072	-2.00038	-1.82867	0.52045	-0.252429	1.26471	0.510909	0.119551	1.81929	2.01443	1.31776
GB53559	uncharacterized LOC102654016	-0.0625338	0.416969	-0.318059	0.0121252	1.30549	-0.642493	0.868483	0.510493	-0.85839	-0.196542	-0.512923	-0.522619
GB49548	uncharacterized LOC411046	-0.736275	-0.524627	-0.81011	-0.690337	0.974247	0.121833	0.434594	0.510224	-0.0886933	-0.0316462	0.660678	0.180113
GB48805	uncharacterized LOC102653912	0.0577796	-0.309858	-0.460357	-0.237478	0.0746319	0.874952	0.580552	0.510045	0.0784847	-0.461056	-0.435129	-0.272567
GB48344	G-protein coupled receptor moody	0.547284	-1.06162	-0.648373	-0.38757	-0.352886	2.1791	-0.296975	0.509747	-1.43865	0.222049	0.850073	-0.122177
GB51821	Sip1/TFIP11 interacting protein	-0.0393243	-0.247237	-0.934455	-0.407005	0.18966	0.822288	0.517242	0.50973	-0.073943	-0.499688	0.265458	-0.102724
GB49134		-0.648979	-0.545544	0.291385	-0.301046	0.547358	-0.180253	1.16187	0.509657	-0.507821	0.288146	-0.40616	-0.208612
GB45073	fibrillin-2-like	-1.0021	-1.78587	-1.9074	-1.56512	0.84165	-0.0533863	0.74052	0.509594	-0.930229	1.18148	2.91534	1.05553
GB50536	dedicator of cytokinesis protein 1	-0.453482	-1.09193	-0.749747	-0.765052	0.390866	0.561149	0.576373	0.509463	0.453066	0.215266	0.098434	0.255589
GB53042	dorsal-ventral patterning tolloid-like protein 1	-0.823376	-0.260701	-0.468561	-0.517546	-0.273676	0.881603	0.919602	0.509176	-0.260631	-0.228696	0.514436	0.00836963
GB52158	hemocyte protein-glutamine gamma-glutamyltransferase-like	-0.769227	-1.37121	-1.86333	-1.33459	0.141357	0.721405	0.66404	0.508934	0.120156	1.07136	1.28545	0.825655
GB52077	period circadian protein	-0.201029	-0.538263	-1.80571	-0.848335	0.799707	0.0695953	0.656568	0.508623	0.798923	0.142123	0.0780899	0.339712
GB54553	uncharacterized LOC102653762	0.334782	-0.409415	0.0316591	-0.0143245	1.92866	-0.109478	-0.29345	0.508579	-0.6573	-0.638014	-0.187449	-0.494254
GB52819	uncharacterized LOC551572	0.217243	-1.19172	-0.946897	-0.640459	0.727745	0.212731	0.58518	0.508552	-0.507188	0.272221	0.630687	0.131907
GB49245	nuclear envelope integral membrane protein 1-like	0.364921	-0.6262	0.230687	-0.0101973	0.984918	0.385139	0.154124	0.50806	-0.365709	-0.0982851	-1.02959	-0.497863
GB49756	fatty acid binding protein	-0.919515	-1.27172	-2.05595	-1.41573	-0.383058	1.09557	0.81158	0.508032	2.20569	-0.0175873	0.534987	0.907697
GB46004		1.12573	-0.710713	0.795302	0.403439	1.2613	-0.111583	0.372599	0.507437	-1.05433	-0.705911	-0.972383	-0.910876
GB47938	sushi%2C von Willebrand factor type A%2C EGF and pentraxin domain-containing protein 1	-0.479437	-0.246164	-0.295126	-0.340242	0.469195	0.678231	0.37475	0.507392	0.0267933	-0.299872	-0.228371	-0.16715
GB48700	uncharacterized LOC102654576	0.177496	-0.178382	0.000924466	1.28678e-05	1.09215	-0.171632	0.60161	0.507377	-0.639887	-0.606405	-0.275878	-0.50739
GB55061		0.420042	-0.00207358	0.061919	0.159962	1.78487	-0.86754	0.602742	0.506692	-0.816551	-0.437528	-0.745884	-0.666654
GB43133	uncharacterized LOC100578709	0.0560362	-0.588327	-0.779593	-0.437295	0.402727	0.751966	0.365335	0.506676	0.714295	-0.286448	-0.635992	-0.0693814
GB45017	RNA pseudouridylate synthase domain-containing protein 2-like	-0.927783	-0.283007	-0.734879	-0.648556	-0.0588034	0.939463	0.639245	0.506635	0.454605	0.0933208	-0.122162	0.141921
GB43205	uncharacterized LOC725391	-0.450481	-0.511773	-0.45572	-0.472658	1.34132	-0.204466	0.382015	0.506289	-0.285077	0.268738	-0.0845546	-0.0336313
GB54925	dual specificity protein phosphatase 15	-0.540531	-1.41469	-1.40372	-1.11965	0.793921	-0.146843	0.871608	0.506229	1.23635	0.722565	-0.118661	0.613417
GB55723	claspin-like	0.78852	0.0609114	0.572409	0.473947	1.44765	0.0627836	0.00811295	0.506183	-1.19401	-0.637292	-1.10909	-0.98013
GB45775	pancreatic triacylglycerol lipase-like	-1.35494	-1.05547	-1.53211	-1.31417	0.309551	0.291744	0.915888	0.505728	-0.969466	0.86386	2.53094	0.808444
GB49810	RIB43A-like with coiled-coils protein 1	-0.179697	-0.162774	-0.711658	-0.351376	0.46935	0.573714	0.471586	0.504883	-0.429237	0.0882166	-0.119501	-0.153507
GB41695	transcription factor Sox-10-like	-0.298013	-0.441805	-0.561397	-0.433738	1.3342	-0.644074	0.823203	0.504443	-0.623525	0.722483	-0.311072	-0.0707048
GB55059	voltage-dependent T-type calcium channel subunit alpha-1G	0.0546114	-0.883028	-0.528155	-0.452191	1.12426	0.198538	0.189531	0.504108	0.0452725	-0.329069	0.128043	-0.0519177
GB47715	uncharacterized LOC100576602	-0.220289	-0.177611	-0.280482	-0.226127	1.16362	0.0121318	0.335687	0.503812	-0.289385	-0.280978	-0.262692	-0.277685
GB46626	C-type lectin mannose-binding isoform	-0.57921	-0.481659	-0.714669	-0.591846	0.676601	0.472139	0.361512	0.503417	1.31997	-0.380026	-0.674659	0.0884286
GB51854	potassium voltage-gated channel subfamily KQT member 1-like	-0.750009	1.8322	-0.131299	0.316964	1.82888	-0.869465	0.55012	0.503177	-2.17534	0.61823	-0.903309	-0.820141
GB48025	zinc finger protein 36%2C C3H1 type-like 3	-0.963631	-0.461118	-0.0122308	-0.478993	0.596875	0.208908	0.703624	0.503136	0.332246	0.0551033	-0.459777	-0.0241427
GB55828	acyl carrier protein%2C mitochondrial	-0.800869	-0.924574	-0.816652	-0.847365	-0.0839033	0.869855	0.722954	0.502968	0.976339	0.186192	-0.129342	0.344397
GB46630	uncharacterized LOC100577504	-0.563278	0.0926138	-0.329933	-0.266866	0.780671	0.224101	0.502629	0.502467	0.145591	-0.473556	-0.378838	-0.235601
GB52183	glutamine-rich protein 2-like,WASH complex subunit FAM21 homolog	1.2683	-0.0463491	0.522567	0.581507	1.51285	-0.183608	0.177834	0.50236	-0.922906	-1.19571	-1.13298	-1.08387
GB41622	uncharacterized LOC100576152,uncharacterized LOC107963969	0.0119988	-0.347833	-0.188477	-0.174771	1.00314	0.2802	0.221043	0.501461	0.0250893	-0.517175	-0.487987	-0.326691
GB53660	uncharacterized LOC102655840	0.499301	-0.0739726	-0.785172	-0.119948	0.531338	0.416869	0.555341	0.501182	0.0785764	-0.477407	-0.744874	-0.381235
GB50283	uncharacterized LOC102655126,uncharacterized LOC551908	0.344034	-0.452765	-0.346355	-0.151695	0.408064	0.567055	0.527334	0.500817	-0.830943	-0.0681737	-0.14825	-0.349122
GB44868	uncharacterized LOC409307	-0.127531	-0.23236	-0.0734753	-0.144455	0.493006	0.503008	0.505818	0.50061	-0.282616	-0.649876	-0.135973	-0.356155
GB49977	protocadherin-15	-0.261371	-0.161891	-0.32175	-0.248337	1.13936	-0.0193201	0.381445	0.500495	-0.790517	-0.103832	0.137878	-0.252157
GB46007	katanin p60 ATPase-containing subunit A-like 2	0.622247	-0.354797	0.0557376	0.107729	1.45144	0.0585974	-0.0108529	0.499727	-1.15296	-0.389179	-0.280232	-0.607456
GB42484	aminopeptidase Ey	-0.418764	-0.728552	-2.0868	-1.07804	0.0882775	0.764039	0.646024	0.499447	1.35802	0.469174	-0.0914174	0.578592
GB42306	ATP-dependent RNA helicase vasa	0.0833385	-0.916795	-0.343804	-0.39242	-0.044724	1.59385	-0.0511202	0.499335	-0.629194	-0.0452602	0.35371	-0.106915
GB46680	uncharacterized LOC551993	-0.45526	-0.94867	-0.432708	-0.612213	1.41008	-0.0749324	0.162804	0.499317	-1.34741	0.707277	0.978823	0.112896
GB40372	uncharacterized LOC102655855	0.101866	-0.507069	-0.181485	-0.195563	0.126687	0.370311	0.998578	0.498525	-0.0322632	-0.183774	-0.692851	-0.302963
GB47371	uncharacterized LOC100577313,rho GTPase-activating protein 7	-0.592487	-1.33818	-1.13828	-1.02298	0.521671	0.230358	0.742758	0.498262	1.19441	0.210546	0.169209	0.524721
GB52280	neurexin 1	-0.809609	-1.03453	-1.20418	-1.0161	0.582069	-0.645282	1.55798	0.498257	-1.64129	2.20687	0.987962	0.517847
GB53993		-0.422808	-0.350229	-0.522119	-0.431719	1.01216	-0.0570833	0.537431	0.497504	0.0261017	0.269581	-0.493039	-0.0657854
GB47752	probable cytochrome P450 303a1	-0.555572	-0.727209	-0.847891	-0.710224	0.232307	0.798841	0.460344	0.497164	0.838336	0.132059	-0.331214	0.21306
GB45772		0.142222	-0.278264	-0.0608684	-0.0656368	1.38882	-0.478893	0.580912	0.496946	-0.449423	-0.436372	-0.408131	-0.431309
GB47359	uncharacterized LOC107965376	0.24556	0.0445804	0.539015	0.276385	1.46872	0.227099	-0.205845	0.496657	-0.564	-1.07214	-0.682986	-0.773042
GB40524	uncharacterized LOC107964821	-0.119111	-0.447635	0.2847	-0.0940154	1.00544	0.254152	0.230235	0.49661	0.0671588	-0.655388	-0.619556	-0.402595
GB49691	uncharacterized LOC726343	-0.956185	-1.26277	-1.56949	-1.26282	0.132749	0.840071	0.516394	0.496405	1.78871	0.771984	-0.261461	0.766411
GB53423	uncharacterized LOC102656282	0.989027	-0.502305	0.263797	0.250173	1.40717	-0.276675	0.357893	0.49613	-0.775069	-0.754325	-0.709516	-0.746303
GB40185	uncharacterized LOC724590	0.661787	-0.475696	0.107302	0.0977976	1.29971	0.591619	-0.403543	0.49593	-0.402329	-0.710077	-0.668777	-0.593728
GB50902	glyceraldehyde-3-phosphate dehydrogenase 2	-0.98756	-0.8851	-0.80373	-0.89213	0.258794	0.747494	0.4809	0.495729	1.02054	0.236052	-0.0673907	0.3964
GB55204	major royal jelly protein 3	0.540527	-0.415439	0.78944	0.304843	1.15442	-0.120477	0.453213	0.495718	-0.701939	-0.890503	-0.80924	-0.800561
GB41790	uncharacterized LOC107964906	-0.44386	-0.369858	-0.544001	-0.452573	0.316103	0.687457	0.483516	0.495692	0.610729	-0.225275	-0.51481	-0.0431188
GB44584	synaptosomal-associated protein 25	-1.2885	-0.164729	-1.11193	-0.855051	0.317621	0.683036	0.486162	0.495606	0.296464	0.0228286	0.759041	0.359445
GB46164	fibroblast growth factor receptor homolog 1	-1.0648	-1.41462	-0.574899	-1.0181	-0.160259	0.843776	0.802064	0.495194	0.561276	0.587022	0.420435	0.522911
GB49936	calcium uptake protein 1 homolog%2C mitochondrial	-0.182421	-1.20238	-1.50185	-0.962219	0.419728	0.356647	0.707164	0.494513	0.387408	0.600266	0.415445	0.467706
GB41730	zinc finger protein 853-like	-0.698176	-0.44231	-1.03754	-0.72601	0.646292	0.0448528	0.792392	0.494512	-1.08733	0.503744	1.27807	0.231497
GB54886	protein GDAP2 homolog	-0.32155	-1.52271	-1.53577	-1.12667	0.513876	0.832528	0.13701	0.494471	0.286379	0.636029	0.9742	0.632203
GB54895	uncharacterized LOC100576093	0.406851	-0.503996	0.240809	0.0478878	1.46896	0.207276	-0.194401	0.493946	-0.76852	-0.15143	-0.705552	-0.541834
GB45500	orthodenticle 1	-0.500429	-0.414375	-0.0184493	-0.311084	0.29161	1.50301	-0.312962	0.493885	-0.311823	-0.0207687	-0.215811	-0.182801
GB46849	uncharacterized LOC100577303	-0.0707638	-0.411794	-0.606403	-0.362987	0.27004	1.08779	0.123603	0.493812	0.435441	-0.607317	-0.2206	-0.130825
GB55859		-1.07073	-1.39433	-1.60126	-1.35544	0.429374	0.241511	0.810307	0.493731	1.7785	0.00618957	0.800438	0.86171
GB52881		0.000689057	-0.360372	-0.204346	-0.18801	1.15712	0.113145	0.210609	0.493624	-0.234072	-0.538107	-0.144664	-0.305614
GB51741	peptidoglycan recognition protein S3	-0.849222	-1.3416	-1.0482	-1.07967	0.118324	0.681035	0.68061	0.493323	-0.0138034	0.475167	1.29769	0.586351
GB44159	Down syndrome cell adhesion molecule	-1.04857	-0.0338074	-0.296915	-0.459764	0.26885	0.626581	0.581894	0.492442	-0.430309	-0.441268	0.773544	-0.0326778
GB43847	doublesex- and mab-3-related transcription factor A2-like	0.455871	-0.711867	0.291183	0.0117291	1.27682	-0.0227629	0.223068	0.492375	-1.03695	-0.101833	-0.37353	-0.504104
GB44251	U3 small nucleolar ribonucleoprotein protein MPP10	-0.570879	-0.480123	0.364819	-0.228728	0.161444	0.884149	0.430253	0.491948	-0.183501	0.0514368	-0.657598	-0.263221
GB46047	cilia- and flagella-associated protein 70	0.460115	-0.683537	-0.433031	-0.218818	0.826249	0.0795734	0.569384	0.491736	-0.735273	-0.12333	0.0398498	-0.272918
GB47924	uncharacterized LOC100577028	-1.52846	-0.698281	-0.628208	-0.951651	0.843929	0.297875	0.333006	0.491603	1.96296	0.145528	-0.728344	0.460047
GB47146	SAM and SH3 domain-containing protein 1	0.431122	-1.44511	-0.532584	-0.515523	0.812418	0.130021	0.530181	0.490873	-0.0935247	-0.0254746	0.192948	0.0246497
GB49444	uncharacterized LOC100576159	0.412879	-0.68348	0.480681	0.0700265	1.41238	-0.288614	0.34363	0.489133	-1.01708	0.0155928	-0.675993	-0.559159
GB53014	protein croquemort	-1.33178	-1.48602	-1.25556	-1.35779	1.26487	-0.413159	0.614827	0.488847	0.34175	0.502237	1.76283	0.868939
GB46920	iron-sulfur cluster assembly enzyme ISCU%2C mitochondrial	-0.677459	-0.730778	-0.255044	-0.554427	-0.368606	1.17645	0.658652	0.488831	0.782434	0.0597298	-0.645376	0.065596
GB52159	uncharacterized LOC102655953	0.464773	-1.1866	-0.101596	-0.274475	0.779435	0.499289	0.187582	0.488769	-0.248437	-0.181482	-0.212962	-0.214294
GB49907	cGMP-dependent protein kinase foraging	-0.446055	-1.09495	-1.62056	-1.05386	-0.183444	0.870884	0.777952	0.488464	0.71332	0.472616	0.510241	0.565392
GB51550	dystrophin%2C isoforms A/C/F/G/H-like	-0.241148	-1.03896	-0.677261	-0.652455	0.924411	-0.00644329	0.547036	0.488335	0.237584	0.0407338	0.214043	0.16412
GB43545	uncharacterized LOC102656671	0.0183028	-0.619026	-0.269688	-0.290137	0.456331	0.484422	0.523838	0.488197	-0.0874695	-0.110257	-0.396454	-0.19806
GB52723	uncharacterized LOC726322	-0.994307	-1.16036	-0.589983	-0.914883	0.640733	-0.159611	0.983118	0.48808	-0.422604	-0.255619	1.95863	0.426803
GB51296	uncharacterized LOC107965722	0.435574	-0.273149	-0.408806	-0.0821269	0.714655	0.244265	0.503069	0.48733	-0.420013	-0.409433	-0.386162	-0.405203
GB42373	dynein heavy chain 7%2C axonemal-like,dynein heavy chain 7%2C axonemal-like,dynein heavy chain 12%2C axonemal-like,dynein heavy chain 7%2C axonemal-like	1.20537	-0.519572	1.05241	0.579403	1.20079	0.183755	0.075504	0.486683	-1.0521	-0.889452	-1.25671	-1.06609
GB43946	uncharacterized LOC102656796,uncharacterized LOC107965196	-0.343765	-0.35708	-0.379635	-0.36016	0.694646	0.232381	0.530993	0.486007	-0.121058	0.323247	-0.57973	-0.125847
GB55093		-0.317448	-0.259807	-0.0473808	-0.208212	1.17739	0.0997336	0.179173	0.485433	-0.408939	-0.048923	-0.373802	-0.277221
GB44192	leucine-rich repeat-containing protein 26-like	-0.297943	-0.870149	-0.720297	-0.629463	0.47265	-0.45176	1.4337	0.484862	-0.782528	0.585162	0.63117	0.144601
GB48651	uncharacterized LOC107964493,uncharacterized LOC107964494	0.377412	-0.0416	0.742174	0.359329	1.97161	0.0131586	-0.531411	0.484452	-0.877352	-0.853068	-0.800923	-0.843781
GB50179	homeodomain-only protein-like	0.138064	-1.23574	0.0100799	-0.362531	1.51102	-1.59384	1.53605	0.484412	-1.12251	0.635358	0.121509	-0.121881
GB48868	ankycorbin	1.23392	-0.136425	0.525425	0.540973	1.40844	-0.24605	0.29002	0.484135	-1.07331	-0.769298	-1.23272	-1.02511
GB42534	uncharacterized LOC413153	-0.995412	-1.6847	-0.738818	-1.13964	1.45321	-0.953644	0.952667	0.484079	-0.317354	0.971056	1.31299	0.655564
GB44479	tetratricopeptide repeat protein 25-like	0.14487	-0.393232	1.17503	0.308888	1.83423	-0.451481	0.0690122	0.483919	-0.931063	-0.642823	-0.804534	-0.792807
GB47358	uncharacterized LOC107965376	-0.4736	-0.721307	0.511437	-0.227823	0.576176	0.435716	0.439308	0.483733	-0.059828	-0.30488	-0.403023	-0.25591
GB44492	isopentenyl-diphosphate Delta-isomerase 1	-0.574837	-0.888995	-0.518833	-0.660888	0.947806	-0.339536	0.842833	0.483701	-0.135215	0.711795	-0.045018	0.177187
GB52785	carotenoid isomerooxygenase	-0.587803	-1.33604	-0.742038	-0.888628	-0.0360774	0.588501	0.898274	0.483566	1.25535	0.464049	-0.504215	0.405063
GB48024	zinc finger protein 36%2C C3H1 type-like 3	-0.745106	-0.466298	-0.591045	-0.600816	0.477927	0.544249	0.427669	0.483282	0.621572	-0.0994858	-0.169484	0.117534
GB56035	nuclear migration protein nudC	-0.819528	0.204078	-0.198965	-0.271472	0.184344	1.16854	0.09691	0.483264	-0.437154	-0.203256	0.00503235	-0.211793
GB49860		-0.485961	-0.24483	-0.621563	-0.450785	0.59245	0.214202	0.642917	0.48319	-0.391847	0.508081	-0.213449	-0.032405
GB40134	tensin-1	-0.0782743	-0.919809	-1.1212	-0.706428	0.726599	0.0100328	0.711425	0.482686	-0.507636	0.329145	0.849715	0.223742
GB41195	sperm-associated antigen 1	1.07814	0.772779	-0.167832	0.561028	1.67302	-0.493794	0.26772	0.482316	-1.47289	-0.286467	-1.37068	-1.04334
GB54756	facilitated trehalose transporter Tret1-2 homolog	-0.380383	-0.936676	-1.25444	-0.857166	0.924798	-0.0632549	0.583774	0.481772	-0.551202	1.18443	0.492955	0.375394
GB46446	uncharacterized LOC102655567	-0.637468	-0.537674	-0.464848	-0.546663	0.708709	0.510542	0.224573	0.481275	-0.497618	0.624487	0.0692981	0.0653889
GB55210	major royal jelly protein 2-like	-0.0130901	-0.132616	0.053565	-0.0307138	0.25144	0.824521	0.367649	0.481204	-0.343985	-0.537961	-0.469523	-0.45049
GB45079	odorant receptor 63a-like,uncharacterized LOC102655147,odorant receptor 63a-like,uncharacterized LOC102656805	0.551431	-0.0404727	0.503712	0.338223	1.40718	-0.0640531	0.0996802	0.480936	-1.59085	-0.382294	-0.484335	-0.819159
GB47265	uncharacterized LOC102654293	-0.211486	-0.171808	-0.266352	-0.216548	0.901776	0.0116661	0.527628	0.480357	-0.274352	-0.266798	-0.250275	-0.263808
GB55631	acidic repeat-containing protein-like,neuropeptides capa receptor-like protein	0.226676	-0.287162	0.340121	0.0932117	0.906048	0.587314	-0.0523866	0.480325	-0.689869	-0.625697	-0.405044	-0.573537
GB46224	odorant binding protein 16	0.124254	-0.308048	0.205378	0.00719476	1.8228	-0.544467	0.160802	0.479713	-0.50864	-0.492916	-0.459168	-0.486908
GB54724	cationic amino acid transporter 4	1.0299	-1.21468	-1.06645	-0.417078	0.0285769	0.782466	0.627564	0.479536	0.867754	-0.626801	-0.428326	-0.0624578
GB41844	ATP-binding cassette sub-family G member 5	-0.17978	-0.464621	-0.167485	-0.270628	0.00749026	0.991563	0.437711	0.478921	0.46388	-0.417174	-0.671585	-0.208293
GB52078	period circadian protein	-0.168864	-0.462267	-2.0137	-0.88161	0.733361	0.0115328	0.689441	0.478111	0.89925	0.247344	0.0639007	0.403498
GB43000	uncharacterized LOC409596	0.553723	-0.734654	0.24166	0.0202428	0.946888	-0.186105	0.673276	0.47802	-0.773682	-0.310182	-0.410924	-0.498262
GB53784	lysine-specific demethylase 3B	-0.679609	0.675616	-0.530234	-0.178076	1.52885	-0.549086	0.45429	0.478019	-0.283201	-0.368254	-0.248375	-0.299943
GB45898		-0.418921	-0.35052	-0.200775	-0.323405	0.570533	0.375472	0.487713	0.477906	0.191655	-0.510332	-0.144825	-0.154501
GB54231	dyslexia susceptibility 1 candidate gene 1 protein homolog	0.52724	0.0129805	-0.0452362	0.164995	1.33797	-0.0651436	0.158807	0.477212	-0.61022	-1.23308	-0.083326	-0.642207
GB41172	uncharacterized LOC551860	0.279658	-0.8222	-0.413239	-0.318594	0.216315	2.07321	-0.858908	0.476874	-1.41742	-0.797805	1.74039	-0.15828
GB53735	ras-related protein Rab-37	-0.685526	-0.579237	0.0814712	-0.39443	0.483054	0.044716	0.902092	0.476621	-0.556604	-0.284806	0.594839	-0.0821902
GB45107	peroxisome biogenesis factor 1	-0.195109	-0.316926	-0.311852	-0.274629	1.09248	-0.20881	0.545674	0.476448	-0.417002	-0.149728	-0.0387273	-0.201819
GB50065	uncharacterized LOC100576569	0.664882	-0.0818577	-0.651227	-0.0227343	1.23725	0.702172	-0.511849	0.475858	-0.698948	-0.889031	0.228607	-0.453124
GB46661	sodium-independent sulfate anion transporter-like	0.190519	-0.471642	-0.158989	-0.146704	0.743833	0.386271	0.296559	0.475554	-0.365577	-0.732726	0.111752	-0.32885
GB51694	protein singed	-0.235696	-0.727591	-0.511554	-0.491614	0.455175	0.786481	0.184426	0.475361	0.0299153	0.342741	-0.323898	0.0162528
GB54661	phosphoglucomutase	-0.982149	-0.662037	-0.837285	-0.827157	0.416293	0.545409	0.463483	0.475062	0.752963	0.408073	-0.10475	0.352095
GB53780	nucleoside diphosphate kinase homolog 5-like	0.4701	-0.127189	-0.104036	0.0796251	0.690098	0.440871	0.293012	0.47466	0.568822	-1.49605	-0.73563	-0.554286
GB50236	cuticular protein CPF2	-0.551655	0.474714	0.547432	0.15683	-0.528459	0.577617	1.37425	0.47447	-0.00300158	-0.822575	-1.06833	-0.631301
GB44216	metabotropic glutamate receptor 7	0.72958	-0.506717	0.159971	0.127612	0.943283	0.692215	-0.212285	0.474404	-1.02519	-0.761891	-0.0189701	-0.602016
GB48696	uncharacterized LOC102654685	0.661007	0.0157738	0.212056	0.296279	1.28026	-0.104125	0.245446	0.473861	-0.82096	-0.784425	-0.705033	-0.770139
GB45645	zinc finger protein 608-like	-0.518553	-0.128756	-0.431346	-0.359551	0.847969	0.177152	0.396434	0.473852	-0.292728	-0.241504	0.191331	-0.1143
GB48458	sperm mitochondrial-associated cysteine-rich protein-like	0.271551	-0.719104	0.0330553	-0.138166	1.17394	-0.155537	0.403048	0.473817	-1.04295	-0.478934	0.514933	-0.335651
GB45006	uncharacterized LOC100578317	0.260894	-0.567752	-0.269546	-0.192135	0.809591	-0.0752345	0.687023	0.473793	-0.311669	0.233504	-0.76681	-0.281658
GB46565	pyruvate kinase	-0.72286	-0.79831	-0.69927	-0.740147	0.461587	0.438022	0.52023	0.47328	0.858902	0.147869	-0.206171	0.266867
GB40610	uncharacterized LOC100578276	0.694914	-0.60002	-0.063189	0.0105683	1.71671	-0.969845	0.672605	0.473155	-0.915146	-0.0661619	-0.469863	-0.483724
GB48427	uncharacterized LOC107965062	0.404982	-1.11726	0.321385	-0.130298	0.532486	0.541599	0.345049	0.473045	-0.512424	0.0699695	-0.585785	-0.342747
EMAMEG00000000217	tRNA-His	-0.593006	0.61894	-0.750429	-0.241499	-0.237656	1.5253	0.130568	0.472737	0.721445	0.2466	-1.66176	-0.231238
GB50129	tektin-3-like	0.150913	0.0283292	0.537552	0.238931	1.63858	-0.624095	0.403142	0.472542	-1.27962	-0.682308	-0.172497	-0.711474
GB47432	5-aminolevulinate synthase%2C erythroid-specific%2C mitochondrial	-0.882684	-0.670036	-0.500626	-0.684448	0.00154707	1.09721	0.317336	0.472032	0.462136	-0.0455732	0.220688	0.212417
GB48163	NADH-quinone oxidoreductase subunit B 2	-0.641845	-0.627399	-1.01405	-0.761096	-0.176728	0.981085	0.611431	0.471929	1.11187	0.0472236	-0.29159	0.289167
GB52517	oxysterol-binding protein-related protein 2	0.298177	-0.606137	-0.581192	-0.296384	1.38766	-1.32543	1.34818	0.47014	-1.52861	1.04405	-0.036713	-0.173756
GB55865	uncharacterized LOC107965662	1.06599	-0.741822	0.658498	0.327555	1.36442	-0.165284	0.210864	0.470001	-1.08914	-0.296314	-1.00721	-0.797556
GB54817	muscle-specific protein 20	-1.90702	-1.95087	-1.66962	-1.8425	2.21721	-1.67787	0.868143	0.469163	-0.901043	1.78896	3.2321	1.37334
GB54426	transmembrane protein 205	0.404423	-1.09752	-0.886231	-0.526441	-0.338335	1.43232	0.310756	0.468247	0.5669	-0.258163	-0.134154	0.0581945
GB45403	innexin inx1	-0.408862	-0.159065	-0.60342	-0.390449	0.95018	0.261248	0.192482	0.46797	-0.263525	0.100163	-0.069201	-0.0775211
GB45015	SHC SH2 domain-binding protein 1 homolog B	-0.0660458	0.0139915	-0.00693475	-0.019663	0.893164	0.373009	0.137508	0.467894	-0.687069	-0.011357	-0.646266	-0.44823
GB52909		-0.746208	-0.784862	-0.502873	-0.677981	0.829502	0.336712	0.237232	0.467815	0.290681	-0.133627	0.473443	0.210166
GB42144		0.917367	-0.156678	0.544145	0.434944	1.41759	-0.254917	0.239978	0.46755	-1.06942	-0.733276	-0.904789	-0.902495
EMAMEG00000000411	snosnR60_Z15	-0.305308	-0.0530194	0.914395	0.185356	0.79806	0.209144	0.395071	0.467425	1.21035	-1.99809	-1.1706	-0.652781
GB45220	galactosylgalactosylxylosylprotein 3-beta-glucuronosyltransferase P	-0.0956374	-1.69951	-1.15712	-0.984091	0.306802	0.0571381	1.03781	0.467249	0.493138	0.734385	0.323002	0.516842
GB41817		-0.794706	-0.543693	-0.0393315	-0.459243	0.886036	0.38921	0.125942	0.467063	-0.620694	0.490623	0.106612	-0.00781935
GB49039	endophilin-B1	-0.581267	-0.485026	-0.130923	-0.399072	1.35667	0.217638	-0.174906	0.466468	-0.173393	-0.387157	0.358363	-0.0673957
GB51819	glucose dehydrogenase [FAD%2C quinone]	-0.217478	-0.500147	-0.400762	-0.372796	0.479957	0.737756	0.181059	0.466258	-0.0950168	-0.261994	0.0766245	-0.093462
GB46734	mitochondrial import inner membrane translocase subunit TIM14	-0.841166	-0.724272	-0.124467	-0.563302	-0.182703	0.983369	0.597799	0.466155	0.736616	0.137092	-0.582268	0.0971465
GB46564	microtubule-associated protein futsch	-0.54775	-0.628602	-1.30718	-0.827844	0.149085	0.539555	0.709374	0.466005	-0.207828	0.19042	1.10293	0.36184
GB42463	UPF0489 protein C5orf22 homolog	0.330204	0.306034	-0.441886	0.0647839	0.359174	0.355868	0.682107	0.465716	-0.77136	-0.443704	-0.376436	-0.5305
GB51161	uncharacterized LOC102654070	-0.257009	-0.209733	-0.322212	-0.262985	0.22373	1.1722	0.00119928	0.465711	-0.331721	0.0266526	-0.30311	-0.202726
GB43358	1-acyl-sn-glycerol-3-phosphate acyltransferase alpha-like	-0.647505	-1.76101	-1.12867	-1.17906	0.238538	0.550213	0.608371	0.465707	0.717258	1.56768	-0.144876	0.713353
GB47139	calcium-activated potassium channel slowpoke	0.267111	-1.07983	-0.854249	-0.555656	1.13546	-0.190294	0.451928	0.465698	-0.500891	-0.0317855	0.802552	0.0899584
GB45860	uncharacterized LOC725683	0.621141	0.0683141	-0.545108	0.0481157	1.15621	0.336716	-0.0985879	0.464781	-0.322568	-0.7983	-0.417821	-0.512896
GB40663	LIM/homeobox protein Lhx9-like	-0.0360179	-1.24192	-1.39366	-0.890533	1.49904	-0.308051	0.203165	0.464719	0.0439912	0.736455	0.496994	0.425813
GB52752	uncharacterized LOC726493	-0.451748	-0.614852	-0.485551	-0.517384	0.654501	0.311723	0.427015	0.464413	0.0317975	0.0328272	0.0942887	0.0529711
GB55707	inositol monophosphatase 2-like	-0.109383	-1.11609	-0.674595	-0.633357	1.42255	-0.333964	0.303823	0.464135	-0.734294	1.30336	-0.0614051	0.169222
GB49899	uncharacterized LOC724962	0.600151	-1.29531	-0.64573	-0.446963	0.198681	0.700423	0.493019	0.464041	-0.717819	0.419808	0.246776	-0.0170782
GB46629	uncharacterized LOC100577537	-0.402312	-0.330918	-0.154811	-0.296014	0.892621	-0.546852	1.04557	0.46378	-0.515943	0.107757	-0.0951136	-0.167766
GB44505	uncharacterized LOC102654715	0.40383	-0.626612	-0.143433	-0.122072	1.31621	0.106171	-0.0314617	0.46364	-0.623467	-0.146251	-0.254985	-0.341568
GB55290	serine/threonine-protein kinase MARK2	-0.705454	-0.137381	-0.548462	-0.463766	1.02229	0.23437	0.133939	0.463534	0.136	-0.11806	-0.0172442	0.000231919
GB43779	uncharacterized LOC100577849	-0.073977	-0.770009	0.244355	-0.199877	0.480809	0.82834	0.0782944	0.462481	-0.266535	-0.0307012	-0.490576	-0.262604
GB54404	elongation of very long chain fatty acids protein AAEL008004-like	-0.612311	-0.851667	-0.208671	-0.55755	0.55634	-0.113923	0.944934	0.46245	-0.88948	0.833688	0.341092	0.0950997
GB50900	probable hydroxyacid-oxoacid transhydrogenase%2C mitochondrial	-0.504372	-0.0175374	0.224767	-0.0990472	0.467379	0.698562	0.22132	0.46242	-0.00478289	-0.356081	-0.729254	-0.363373
GB52958	protein mab-21	-0.937609	0.074131	0.563908	-0.0998566	1.88907	-1.28868	0.786306	0.462233	-0.571912	-0.332314	-0.182904	-0.362377
GB44866	uncharacterized LOC100576985	0.712065	-0.351356	-0.56999	-0.0697606	0.193281	0.48645	0.706648	0.462126	-0.615047	-0.0822476	-0.479803	-0.392366
GB55903		-0.416274	-0.955297	-0.517485	-0.629685	0.0775041	0.917143	0.391696	0.462114	0.240344	-0.0826218	0.34499	0.167571
GB41362	H/ACA ribonucleoprotein complex subunit 1	-0.290217	-0.338115	-0.582787	-0.403707	0.382522	0.513192	0.490011	0.461908	-0.0195656	-0.076715	-0.0783251	-0.0582019
GB43130	single Ig IL-1-related receptor-like	-0.471821	-0.735925	-0.0754478	-0.427731	0.052055	1.55548	-0.222319	0.461739	-0.0728728	-0.02164	-0.00751077	-0.0340078
GB44053	uncharacterized LOC100578999	-0.354889	0.163275	-0.163466	-0.11836	0.85084	0.588828	-0.0554083	0.46142	-0.399461	-0.358996	-0.270723	-0.34306
GB40006	nesprin-1	-0.2072	-0.174374	-0.115702	-0.165758	1.37073	-0.273336	0.286447	0.46128	-1.28058	0.086161	0.307856	-0.295522
GB41262	uncharacterized LOC414002	-0.00523817	-0.490919	-0.554702	-0.350286	0.285567	0.417186	0.680707	0.461153	-0.320082	0.0906454	-0.103165	-0.110867
GB45340	asparagine synthetase [glutamine-hydrolyzing]	-0.462632	-0.328103	-0.479995	-0.423577	0.379929	0.894252	0.108855	0.461012	0.58041	-0.00576109	-0.686954	-0.037435
GB47121	odorant receptor 30a-like	0.39317	-0.528275	0.379003	0.0812992	1.56577	-0.860211	0.677177	0.460911	-0.811418	-0.444678	-0.370536	-0.54221
GB50449	uncharacterized LOC100578672	1.16404	-0.624409	-0.111269	0.142786	1.48955	-0.114606	0.00705767	0.460666	-0.620052	-0.325294	-0.865011	-0.603452
GB41806	calcyphosin-like protein	0.850491	-0.532831	0.662473	0.326711	-0.118611	1.13453	0.365862	0.460593	-0.266079	-0.642222	-1.45361	-0.787304
GB41226	sodium/potassium-transporting ATPase subunit alpha-like	0.0481435	-0.552592	0.26828	-0.0787228	0.98047	0.49599	-0.0952254	0.460412	0.06927	-0.796202	-0.418134	-0.381689
GB45694	lutropin-choriogonadotropic hormone receptor	0.390912	-1.06051	-0.192999	-0.287533	0.961379	0.0227565	0.395989	0.460042	0.460932	-0.514437	-0.464019	-0.172508
GB55321		-0.124641	-0.45453	0.282091	-0.0990266	1.14376	0.371013	-0.13588	0.459633	-0.134414	-0.667648	-0.279757	-0.360606
GB48956	ubiquinol-cytochrome c reductase%2C complex III subunit XI	-0.926524	-0.651457	-0.411569	-0.663183	-0.416548	1.07452	0.720692	0.459553	1.26252	0.203954	-0.855588	0.20363
GB47886	NADH dehydrogenase [ubiquinone] 1 alpha subcomplex subunit 7-like	-0.67967	-1.10021	-0.526887	-0.768924	-0.231708	1.06289	0.547136	0.459438	1.34485	0.3323	-0.748689	0.309485
GB53917	uncharacterized LOC107965231	0.135843	-0.374901	-0.106333	-0.115131	1.18243	-0.294237	0.489822	0.459338	-0.646296	-0.250818	-0.135508	-0.344207
GB48915	RNA-binding protein Musashi homolog Rbp6	-0.582219	-0.0275597	0.0696428	-0.180045	0.737358	0.127978	0.5124	0.459245	-0.470811	-0.0551579	-0.311631	-0.2792
GB53126	polypeptide N-acetylgalactosaminyltransferase 2	-0.818159	-0.220028	-0.453088	-0.497091	0.273879	0.832498	0.27079	0.459056	0.712428	-0.133515	-0.464806	0.0380357
GB44438		0.625283	-0.457	-0.103864	0.0214731	0.450665	0.234362	0.691291	0.458772	-0.144449	-0.666103	-0.630185	-0.480246
GB42864	splicing factor 3B subunit 6-like protein	-0.17745	-0.714125	-0.127982	-0.339852	0.721617	0.047641	0.605611	0.45829	0.37442	-0.710892	-0.0188409	-0.118438
GB43168	inositol 1%2C4%2C5-triphosphate kinase	0.807958	-0.340253	-0.277783	0.0633073	-0.681528	1.05145	1.00485	0.458257	-0.237131	-0.88473	-0.442833	-0.521565
GB42664	probable ATP-dependent RNA helicase DDX43	0.336545	-0.77242	0.346385	-0.0298303	0.988863	0.276812	0.10873	0.458135	-0.464797	-0.393989	-0.426128	-0.428305
GB43437	probable ATP-dependent RNA helicase DHX35	-0.369764	-0.439415	-0.139562	-0.316247	0.892063	-0.132094	0.614008	0.457993	-0.459384	0.171766	-0.137619	-0.141746
GB53103		-0.0266627	-0.38072	-0.234792	-0.214058	0.969171	-0.328859	0.733227	0.457846	-0.26498	-0.566374	0.0999899	-0.243788
GB52294	uncharacterized LOC411058	0.343551	-0.347843	-0.520031	-0.174774	1.02249	-0.0511667	0.400622	0.457314	-0.534586	-0.186924	-0.126108	-0.28254
GB49099	phosrestin-2-like	0.13054	0.358475	-0.0107354	0.159427	1.0727	-0.00924135	0.308141	0.457199	-0.596434	-0.244832	-1.00861	-0.616625
GB40032	rRNA-processing protein UTP23 homolog	-0.33257	-1.14828	-0.298325	-0.593059	0.4509	0.583199	0.335897	0.456665	0.549334	-0.210601	0.0704459	0.136393
GB51547		-0.8853	-1.06111	-0.157131	-0.701181	0.982851	-0.0022457	0.389151	0.456585	0.281762	0.29406	0.157965	0.244596
GB42275	putative uncharacterized protein DDB_G0277255,uncharacterized LOC550958	0.622678	-0.161858	-0.160346	0.100158	1.43568	-0.0881967	0.0220034	0.456494	-1.23339	-0.164422	-0.272142	-0.556652
GB40548	myosin heavy chain%2C non-muscle-like	1.09994	-0.0821449	0.306681	0.441494	1.19311	0.325235	-0.148999	0.456448	-1.6296	-0.535872	-0.528357	-0.897942
GB53830	leucine-rich repeat-containing protein 15-like	-1.35521	-1.88042	-1.80315	-1.67959	-0.0817741	0.0769093	1.37298	0.456039	-1.56746	1.64862	3.5895	1.22355
GB46702	stress response protein NST1	0.460316	-0.315424	0.231305	0.125399	1.13094	0.301281	-0.0648434	0.455791	-0.909211	-0.707355	-0.127003	-0.58119
GB40350	DENN domain-containing protein 5A	-0.142807	-0.808366	-0.469581	-0.473585	0.27375	0.68626	0.406653	0.455554	-0.118645	-0.0273567	0.200093	0.0180306
GB43613	unconventional myosin-XV	-0.209286	-1.30816	-1.06686	-0.861435	0.506981	0.280553	0.578353	0.455296	0.704112	0.532157	-0.0178494	0.40614
GB55495	calcium-dependent secretion activator	-0.455563	-1.02592	-0.0164633	-0.499316	0.703727	0.116506	0.545035	0.45509	0.0264935	-0.733159	0.839345	0.0442264
GB45513	uncharacterized LOC100578060,uncharacterized LOC102653813	0.72893	-0.653267	0.290915	0.122193	1.11575	0.900625	-0.651165	0.45507	-1.20333	-1.16307	0.634611	-0.577263
GB40815	uncharacterized LOC100579059	0.362736	0.40673	0.271835	0.3471	0.401415	0.11185	0.851302	0.454855	-0.665936	-0.80032	-0.939611	-0.801956
GB40007	nesprin-1	-0.400537	-0.426793	-0.0417374	-0.289689	1.302	-0.387422	0.449936	0.454837	-1.0894	0.0942879	0.499671	-0.165148
GB44191	laminin subunit beta-2-like	0.0296078	-1.08952	-0.604183	-0.554698	0.57601	0.451799	0.336348	0.454719	0.0119772	0.12959	0.158372	0.0999795
GB54399	elongation of very long chain fatty acids protein AAEL008004	0.41714	0.0874045	0.246149	0.250231	0.459379	0.738576	0.165621	0.454525	-0.387643	-0.234745	-1.49188	-0.704756
GB53865	receptor-type guanylate cyclase gcy-4	-0.567413	-1.89637	-1.77441	-1.41273	-0.27495	1.60519	0.0331066	0.45445	-0.733693	1.2009	2.40764	0.958281
GB54458	uncharacterized LOC102654206	0.00232062	-0.617384	-0.101455	-0.23884	1.65502	-0.458606	0.166678	0.454364	-0.930589	0.780932	-0.496916	-0.215524
GB40167	6-phosphofructo-2-kinase/fructose-2%2C6-bisphosphatase	-0.828692	-0.861643	-0.577189	-0.755841	-0.797647	2.506	-0.345298	0.454351	0.258508	0.0388628	0.607101	0.30149
GB52416	odorant receptor 4-like,odorant receptor 4-like,odorant receptor 4-like	1.10548	-0.370411	0.599998	0.445022	0.972904	-0.0578836	0.447151	0.454057	-0.459357	-1.14816	-1.08972	-0.899079
GB49186	glycerophosphocholine phosphodiesterase GPCPD1-like	-0.618682	-0.823478	-0.692459	-0.71154	0.693496	0.0101194	0.658531	0.454049	0.236406	0.244392	0.291674	0.257491
GB50785	pleckstrin homology-like domain family B member 1	-0.188683	-0.49475	0.335479	-0.115985	0.582055	0.379669	0.400141	0.453955	-0.728141	-0.407504	0.121735	-0.33797
GB53143	angiotensin-converting enzyme-like	0.342961	-1.5787	-1.03296	-0.756233	-0.176974	1.37968	0.158666	0.453789	-0.473537	0.484175	0.896695	0.302444
GB40187	odorant receptor 13a-like	0.242001	-0.418471	0.340357	0.0546289	1.06676	0.175315	0.118418	0.453498	-0.321595	-0.618747	-0.584038	-0.508127
GB46172	uncharacterized LOC102654152	0.717085	-0.280476	0.268095	0.234901	1.34056	0.0591182	-0.0407707	0.452969	-0.774833	-0.296897	-0.991882	-0.687871
GB55537	transketolase	-1.2689	-1.12668	-1.3172	-1.23759	0.146289	0.767792	0.444677	0.452919	0.439053	0.892456	1.02251	0.784674
GB44132	valacyclovir hydrolase	-0.663035	-0.404511	-0.546273	-0.53794	0.567831	0.14977	0.640059	0.452554	0.45145	-0.26833	0.0730398	0.0853864
GB40295		0.757302	-0.399974	-0.258726	0.0328673	1.12897	0.0634182	0.164435	0.452275	-0.290298	-0.600085	-0.565043	-0.485142
GB41979	UTP--glucose-1-phosphate uridylyltransferase	-1.05089	-0.710783	-1.12536	-0.962342	-0.275336	1.02248	0.609386	0.452176	0.964551	0.334554	0.231393	0.510166
GB49784	acetyl-CoA acetyltransferase%2C cytosolic	-1.05079	-0.811149	-0.548904	-0.803614	-0.504076	1.20448	0.655582	0.451996	1.09649	0.344726	-0.386356	0.351619
GB48813	uncharacterized LOC408277	0.495003	0.787071	-0.233738	0.349445	0.611314	0.526953	0.217659	0.451975	-0.392986	-0.658006	-1.35327	-0.80142
GB50303	unc-112-related protein	-1.07235	-1.20421	-1.19283	-1.15646	-0.112893	0.940364	0.524854	0.450775	1.50399	0.242188	0.370875	0.705686
GB48721	BTB/POZ domain-containing protein 9	-0.480125	-0.881616	-0.115181	-0.492307	0.341501	0.638921	0.370598	0.45034	-0.330732	0.17646	0.280175	0.0419674
GB41167	broad-complex core protein isoforms 1/2/3/4/5-like	0.808155	-0.582016	-0.0789014	0.0490792	1.18603	-0.0267784	0.19173	0.450328	-0.909107	-0.854162	0.265047	-0.499407
GB42466	tetraspanin-5	0.632525	-0.838679	-0.533844	-0.246666	0.893637	0.406745	0.0499367	0.450106	-1.18875	-0.329326	0.907755	-0.20344
GB41385	V-type proton ATPase 116 kDa subunit a	-0.430938	-0.561113	-1.04946	-0.680504	1.03654	-0.0898056	0.403069	0.449933	0.565901	0.520886	-0.395075	0.230571
GB55315	condensin complex subunit 2-like	0.561887	-0.453062	0.485457	0.198094	0.824459	0.322656	0.201997	0.449704	-0.27455	-0.829544	-0.8393	-0.647798
GB45932	uncharacterized LOC551685	-0.824252	0.962766	-1.45242	-0.437968	-0.0292891	1.51168	-0.133355	0.44968	0.571169	-0.466606	-0.139698	-0.0117119
GB52202	cuticular protein 12	-0.155081	-0.697691	-0.685703	-0.512825	0.472831	0.666129	0.209952	0.449637	0.827112	-0.26857	-0.368979	0.0631875
GB51817	glucose dehydrogenase [FAD%2C quinone]	0.56041	-0.497886	-0.16655	-0.0346753	0.14154	0.798012	0.408968	0.449507	-0.440519	-0.719776	-0.084199	-0.414831
GB52205	protein PFC0760c-like	0.278278	-0.865916	-0.337064	-0.308234	0.717357	0.663773	-0.0328068	0.449441	-0.43866	0.391773	-0.376735	-0.141208
GB46205		-0.69339	-0.0657471	-0.475036	-0.411391	0.369001	0.659374	0.318102	0.448826	0.149073	-0.168948	-0.0924296	-0.0374349
GB41118	carbonic anhydrase 12-like,carbonic anhydrase 2-like	-0.220049	-0.910765	0.221143	-0.303224	0.64175	0.47933	0.224567	0.448549	-0.115984	-0.283788	-0.0362022	-0.145325
GB42801	MFS-type transporter SLC18B1-like	-0.0531684	-0.410976	-0.273272	-0.245805	1.39192	-0.374003	0.327605	0.448509	-0.635167	-0.275067	0.302125	-0.202703
GB50655	cysteine dioxygenase type 1	-0.595379	-1.38405	-1.58203	-1.18715	0.57315	-0.160141	0.932228	0.448412	-1.63075	1.02246	2.82451	0.73874
GB53527	junctional adhesion molecule A-like	0.660505	-0.581295	0.255976	0.111729	1.21851	-0.0681836	0.194329	0.448219	-0.867878	-0.846532	0.0345656	-0.559948
GB45552	septin-2	0.243872	-0.708287	-0.475162	-0.313193	0.715051	0.448426	0.180626	0.448034	0.0745765	-0.290419	-0.188684	-0.134842
GB52311		0.0763414	-0.288964	0.136175	-0.0254827	0.413353	0.479418	0.4513	0.448024	-0.437423	-0.426796	-0.403404	-0.422541
GB49021	cuticular protein	0.766609	-0.61869	0.831622	0.326514	1.06202	0.138295	0.142917	0.447745	-0.921541	-0.898915	-0.502321	-0.774259
GB45244	uncharacterized LOC102654444,uncharacterized LOC102654487,uncharacterized LOC102654947	0.257745	-0.122333	0.365348	0.16692	1.39922	-0.673004	0.616959	0.447723	-0.90903	-0.0977787	-0.837122	-0.614644
GB40119	fumarylacetoacetase	-1.10052	-2.00093	-0.465274	-1.18891	-0.339832	0.785183	0.896427	0.447259	2.09785	0.156463	-0.0293664	0.741649
GB48036	late cornified envelope-like proline-rich protein 1,radial spoke head 1 homolog	0.978164	-0.450169	0.201483	0.243159	1.87315	-0.175129	-0.356523	0.447167	-0.719349	-0.698345	-0.653284	-0.690326
GB53805	uncharacterized protein DDB_G0272420-like	-0.524525	-1.07996	-1.38898	-0.997819	-0.0127282	1.07711	0.276816	0.447066	0.441663	0.361697	0.848898	0.550753
GB54264	double-stranded RNA-binding protein Staufen homolog 2	-0.590822	-0.546126	-0.745363	-0.627437	-0.203285	0.910629	0.633115	0.44682	0.726761	-0.000181058	-0.184727	0.180618
GB46676	uncharacterized LOC102655605	-0.353745	-0.292045	-0.437901	-0.36123	0.103856	0.37275	0.863732	0.44678	-0.450122	-0.438583	0.632057	-0.0855495
GB40223		0.570057	-0.619375	-0.578369	-0.209229	0.887312	0.105382	0.346845	0.446513	-0.61325	0.40986	-0.508461	-0.237284
GB50425	protein bric-a-brac 1-like,zinc finger protein 628-like	-0.428774	-1.54658	-1.42659	-1.13398	0.588258	-0.106208	0.856972	0.446341	0.310154	0.24483	1.50794	0.687642
GB55172		-0.396637	-0.322434	0.872705	0.0512114	1.47571	0.0241688	-0.160934	0.446314	-0.518331	-0.503327	-0.470917	-0.497525
GB42705	protein archease-like	-0.0971235	0.35104	-0.551916	-0.0993332	0.291363	0.529575	0.517185	0.446041	-0.0794048	-0.862363	-0.0983562	-0.346708
GB45965	nuclear receptor coactivator 3-like	0.201012	-0.598097	-0.13014	-0.175741	0.59459	0.211659	0.531646	0.445965	-0.0212015	-0.552534	-0.236936	-0.270224
GB43729	rac guanine nucleotide exchange factor JJ	-0.061793	-0.866373	0.0317678	-0.298799	0.646369	0.427651	0.26265	0.445557	0.0145578	0.0275945	-0.482423	-0.146757
GB43785		1.56124	-0.48797	0.393923	0.489064	1.60913	-0.102016	-0.170465	0.44555	-1.33737	-0.555572	-0.9109	-0.934614
GB42802	MFS-type transporter SLC18B1-like	-0.498198	-0.882424	-0.57511	-0.651911	1.53514	-0.965751	0.766023	0.445138	-1.55663	0.22534	1.9516	0.206773
GB49501	early growth response protein 1-like	0.835352	-0.358633	-0.193855	0.0942884	0.378959	1.18191	-0.225955	0.444972	-0.56029	-0.545167	-0.512325	-0.539261
GB42784		-0.272599	-0.698603	-0.401669	-0.457624	0.441137	0.732965	0.160797	0.444966	0.136495	-0.033871	-0.0646521	0.0126574
GB50509	multiple epidermal growth factor-like domains protein 10	-0.747365	-1.34599	-1.31575	-1.13637	-0.235049	-0.247472	1.81578	0.44442	-0.687085	1.60332	1.15962	0.69195
GB55375	uncharacterized LOC410829	-0.642859	0.124196	-0.661592	-0.393418	0.262696	0.267598	0.802647	0.444314	-0.417481	-0.115297	0.380091	-0.0508955
GB44536	uncharacterized LOC100576683	-0.648199	-1.18765	-0.94422	-0.92669	0.65289	0.254144	0.425469	0.444168	-0.423344	0.150028	1.72088	0.482522
GB51947	protein eva-1	0.011618	-0.813307	-0.337268	-0.379653	0.727583	0.172597	0.429968	0.443383	-0.163597	-0.658657	0.631063	-0.0637303
GB43935	myeloperoxidase	-0.515966	-0.686138	-0.0464616	-0.416189	0.755544	0.334518	0.239502	0.443188	0.255857	-0.568231	0.231374	-0.0269998
GB49846		0.646123	-0.127582	0.486438	0.334993	1.57884	-0.266899	0.0173139	0.443085	-0.930608	-0.906888	-0.496739	-0.778078
GB44158	Down syndrome cell adhesion molecule	-0.540918	-0.115012	-0.597523	-0.417818	0.384076	0.673665	0.271503	0.443081	-0.0354685	-0.361975	0.321652	-0.0252637
GB51393	spindle pole body component 110-like	1.58852	-0.579496	0.732273	0.580432	1.7645	-0.55243	0.115984	0.442684	-1.44151	-0.867214	-0.76062	-1.02312
GB44944	kinesin 14	0.390453	-0.0571637	0.170036	0.167775	0.436563	1.34079	-0.450461	0.442299	-0.724132	-0.375374	-0.730714	-0.610074
GB48346	uncharacterized LOC725577	-0.185971	-0.249087	-0.820236	-0.418431	0.0396833	1.0955	0.191277	0.442154	0.448908	0.01334	-0.533415	-0.0237225
GB51187	lysophospholipid acyltransferase 2	-0.414939	0.0717614	-0.132952	-0.15871	0.565817	0.507918	0.252489	0.442075	0.178799	-0.39293	-0.635964	-0.283365
GB43568	uncharacterized LOC724121	-0.708203	-1.29586	-1.08192	-1.02866	0.122044	1.15032	0.053383	0.441916	0.676747	0.278651	0.804832	0.586743
GB41910	procollagen-lysine%2C2-oxoglutarate 5-dioxygenase 3	-0.536763	-0.610671	-1.3514	-0.832946	-0.29119	1.04063	0.575596	0.44168	1.17516	0.201938	-0.203298	0.391266
GB48655	homeobox protein homothorax	0.498505	-1.07329	-0.783568	-0.452784	1.04747	-0.213252	0.490388	0.441534	-0.434765	-0.264945	0.73346	0.0112499
GB47243	nephrin	0.0882779	-0.491992	0.362577	-0.0137125	0.498474	0.759677	0.0657771	0.441309	-1.05092	-0.757134	0.525266	-0.427597
GB55920	protein NDUFAF4 homolog	-0.474984	-0.950362	-0.463493	-0.629613	-0.598535	1.40237	0.519156	0.440997	1.01146	0.203537	-0.64915	0.188616
GB45617	soluble scavenger receptor cysteine-rich domain-containing protein SSC5D	-0.619645	-1.90331	-1.75674	-1.42657	0.731818	0.0172588	0.571698	0.440258	-0.425566	1.08003	2.30446	0.986307
GB55450	uncharacterized LOC724555	0.619937	-0.375745	-0.214243	0.00998303	0.375025	1.53951	-0.594013	0.440172	-0.593387	-0.216049	-0.54103	-0.450155
GB51231	protein embryonic gonad	-0.853274	-1.03947	-1.13979	-1.01085	0.411534	0.343635	0.564776	0.439982	-0.0752874	0.427004	1.36088	0.570864
GB49946	uncharacterized LOC550735	-0.0592107	-1.07426	-0.501637	-0.545038	0.982578	-0.0949556	0.432157	0.439927	-0.176713	0.040674	0.451372	0.105111
GB52502	uncharacterized LOC100577939	0.449821	-0.579225	0.451465	0.107353	1.56624	-0.332664	0.0857727	0.439783	-0.898132	-0.361395	-0.381884	-0.547137
GB54674	uncharacterized LOC552784	0.00735438	-0.33116	-0.372272	-0.232026	0.552372	0.546925	0.217502	0.438933	0.0598741	0.10354	-0.784135	-0.206907
GB46165	fibroblast growth factor receptor homolog 1	-0.835098	-1.33974	-0.676827	-0.950555	-0.122474	0.706657	0.732323	0.438835	0.72381	0.102493	0.708856	0.51172
GB46718	uncharacterized LOC102654857	0.274191	-0.200023	-0.350902	-0.0922449	-0.251282	1.93401	-0.366305	0.438809	-0.365769	-0.351721	-0.322202	-0.346564
GB51153	uncharacterized LOC102656499	0.399253	0.215746	-0.486036	0.0429878	-0.381482	1.08312	0.61411	0.438583	-0.500218	-0.486826	-0.457667	-0.481571
GB50670	uncharacterized LOC410428	0.694484	-0.311447	0.614607	0.332548	1.59855	-0.207103	-0.0758368	0.438536	-0.823641	-0.785804	-0.703806	-0.771084
GB47482	histone H1.2-like	0.627629	-0.751695	-1.10945	-0.411171	-0.299945	1.9115	-0.297721	0.437943	-0.559724	-0.727213	1.20662	-0.0267716
GB48884	egl nine homolog 1	0.657779	-1.09464	-1.16663	-0.534496	0.0289634	0.930488	0.353906	0.437786	0.348794	0.280724	-0.339387	0.0967102
GB50859	RNA-binding protein Musashi homolog Rbp6-like	-0.190233	0.145742	-0.164366	-0.0696191	0.973873	-0.340037	0.678755	0.43753	-0.238735	-0.458264	-0.406735	-0.367911
GB53935	cytochrome c oxidase assembly protein COX16 homolog%2C mitochondrial	-0.966099	-0.142391	-0.00713335	-0.371875	0.209125	0.446327	0.656855	0.437436	0.275317	-0.560119	0.0881192	-0.0655609
GB52072	methylenetetrahydrofolate reductase	-0.45353	-0.657346	-0.401842	-0.504239	-0.218855	1.13088	0.399441	0.437154	1.15453	-0.0233406	-0.929933	0.0670849
GB55784	probable G-protein coupled receptor Mth-like 1	-0.0147619	-0.901746	-0.397773	-0.438094	0.450344	0.349512	0.511441	0.437099	-0.783872	0.319961	0.466896	0.000994775
GB43555	ubiquitin-like with PHD and ring finger domains 1	0.513951	-0.551395	-0.222419	-0.0866208	0.859301	0.3172	0.132204	0.436235	-0.112336	-0.458601	-0.477906	-0.349614
GB54546	uncharacterized LOC100577600	0.642354	0.247523	-0.523041	0.122278	0.829434	0.0577786	0.421184	0.436132	-0.860164	-0.839508	0.0244401	-0.55841
GB40305	NADH-ubiquinone oxidoreductase 49 kDa subunit	-1.1861	-0.823402	-0.550949	-0.853482	-0.146195	0.740544	0.713644	0.435998	1.13383	0.198224	-0.0796022	0.417485
GB47612	uncharacterized LOC102654007	-0.965431	-0.753888	-0.174842	-0.631387	0.33345	0.649425	0.324393	0.435756	0.421902	0.117439	0.0475514	0.195631
GB46674	potassium/sodium hyperpolarization-activated cyclic nucleotide-gated channel 1-like	1.10201	-0.0726183	-0.237958	0.263812	0.728803	0.105037	0.473279	0.435706	-0.836057	-0.49205	-0.770447	-0.699518
GB40282	mucin-5AC	-1.41419	-0.763061	-0.629771	-0.935674	0.156955	0.727588	0.422328	0.435624	0.712838	0.443221	0.344093	0.500051
GB51184	uncharacterized LOC102655092	0.597099	-0.26257	-0.468687	-0.0447192	1.26882	-0.280724	0.318112	0.435402	-0.323118	-0.471223	-0.377708	-0.390683
GB44088	short stop	-0.432723	-0.691667	-0.973988	-0.699459	0.636218	0.0902472	0.579652	0.435372	0.117798	0.0504606	0.624003	0.264087
GB42475	phospholipase B1%2C membrane-associated-like	0.889547	0.10781	-0.241451	0.251969	1.13712	0.464062	-0.295478	0.435236	-1.02221	-0.688925	-0.350475	-0.687204
EMAMEG00000000189	tRNA-Ser	-0.761209	0.283535	-0.616329	-0.364668	-1.121	1.8307	0.595884	0.435193	1.71047	-0.619539	-1.30251	-0.0705254
GB50486	uncharacterized LOC100577798	-0.0444962	-1.08561	-0.312943	-0.481018	-0.0033795	0.614138	0.693943	0.434901	-0.386796	0.458911	0.0662361	0.0461172
GB48981	cuticle protein 7	-0.0675294	-0.0590142	-0.412378	-0.179641	0.46068	0.377653	0.46632	0.434884	0.237958	-0.257652	-0.746037	-0.255244
GB48702	uncharacterized LOC102655483	-0.38096	-0.308659	0.41292	-0.0922329	1.6431	-0.202437	-0.136613	0.434682	-0.50024	-0.485489	-0.0416179	-0.342449
GB54088	origin recognition complex subunit 1-like	0.0728945	-0.669991	0.239734	-0.119121	1.04744	0.572741	-0.318007	0.434059	-0.21939	-0.0651981	-0.660226	-0.314938
GB52718	uncharacterized LOC410534	-0.224265	0.29454	-0.0118654	0.0194699	0.720607	0.341429	0.239135	0.433724	-0.479786	-0.754598	-0.125197	-0.453194
GB52740	uncharacterized LOC100578703	0.0931309	-0.0865143	0.364869	0.123829	0.884241	-0.0250873	0.441798	0.433651	-0.903638	-0.867882	0.0990819	-0.557479
GB44663	homeobox protein Nkx-2.4	0.660689	-0.313618	0.216021	0.187697	1.11233	0.27615	-0.0875937	0.433627	-1.08833	-0.337712	-0.437934	-0.621324
GB43549	neurotactin	0.847942	0.556539	-0.539112	0.288456	0.852181	0.773539	-0.325896	0.433274	-0.608944	-1.06598	-0.49027	-0.721731
GB43404	cilia- and flagella-associated protein 43-like	1.14478	-0.226404	-0.226417	0.230651	1.44785	0.335951	-0.484068	0.433244	-1.04162	-1.01581	0.0657448	-0.663895
GB51070	putative ATPase N2B	-0.424241	-1.13729	-0.693594	-0.75171	0.660746	0.451648	0.186862	0.433085	0.411807	0.453515	0.0905515	0.318624
GB48624	uncharacterized LOC102655168	-0.0242138	-0.364293	0.0202151	-0.122764	0.553805	0.573866	0.169962	0.432544	-0.543882	-0.221846	-0.163613	-0.30978
GB40546	uncharacterized LOC102654108	-0.208736	-0.30649	-0.0278073	-0.181011	0.193267	0.529885	0.574044	0.432399	0.507475	-0.540113	-0.721524	-0.251387
GB47595		0.591712	-0.753313	-0.151616	-0.104406	1.52659	-0.0873897	-0.142434	0.432255	-1.56904	0.149894	0.4356	-0.327849
GB48411	exodeoxyribonuclease	-0.357841	-0.0172504	0.041824	-0.111089	0.708696	0.267458	0.31926	0.431805	-0.206117	-0.389931	-0.366099	-0.320715
GB45411		-0.738163	-0.62617	-0.889428	-0.751254	0.582733	0.286476	0.425783	0.431664	0.327706	0.005225	0.625839	0.31959
GB46860		0.279277	-0.704817	-0.994442	-0.473327	0.482647	-0.142464	0.95479	0.431658	0.576569	-0.462472	0.0109107	0.0416692
GB44625	uncharacterized LOC102656265	0.873959	-0.156423	-0.138467	0.193023	1.03297	-0.299263	0.560317	0.431342	-0.929617	-0.907358	-0.0361207	-0.624365
GB55743	WD repeat-containing protein 78,uncharacterized LOC410957	0.136988	0.0716069	-0.0688677	0.0465756	0.0881392	0.414773	0.790861	0.431258	0.251954	-0.275619	-1.40983	-0.477833
GB51501	restin homolog	-0.140504	-0.425505	-0.363595	-0.309868	0.341921	0.344568	0.606397	0.430962	-0.269097	0.117662	-0.211848	-0.121094
GB40542		0.245629	-0.209335	-0.334667	-0.0994573	1.35602	-0.369407	0.305435	0.430684	-0.345755	-0.335283	-0.312642	-0.331227
GB42000	cAMP-specific 3'%2C5'-cyclic phosphodiesterase	-0.351149	-0.611937	-0.778967	-0.580684	0.0442025	1.22326	0.0240847	0.430517	-0.28262	-0.279695	1.01282	0.150168
GB48160	multiple C2 and transmembrane domain-containing protein 1	-0.0698287	-0.563362	-1.11813	-0.583775	0.625061	0.269261	0.397171	0.430498	0.595036	-0.263344	0.12814	0.153277
GB48765	uncharacterized LOC410179	0.542168	-0.819908	-0.54631	-0.274683	0.721132	-0.0799458	0.649551	0.430246	-0.0353953	-0.549832	0.118539	-0.155563
EMAMEG00000000173	tRNA-Ser	-0.267579	-0.109586	-0.457677	-0.278281	-0.249867	0.994341	0.545138	0.429871	0.464474	-0.262071	-0.657174	-0.15159
GB51917	1-acyl-sn-glycerol-3-phosphate acyltransferase alpha-like	0.100141	0.101132	-0.452371	-0.0836994	0.775151	0.170673	0.343635	0.429819	-0.434535	-0.0793054	-0.52452	-0.34612
GB43947		-0.271798	0.350342	-0.34417	-0.088542	1.08919	-0.061946	0.26081	0.429351	-0.354872	-0.344766	-0.322788	-0.340809
GB48002	calmodulin-binding transcription activator 2	-0.667258	-0.496477	-1.01008	-0.724604	-0.124361	0.678145	0.734164	0.429316	0.441875	0.322402	0.121588	0.295288
GB43201	allatostatin C	-0.0482444	0.491233	-0.600773	-0.0525948	1.11632	0.21529	-0.0466924	0.428307	-0.294935	-0.265293	-0.566909	-0.375712
GB41202	uncharacterized LOC100577513	0.153384	0.00598052	0.401573	0.186979	0.194026	0.862956	0.227343	0.428108	0.0788894	-0.853258	-1.07089	-0.615088
GB53912	tyramine receptor-like	0.14109	-0.37763	0.502651	0.0887036	1.20067	-0.178264	0.261904	0.428103	-0.882794	-1.14195	0.474323	-0.516806
GB55915		-0.719806	-0.163452	-0.148229	-0.343829	0.726766	0.598191	-0.040804	0.428051	0.0986572	0.152751	-0.504075	-0.084222
GB48549		0.171698	-0.624469	-0.000659815	-0.151144	0.567214	0.514049	0.202784	0.428016	-0.902293	0.137391	-0.0657136	-0.276872
GB52854	cuticular protein analogous to peritrophins 3-E	-0.674031	-0.781663	-0.198475	-0.55139	0.694061	0.754329	-0.164743	0.427883	0.555089	0.518237	-0.702805	0.123507
GB40343	uncharacterized LOC413620	-0.922046	-1.66314	-1.89037	-1.49185	-0.480084	0.768707	0.994956	0.42786	1.96089	0.982833	0.248261	1.06399
GB49935	calcium uptake protein 1 homolog%2C mitochondrial	-0.279206	-0.948446	-1.24597	-0.824542	0.777756	0.414672	0.0909318	0.427787	0.418213	0.362729	0.409325	0.396755
GB50888	uncharacterized LOC100578316	0.385977	-0.498748	0.22278	0.0366698	0.956196	0.767342	-0.440482	0.427685	-0.749755	0.0474591	-0.69077	-0.464355
GB55730	CUGBP Elav-like family member 4	0.134396	-0.556173	0.123079	-0.0995658	2.09027	-0.909367	0.102052	0.427652	-1.74215	-1.4253	2.1832	-0.328086
GB53542	uncharacterized LOC107964626,AP-2 complex subunit alpha	-0.235269	-0.536469	0.636783	-0.0449851	0.717175	0.334434	0.231298	0.427636	0.358157	-0.773404	-0.732705	-0.382651
GB54124	dynein assembly factor 1%2C axonemal homolog	0.662321	-0.44579	-0.0639754	0.0508517	1.31752	-0.290444	0.255401	0.427491	-0.403068	-0.448276	-0.583683	-0.478342
GB40287	probable cytochrome P450 6a14	-1.13963	-1.5675	-1.18763	-1.29825	1.26247	-0.808604	0.828571	0.427479	-1.18284	1.27078	2.52438	0.870774
GB53804	uncharacterized protein DDB_G0272420-like	-0.346265	-0.8372	-0.891502	-0.691655	-0.105071	1.05417	0.333237	0.427446	0.165541	-0.0547047	0.681791	0.264209
GB45202	nucleoporin-like protein 2	-0.0195741	-0.254001	-0.575158	-0.282911	-0.112373	0.7822	0.612397	0.427408	0.00338752	-0.178969	-0.257909	-0.144497
GB46724	protein grainyhead	-0.938878	-0.437059	-0.43466	-0.603533	0.457537	0.518082	0.306324	0.427314	0.309116	-0.146935	0.366475	0.176218
GB52449	uncharacterized LOC107964072	-0.0723235	-0.184177	-0.36439	-0.206964	0.830527	0.260306	0.190227	0.42702	-0.4067	-0.176735	-0.0767334	-0.220056
GB55449	uncharacterized LOC724555	0.469349	-0.473347	0.462185	0.152729	1.54832	0.129922	-0.398256	0.42666	-0.732374	-0.71272	-0.293072	-0.579389
GB40687	uncharacterized LOC409108	-0.386634	-0.651536	-0.623251	-0.553807	0.808023	-0.0779445	0.549005	0.426361	0.0456918	0.439084	-0.102438	0.127446
GB45846		-0.517201	0.0635517	0.139706	-0.104648	1.03103	-0.00802276	0.256044	0.42635	-0.650292	-0.0651672	-0.249647	-0.321702
GB51626	DNA-directed RNA polymerase II subunit GRINL1A	0.068855	-0.451974	-0.0591508	-0.147423	0.765869	0.51949	-0.00706439	0.426098	-0.0837503	-0.287591	-0.464684	-0.278675
GB42652	glycogenin-1	-0.587576	-0.714375	-0.431169	-0.577706	0.812749	-0.0433532	0.50738	0.425592	-0.00343516	0.164488	0.295291	0.152115
GB44039	malate dehydrogenase%2C cytoplasmic	-1.08554	-0.321378	-0.75189	-0.719603	0.283825	0.525844	0.466224	0.425298	0.861704	0.149955	-0.128746	0.294305
GB53323	probable beta-hexosaminidase fdl,secretin receptor	0.0412254	-1.16309	-0.893675	-0.671848	0.525737	0.645034	0.104446	0.425072	0.292623	-0.490832	0.938536	0.246775
GB47064	dynein regulatory complex protein 1	0.690389	-0.0973682	-0.0176632	0.191786	1.06722	0.301863	-0.0943768	0.424903	-0.604354	-0.943155	-0.302557	-0.616689
GB40922	uncharacterized LOC102656394	0.161559	-0.251659	-0.0300702	-0.0400567	1.21192	0.12138	-0.0589502	0.424784	-0.400167	-0.389079	-0.364936	-0.384727
GB46310	cuticular protein 17	1.02263	-0.140726	0.205723	0.362542	1.06217	-0.280488	0.492364	0.424681	-0.612636	-0.89892	-0.850111	-0.787222
GB43476	uncharacterized LOC107964039,semaphorin-1A-like	0.113163	-0.671577	-0.450706	-0.336373	0.562335	0.0915422	0.62005	0.424642	-1.23726	0.0640092	0.908444	-0.0882691
GB43908	xanthine dehydrogenase/oxidase-like	-0.119473	-0.944809	-0.385754	-0.483345	1.18731	0.141001	-0.0544041	0.424637	-0.0621765	-0.108282	0.346583	0.0587079
GB45034	cytochrome b5-like	0.343101	0.25383	0.288326	0.295086	0.156605	0.386646	0.730326	0.424526	-0.34872	-0.46023	-1.34989	-0.719612
GB41545	uncharacterized LOC100578220,MD-2-related lipid-recognition protein-like	-1.07392	-1.73025	-1.63171	-1.47862	-0.762624	0.632069	1.4025	0.42398	-1.68959	1.61493	3.2386	1.05464
GB48654		0.603559	-0.592683	-0.104239	-0.031121	0.638041	-0.107085	0.740381	0.423779	-0.868665	-0.303685	-0.00562334	-0.392658
GB50090	adenosine deaminase acting on RNA	-0.177832	-0.880542	-0.310873	-0.456416	0.331271	0.454239	0.482495	0.422668	-0.196463	0.258345	0.0393601	0.0337475
GB44894	dehydrogenase/reductase SDR family member 7	-0.0183443	-0.466822	-1.00469	-0.496619	0.590265	0.41942	0.25764	0.422442	0.498159	-0.306389	0.0307602	0.0741769
GB46583	microRNA 6037	-0.363296	-0.252536	-0.273087	-0.296306	0.961462	-0.150007	0.455524	0.422327	-0.0895581	-0.156076	-0.132427	-0.12602
GB43360	1-acyl-sn-glycerol-3-phosphate acyltransferase beta-like	-0.421627	-1.33617	-1.50948	-1.08909	0.489893	0.262551	0.513231	0.421892	0.581459	1.71547	-0.295323	0.6672
GB54970	chemosensory protein 6	0.0580976	-1.14039	0.0282422	-0.35135	0.48435	0.345303	0.435165	0.421606	-0.268927	0.212786	-0.154628	-0.0702565
GB47474	D-2-hydroxyglutarate dehydrogenase%2C mitochondrial	-0.678732	-0.31668	-0.24399	-0.413134	0.594046	0.189405	0.481186	0.421546	0.242734	-0.248628	-0.0193414	-0.00841155
GB42701	uncharacterized LOC100576902	1.1602	-0.6101	-0.0995257	0.150191	1.2011	-0.102341	0.164827	0.421194	0.0191924	-0.89142	-0.841928	-0.571385
GB55851	uncharacterized LOC100576234	0.0861317	-0.232969	-0.786699	-0.311179	0.603185	0.337818	0.322488	0.421164	-0.377458	-0.0936043	0.141107	-0.109985
GB41180	uncharacterized LOC100576137,uncharacterized LOC102653727	0.718502	-0.103114	0.40764	0.341009	1.62388	-0.256109	-0.10441	0.42112	-0.998637	-0.951411	-0.336339	-0.762129
GB44092	transient receptor potential-gamma protein-like,no mechanoreceptor potential C	0.352642	0.194298	-0.659215	-0.037425	0.572538	0.35453	0.335806	0.420958	-0.715952	0.111277	-0.545925	-0.383533
GB41996		0.0885593	-0.50687	-0.190092	-0.202801	0.55269	0.132438	0.577427	0.420852	-0.455148	0.16273	-0.361734	-0.218051
GB46417	uncharacterized LOC100576473	0.534664	0.121916	-0.239906	0.138891	0.562694	0.223962	0.475698	0.420785	-0.579762	-0.565374	-0.533892	-0.559676
GB42493	uncharacterized LOC724749	-0.105481	-0.564195	-0.422923	-0.3642	0.570698	0.295617	0.395954	0.420756	-0.789087	-0.268021	0.887438	-0.0565566
GB41777	uncharacterized LOC413627	-0.0344543	-0.343052	0.204678	-0.0576096	0.576049	0.310801	0.374009	0.420286	-1.16841	-0.584116	0.664497	-0.362677
GB50770		-0.332531	-1.02618	0.271761	-0.362317	-0.809351	1.74242	0.327194	0.420088	0.0432658	0.581088	-0.797668	-0.0577713
GB44709	kinesin 3E	-0.461095	-0.720328	-1.00346	-0.728294	0.570108	0.306707	0.382641	0.419818	-0.19361	0.105078	1.01396	0.308475
GB49225	uncharacterized LOC102653587	0.433129	-0.393116	-0.268565	-0.0761839	1.38313	-0.448027	0.324276	0.419793	-0.0626083	-0.43587	-0.532349	-0.343609
GB40831	serine protease gd	0.333247	-0.587266	-0.232658	-0.162226	0.651068	0.184235	0.423868	0.419724	-0.196765	-0.361759	-0.213969	-0.257498
GB54492		0.170297	0.0222431	0.260722	0.151087	1.12886	0.0925888	0.0377047	0.419717	-0.71314	-0.695398	-0.303876	-0.570805
GB44557	probable ribonuclease ZC3H12C	-0.359592	-0.523177	-0.656329	-0.513033	0.511201	0.65917	0.0886161	0.419662	0.208056	-0.0775582	0.149614	0.0933704
GB43963	tyrosine kinase receptor Cad96Ca	-0.294893	-0.538023	-1.20036	-0.67776	0.572433	0.273731	0.412753	0.419639	0.0781584	1.53907	-0.842871	0.25812
GB40148	cytochrome b561 domain-containing protein 2-like	-0.32365	-1.55441	-1.7812	-1.21975	0.150967	-0.795541	1.90338	0.419602	-1.46567	1.25125	2.61487	0.800152
GB50174	protein phosphatase PP2A 55 kDa regulatory subunit	-0.450291	-0.37405	0.0264524	-0.265963	0.323275	0.949444	-0.0144904	0.419409	-0.569537	-0.555212	0.664409	-0.153446
GB52344	APOBEC1 complementation factor-like	0.0807006	-0.0568565	0.766413	0.263419	1.16412	0.358002	-0.263989	0.419378	-0.819616	-0.473913	-0.754862	-0.682797
GB50518	uncharacterized LOC102654477	0.184958	0.445961	0.501285	0.377401	-0.0291157	0.675632	0.610587	0.419034	-0.928917	-0.600443	-0.859947	-0.796436
GB41160	uncharacterized LOC100576300	0.590213	-0.357645	-0.0864811	0.0486953	0.946799	0.127208	0.181821	0.418609	-0.439689	-0.230214	-0.732011	-0.467305
GB47954	homeobox protein Hox-C6b	0.190699	0.451954	0.160215	0.267623	1.00008	0.297617	-0.0428396	0.418285	-0.630173	-0.903906	-0.523645	-0.685908
GB42271	uncharacterized LOC412927	0.502736	-0.979504	0.0668686	-0.136633	0.300898	0.352046	0.599286	0.41741	-0.888697	-0.585713	0.632078	-0.280777
GB55316	probable malate dehydrogenase%2C mitochondrial	0.62001	-0.596078	0.665015	0.229649	0.940775	0.15349	0.15773	0.417332	-0.580034	-0.54693	-0.813978	-0.646981
GB41542		0.564258	-0.3777	0.239335	0.141964	0.987211	-0.095674	0.360278	0.417272	-0.580094	-0.565122	-0.532492	-0.559236
GB44356	class A basic helix-loop-helix protein 15-like	0.842313	-0.696106	0.0493055	0.0651707	0.485165	0.268586	0.49776	0.417171	-0.14833	-0.686297	-0.612397	-0.482341
GB50097	growth arrest-specific protein 8	0.216919	-0.293888	-0.121394	-0.066121	0.77587	0.299334	0.174919	0.416707	-0.548288	-0.481382	-0.0220897	-0.350586
GB42524	uncharacterized LOC100577781	-0.132417	-0.652854	-1.23924	-0.674837	0.805643	0.254002	0.189731	0.416459	0.0485772	0.682426	0.0441318	0.258378
GB40481	transmembrane protein 26	0.228983	0.0126504	0.184914	0.142183	1.27844	0.0337071	-0.0628957	0.416417	-0.856717	-0.468355	-0.350726	-0.558599
GB47217	calcitonin gene-related peptide type 1 receptor	-1.3467	0.135283	-0.135233	-0.448885	0.379794	0.327591	0.541569	0.416318	0.444598	0.0546253	-0.401523	0.0325667
GB44157	Down syndrome cell adhesion molecule	-0.702536	0.0781198	-0.00432536	-0.209581	0.330058	0.576366	0.340925	0.415783	-0.587064	-0.185417	0.153873	-0.206203
GB54533	protein unc-13 homolog D	-0.605734	-0.641314	-0.672845	-0.639964	0.985128	-0.275483	0.537623	0.415756	0.987888	0.0531034	-0.368365	0.224209
GB45078	odorant receptor 98,uncharacterized LOC102656761	0.810174	-0.744831	0.444408	0.169917	1.14718	0.0364653	0.0633628	0.415669	-1.07937	-0.00286887	-0.674517	-0.585586
GB49894	cytochrome P450 6A1	-0.708628	-1.06676	-0.75712	-0.84417	0.286197	0.473079	0.48706	0.415446	0.324124	0.458953	0.503096	0.428724
GB40547	uncharacterized LOC102654154	0.570556	-0.247083	-0.395324	-0.0239504	1.48845	0.166176	-0.409048	0.415192	-0.408574	-0.39606	-0.36909	-0.391241
GB55714	kinesin-like protein KIF20B	1.04595	-0.498117	0.464326	0.337386	1.67777	-0.832988	0.400009	0.41493	-0.782794	-0.760758	-0.713398	-0.752317
GB51224	mitochondrial import inner membrane translocase subunit Tim8	-0.770047	-0.655436	-0.00441679	-0.476633	0.52247	0.34945	0.372746	0.414889	0.51174	0.0347584	-0.361265	0.0617446
GB47273	lipase 1-like	-0.0662161	-1.11075	-0.709209	-0.628726	-0.563981	0.883981	0.923913	0.414638	-0.0911247	0.0298207	0.703569	0.214088
GB41156	cationic amino acid transporter 3	1.15719	-0.695735	0.505194	0.322216	1.51057	-0.0977433	-0.169055	0.414591	-1.59512	-1.42507	0.809769	-0.736807
GB43666	uncharacterized abhydrolase domain-containing protein DDB_G0269086-like,coiled-coil domain-containing protein 8 homolog	0.265424	0.097928	-0.0280062	0.111782	1.50759	-0.402285	0.137885	0.414397	-0.66815	-0.299401	-0.610984	-0.526178
GB54506	uncharacterized LOC411253	-0.789892	-2.0017	-0.976792	-1.25613	0.0878551	-0.463817	1.61901	0.41435	-0.791869	1.93945	1.37775	0.841778
GB51499	myeloid differentiation primary response protein MyD88-A	-0.153449	-0.566686	-0.977007	-0.565714	0.391572	0.428465	0.422643	0.414227	0.826715	-0.299156	-0.0730975	0.151487
GB54443	uncharacterized LOC100578419,uncharacterized LOC107965606	-0.0939192	-0.41931	0.44499	-0.0227462	0.480669	0.142823	0.618801	0.414098	-0.328603	-0.605638	-0.239814	-0.391352
GB40581	histone demethylase UTY-like	0.00654831	-0.635138	-0.147901	-0.25883	0.556764	0.450188	0.235253	0.414068	-0.312797	-0.0714531	-0.0814642	-0.155238
GB52599	uncharacterized LOC413002	-0.179159	-0.733989	-0.494707	-0.469285	1.40502	-0.639655	0.476746	0.414039	0.479314	-0.299135	-0.014438	0.0552467
GB47770	inner centromere protein	0.0407508	-0.486309	-0.447783	-0.297781	0.928545	0.177945	0.135282	0.413924	-0.0130696	-0.3277	-0.00766128	-0.116144
GB55538	uncharacterized LOC409034	-0.450458	-0.465729	-0.668485	-0.528224	0.496191	0.395162	0.350324	0.413892	0.13302	0.0201423	0.189832	0.114331
GB53593	microRNA 9873,choline transporter-like protein 1	0.767748	-0.384237	-0.573953	-0.063481	0.799255	0.709512	-0.269306	0.413153	-0.268211	-0.239169	-0.541637	-0.349672
GB41246	trichohyalin-like	-0.868724	0.261175	-0.267705	-0.291751	1.2554	-0.6019	0.585329	0.412942	0.258744	-0.323276	-0.29904	-0.121191
GB48527	probable isocitrate dehydrogenase [NAD] subunit alpha%2C mitochondrial	-0.737768	-0.846191	-0.758786	-0.780915	-0.0610313	0.649939	0.649658	0.412855	0.79414	0.182007	0.128032	0.36806
GB50916	uncharacterized LOC102654938	0.0898743	-0.286362	-0.0987428	-0.0984101	0.90493	0.218604	0.114841	0.412792	-0.439137	-0.100257	-0.40375	-0.314382
GB54621		0.127151	-0.0156056	-0.16538	-0.0179449	1.20666	0.0426772	-0.0110945	0.412749	-0.762394	-0.743458	0.32144	-0.394804
GB48178	flotillin-1	0.00668179	-0.116539	-0.0893014	-0.0663863	0.921324	0.156357	0.160434	0.412705	-0.554359	-0.819416	0.334818	-0.346319
GB53530	A disintegrin and metalloproteinase with thrombospondin motifs 7	0.842659	-0.0876765	0.532105	0.429029	1.25352	0.088625	-0.104139	0.412668	-0.872359	-0.850277	-0.802456	-0.841697
GB40966	uncharacterized LOC100577510	1.45191	-0.608273	0.235389	0.359675	0.503348	0.710721	0.0239002	0.412656	-0.914035	-0.5618	-0.841158	-0.772331
GB46729	uncharacterized LOC107964476	0.858224	-0.486783	0.36171	0.244384	1.33	-0.213304	0.121107	0.4126	-0.787899	-0.742356	-0.440696	-0.656984
GB43727	cytochrome P450 9e2	-1.38773	-1.83185	-1.76206	-1.66055	-0.398531	0.148122	1.48765	0.412414	0.415166	1.12403	2.20519	1.24813
GB42936		0.228172	-0.127298	-0.103091	-0.000739123	0.6252	0.138324	0.473035	0.412186	-0.151195	-0.297627	-0.785521	-0.411447
GB40861	C-factor	-0.557332	-0.814182	-0.405412	-0.592308	0.211254	0.770616	0.254544	0.412138	0.378273	0.0281717	0.134067	0.180171
GB42653	glycogenin-1	-0.258295	-1.17775	-0.588686	-0.674911	0.837741	0.00305442	0.395574	0.412123	-0.153875	0.262754	0.679484	0.262788
GB47222	ecdysone-induced protein 75	-0.609983	-0.514021	-0.191607	-0.438537	0.888447	-0.144074	0.491479	0.41195	0.382697	-0.193902	-0.109035	0.0265867
GB55351	coiled-coil domain-containing protein 63-like	0.641958	0.434755	0.371289	0.482668	0.44291	0.503424	0.289494	0.411943	-1.09271	-1.25762	-0.333494	-0.89461
GB52015	nuclear receptor subfamily 2 group F member 6	0.23748	0.0762615	-0.658921	-0.11506	1.22349	-0.419918	0.431838	0.411804	-0.677788	-0.659971	0.447526	-0.296744
GB45621		0.412902	-0.471563	-0.368558	-0.142406	1.11511	0.087105	0.0329892	0.411734	-0.400635	-0.370347	-0.0370014	-0.269328
GB53465		0.546418	0.167029	0.00256402	0.23867	0.730877	0.0807811	0.423098	0.411585	-0.926007	-0.166693	-0.858067	-0.650256
GB40230	collagen alpha chain CG42342-like	0.417682	-0.915585	-0.56538	-0.354428	0.183443	0.098467	0.952172	0.411361	0.872457	-0.145007	-0.898249	-0.0569329
GB50745	sphingosine kinase 2	-0.705386	-1.24432	-1.19818	-1.0493	0.211083	0.691455	0.330899	0.411146	1.06497	0.701115	0.148373	0.638152
GB44532	uncharacterized LOC102655148,protein similar-like	-0.435606	0.0191007	-0.584248	-0.333584	0.977118	-0.155697	0.411552	0.410991	-0.288092	-0.085992	0.141864	-0.0774065
GB42610		0.219434	-0.42667	-0.471592	-0.226276	0.396204	0.309277	0.527249	0.41091	-0.120338	-0.0623312	-0.371235	-0.184635
GB44037	ATP-dependent RNA helicase Ddx1	-0.505823	-0.466807	-0.0998484	-0.357493	0.500361	0.322951	0.407891	0.410401	-0.169944	-0.028241	0.0394601	-0.0529083
GB49952	dynein heavy chain 3%2C axonemal	-0.117223	-0.599942	-0.767241	-0.494802	0.425003	0.215039	0.591102	0.410382	-0.0956036	0.00821594	0.340649	0.0844204
GB51297	uncharacterized LOC107965722	-0.181736	-0.148562	-0.226677	-0.185658	0.289953	0.852947	0.0878726	0.410258	-0.23313	-0.227038	-0.21363	-0.224599
GB47807	uncharacterized LOC551249	0.695497	-0.599233	-0.153696	-0.0191439	1.03628	0.522767	-0.330469	0.409527	-1.12852	-0.39021	0.347579	-0.390383
GB48247	uncharacterized LOC410423	-0.41055	-0.426936	-1.3538	-0.730429	0.120674	0.660967	0.44643	0.409357	0.256329	0.26641	0.440477	0.321072
GB41916	uncharacterized LOC726658	0.255281	-0.455239	-0.381661	-0.193873	0.365357	0.185401	0.67723	0.409329	-0.562684	0.107032	-0.190719	-0.215457
GB42359	dynein heavy chain 1%2C axonemal	0.933833	-0.0694762	0.660267	0.508208	1.43377	-0.266011	0.0600792	0.409279	-1.20952	-0.703561	-0.839378	-0.917487
GB54195	uncharacterized LOC724846	-0.151261	-0.0107412	-0.240602	-0.134201	0.756774	0.227065	0.243663	0.409168	-0.618941	-0.562756	0.356798	-0.274966
GB41861	uncharacterized LOC411270	-0.851701	-0.164936	-0.213565	-0.410067	1.19277	-0.061264	0.0958368	0.409114	-0.821401	0.0770794	0.747181	0.00095332
GB50143	galactoside 2-alpha-L-fucosyltransferase 2-like	-0.297732	-0.576443	0.198996	-0.225059	0.6176	0.238742	0.369291	0.408544	-0.14973	0.0560117	-0.456735	-0.183485
GB42591		-0.13848	-0.602342	-0.868144	-0.536322	0.955022	-0.368692	0.639112	0.408481	0.687292	-0.274135	-0.0296343	0.127841
GB41374		0.112427	-0.488085	-0.16342	-0.179692	0.377745	0.709111	0.138536	0.408464	-0.203177	-0.399649	-0.0834883	-0.228772
GB44003	sialin-like	0.283543	-0.715298	-0.710346	-0.3807	-0.431276	1.33269	0.323106	0.408174	-0.748002	0.654451	0.0111292	-0.0274741
GB50010	platelet glycoprotein V-like	-0.0123754	-1.05596	-0.0539902	-0.374109	0.451862	0.394875	0.377387	0.408041	-0.0821338	-0.00855313	-0.0111097	-0.0339322
GB49687		-0.021982	-0.365789	0.221731	-0.0553465	0.561874	0.677793	-0.0162361	0.40781	-0.0148776	-0.535735	-0.506779	-0.352464
GB50352	glutathione synthetase	-0.255574	-0.95898	-0.340245	-0.518267	0.50166	0.360291	0.360965	0.407639	0.213791	0.0826409	0.0354518	0.110628
GB54728	host cell factor 2-like	0.742311	-0.66427	-0.246634	-0.0561975	0.710554	0.0659123	0.446132	0.407533	-0.21631	-0.609156	-0.228539	-0.351335
GB47547	uncharacterized LOC100578237,putative uncharacterized protein DDB_G0277255	-0.0109455	-0.457102	-0.312494	-0.260181	0.344083	0.613891	0.264175	0.407383	0.135768	0.192765	-0.77014	-0.147202
GB50548	dynein heavy chain 2%2C axonemal	0.453579	-0.65331	1.19419	0.331487	1.04161	-0.0238368	0.203484	0.407086	-0.981815	-0.593733	-0.640171	-0.738573
GB46246	regulatory protein MIG1-like	0.169227	-1.0431	0.240261	-0.211205	0.477177	0.713507	0.0305528	0.407079	0.197802	-0.087532	-0.697891	-0.195874
GB54519	uncharacterized LOC100577080	0.130907	-0.0164035	-0.434873	-0.10679	1.45458	-0.545851	0.312229	0.406985	-0.796642	0.627053	-0.730996	-0.300195
GB49614	glutathione S-transferase 1	-1.4217	-0.730452	0.0370617	-0.705029	0.152852	0.751312	0.316427	0.406864	0.775921	0.14545	-0.026877	0.298165
GB44994	coiled-coil-helix-coiled-coil-helix domain-containing protein 10%2C mitochondrial	-0.632228	-0.20968	-0.500759	-0.447556	-0.100309	0.798391	0.522386	0.406823	0.804525	-0.11503	-0.567296	0.0407331
GB46683	monocarboxylate transporter 3	0.656145	-0.783473	-0.396223	-0.174517	0.699932	0.336011	0.183732	0.406558	-0.565025	-0.0573739	-0.0737258	-0.232042
GB52381	odorant receptor 22	1.38576	-0.458886	-0.0499064	0.292324	1.54332	-0.447798	0.124092	0.406537	-0.727694	-0.706845	-0.662042	-0.69886
GB52193	ATPase family AAA domain-containing protein 2-like	0.699421	0.119029	0.309361	0.375937	1.16284	0.473483	-0.417152	0.40639	-1.26496	-0.217771	-0.864253	-0.782326
GB46369	cytochrome c1%2C heme protein%2C mitochondrial	-1.02306	-0.942176	-0.87003	-0.945089	0.0419534	0.708174	0.469023	0.406383	1.24996	0.223466	0.142693	0.538706
GB40917		0.784713	-0.472702	0.519267	0.277093	0.993166	-0.0525721	0.276717	0.40577	-0.878776	-0.569821	-0.599992	-0.682863
GB43181	uncharacterized LOC552799	0.857574	-0.336354	0.699016	0.406745	0.672628	0.323377	0.220651	0.405552	-0.603831	-0.795422	-1.03764	-0.812297
GB43957	uncharacterized LOC100578162	-0.436265	-0.123307	0.655365	0.0319311	0.309095	0.573962	0.333103	0.405387	0.336063	-0.635846	-1.01217	-0.437318
GB45938	alpha-methyldopa hypersensitive protein-like	1.16853	0.0869269	-0.267948	0.329169	1.1191	-0.0194937	0.11586	0.405155	-0.754455	-0.472549	-0.97597	-0.734325
GB53989	peripheral plasma membrane protein CASK	-0.823422	-0.227057	-0.708224	-0.586234	1.37996	-0.112161	-0.0532215	0.404859	0.137107	0.620971	-0.213953	0.181375
GB53931	laminin subunit alpha-1	0.130888	-0.391502	0.397488	0.0456247	0.533838	-0.538495	1.21875	0.404696	-1.62754	0.477736	-0.201162	-0.450321
GB45271	uncharacterized LOC100578596	0.920917	-0.558779	0.475183	0.279107	1.16957	-0.411923	0.456221	0.404624	-0.273082	-1.05144	-0.726669	-0.683731
GB49353	lamin Dm0	-0.664152	-0.945056	-0.56826	-0.725823	-0.401149	1.37107	0.243755	0.404557	0.515183	0.124497	0.324117	0.321266
GB47225		0.119395	-0.49292	-0.161849	-0.178458	0.916096	-0.113015	0.410392	0.404491	-0.433819	-0.164119	-0.0801608	-0.226033
GB51192	cytochrome b-c1 complex subunit Rieske%2C mitochondrial	-0.766116	-0.514702	-0.490412	-0.59041	-0.186314	0.832852	0.566468	0.404335	0.688955	0.0682111	-0.198943	0.186075
GB47357	uncharacterized LOC107965376	-0.0736767	-0.422939	0.177074	-0.106514	1.35402	0.185338	-0.326381	0.404326	-0.648379	-0.294967	0.0499078	-0.297813
GB54137	putative uncharacterized protein DDB_G0286901	0.0501967	-0.517637	-0.290761	-0.252734	0.0944718	0.600572	0.517818	0.404287	-0.585219	0.0440223	0.0865357	-0.151554
GB53252	uncharacterized LOC107963979	0.933231	-0.487322	0.502294	0.316067	1.25159	-0.321457	0.280884	0.403674	-0.780827	-0.737124	-0.641272	-0.719741
GB48538	transmembrane protein 60,uncharacterized LOC725097	-0.523335	0.169229	-0.556577	-0.303561	-0.0834799	0.66969	0.623683	0.403298	-0.47362	0.192513	-0.018104	-0.0997371
GB52847	uncharacterized LOC107964790,uncharacterized LOC726829	0.142503	-0.947015	-1.09061	-0.631706	0.834306	0.120858	0.254099	0.403087	0.547869	0.333921	-0.195934	0.228619
GB41714	uncharacterized LOC727150	-0.372607	-0.40962	-0.456897	-0.413042	0.665121	0.114225	0.428969	0.402772	-0.0165409	0.0323047	0.015046	0.0102699
GB40462	cytochrome c oxidase subunit 7C%2C mitochondrial	-0.670815	-0.899951	-0.392363	-0.654377	-0.432701	1.08735	0.552688	0.402446	1.03983	0.295866	-0.579901	0.251931
GB54470		-0.823462	0.354586	0.180719	-0.0960523	0.810074	0.0178879	0.378936	0.402299	0.144463	-0.324081	-0.739123	-0.306247
GB46869		0.847553	-0.699844	0.0644381	0.0707156	0.892064	-0.0967934	0.411116	0.402129	-0.705992	-0.0171222	-0.69542	-0.472844
GB55099	basic-leucine zipper transcription factor A-like	0.297904	-0.361504	-0.530177	-0.197926	0.779654	0.241506	0.184677	0.401946	-0.241687	-0.214737	-0.155636	-0.20402
GB44734	checkpoint protein HUS1	0.0422747	-0.717194	0.00113061	-0.224596	0.821539	0.214795	0.16944	0.401924	-0.347831	-0.301038	0.116884	-0.177328
GB51800	uncharacterized LOC409090	-0.518988	-0.354292	-0.377332	-0.416871	0.0212784	0.78731	0.395991	0.401527	0.493737	-0.294854	-0.152851	0.015344
GB51292	homeotic protein antennapedia	-0.54428	-0.0269981	-0.570428	-0.380569	0.503474	0.422481	0.277948	0.401301	-0.835165	0.0404046	0.732564	-0.020732
GB40457	ATP synthase%2C H transporting%2C mitochondrial Fo complex%2C subunit C2 (subunit 9)	-0.898931	-0.594188	-0.998761	-0.830627	-0.270454	0.833191	0.637657	0.400131	1.1393	0.144675	0.00751177	0.430496
GB43303	histone H2A.V	-0.432034	-0.598854	0.0535094	-0.325793	-0.0124131	1.03202	0.179594	0.399734	0.00470657	-0.16201	-0.0645191	-0.0739409
GB54876	uncharacterized LOC102655677	-1.08022	0.279754	0.152256	-0.21607	1.15734	-0.285447	0.327257	0.399715	-0.315209	-0.406579	0.170852	-0.183645
GB46791	uncharacterized LOC107964516	0.618624	0.134958	0.91329	0.555624	1.45099	0.0159518	-0.267801	0.399712	-1.28156	-0.71598	-0.868471	-0.955336
GB51348	rootletin	0.502272	-0.190479	-0.21545	0.0321143	1.06876	-0.0956835	0.225737	0.399605	-0.174998	-0.681727	-0.438434	-0.43172
GB53512	steroid receptor seven-up%2C isoforms B/C	-0.326158	-1.0423	-1.44828	-0.938914	0.586525	-0.374989	0.984831	0.398789	-1.48355	1.24469	1.85923	0.540125
GB55320		0.484551	-0.2853	-0.0730657	0.0420618	1.37248	0.283364	-0.459657	0.398728	-0.459157	-0.445927	-0.417286	-0.44079
GB51502	restin homolog	-0.200971	-0.818098	-0.636182	-0.55175	0.553549	0.347801	0.293807	0.398386	-0.0218339	0.239214	0.242714	0.153365
GB54456	histidine-rich glycoprotein-like	-0.543113	-0.448589	0.497673	-0.164676	1.36326	-0.737919	0.569634	0.398324	-0.695638	0.631155	-0.63646	-0.233648
GB49684	optomotor-blind protein-like,optomotor-blind protein-like	0.112437	-0.272124	0.180245	0.00685284	0.461673	-0.159025	0.892048	0.398232	-0.420145	-0.409365	-0.385744	-0.405085
GB45530	chondroitin sulfate proteoglycan 4	0.406598	-0.930286	-0.582271	-0.368653	1.08592	0.221421	-0.112755	0.398194	-1.03808	0.147123	0.802329	-0.0295416
GB43975	uncharacterized LOC102656011	0.0551626	-0.307286	-0.134063	-0.128729	0.393391	-0.00330813	0.804486	0.398189	0.0750822	-0.454254	-0.42921	-0.269461
GB54998	bromodomain adjacent to zinc finger domain protein 2B	-0.0600177	-0.148027	-0.605053	-0.271032	0.637579	0.310462	0.245538	0.39786	-0.261512	-0.0535468	-0.0654226	-0.126827
GB50586	serine proteinase stubble	-0.232305	-0.540389	-0.0131684	-0.261954	1.25961	-0.168444	0.101967	0.397711	-0.499953	-0.467758	0.560441	-0.135757
GB44750	ATP-binding cassette sub-family G member 4	-0.0283037	-0.592185	-0.314267	-0.311585	0.232842	0.613668	0.345793	0.397435	0.348015	-0.127705	-0.477857	-0.0858493
GB54962	uncharacterized LOC107965571	0.897811	0.119326	-0.0561253	0.320337	0.937414	0.226425	0.0281565	0.397332	-0.999777	-0.227775	-0.925457	-0.717669
GB40828	uncharacterized LOC725746	-0.565865	-0.0581614	-0.115777	-0.246601	0.700907	0.171476	0.318257	0.39688	-0.460259	-0.119023	0.128445	-0.150279
GB43182	uncharacterized LOC100578413	0.371564	-0.551511	0.197271	0.00577477	1.80004	-0.900954	0.291331	0.396806	-0.849201	-0.477382	0.118842	-0.40258
GB49575	uncharacterized LOC552171	-0.478353	-0.882046	-0.520584	-0.626994	0.498468	0.201727	0.489416	0.396537	0.417616	-0.261479	0.535236	0.230457
GB51505	sphingomyelin phosphodiesterase 4	-0.22748	-0.373308	0.0191808	-0.193869	0.296122	0.356714	0.536694	0.39651	0.0612918	-0.296974	-0.372241	-0.202641
GB50428	uncharacterized LOC107964304	0.231099	-0.335657	-0.0231542	-0.0425707	0.483295	0.643084	0.062044	0.396141	-0.17974	-0.901674	0.0207034	-0.35357
GB50648	serine proteinase stubble	0.119486	-1.32128	-0.972885	-0.724893	0.161099	0.796383	0.230603	0.396028	1.03296	0.0233524	-0.069718	0.328865
GB47942	transient-receptor-potential-like protein,uncharacterized LOC725232	1.3463	-0.417131	0.300982	0.41005	1.32619	0.0742352	-0.212486	0.39598	-0.94582	-0.906789	-0.56548	-0.806029
GB51896	cacophony	0.746244	-0.271904	-0.418498	0.0186142	0.995928	0.282545	-0.0907112	0.395921	-0.431104	-0.4192	-0.3933	-0.414535
GB52610	apoptosis-stimulating of p53 protein 2-like	-0.107951	-0.397871	-0.286575	-0.264132	0.382675	0.435908	0.368491	0.395691	0.238108	-0.354802	-0.277981	-0.131559
GB51355	cytosolic carboxypeptidase 2	0.504783	-1.05768	-0.154105	-0.235668	0.767042	0.43979	-0.0200928	0.395579	-0.454297	-0.382119	0.356681	-0.159911
GB44961	nuclear factor 1 X-type	-0.428734	-1.09655	-0.991585	-0.838955	0.93388	0.320064	-0.0672174	0.395575	-0.86172	0.623103	1.56876	0.44338
GB41768	centrosomal protein of 131 kDa	0.505044	-0.504476	0.255356	0.0853079	0.820874	0.245949	0.119172	0.395332	-0.963719	-0.633088	0.154888	-0.48064
GB40494	spindle and kinetochore-associated protein 1-like	0.482813	-0.43377	0.0450174	0.0313534	0.393859	0.716168	0.0756041	0.39521	-0.379071	-0.326893	-0.573728	-0.426564
GB47318	abaecin	-1.43464	-1.19962	-1.117	-1.25042	-0.521994	0.150064	1.55676	0.394943	-0.0884648	1.11446	1.54045	0.85548
GB47927	uncharacterized LOC102655697	0.68266	0.226048	0.661321	0.523343	1.55939	-0.310737	-0.065401	0.394419	-0.699642	-1.07032	-0.983323	-0.917762
GB41514		-0.696169	1.00176	0.0893798	0.131658	0.715951	0.306105	0.160225	0.394094	0.163093	-0.388097	-1.35225	-0.525752
GB51799	protein brown	-0.201707	0.358378	0.0365634	0.0644114	1.7318	-0.322903	-0.227306	0.393863	-0.816921	-0.182734	-0.375167	-0.458274
GB47467	metalloendopeptidase OMA1%2C mitochondrial-like	-0.725225	-0.569652	0.0873634	-0.402505	0.507977	0.533219	0.139153	0.39345	0.44819	0.118949	-0.539974	0.00905476
GB41238	uncharacterized LOC100578320	-0.0852703	0.0829938	-0.0458564	-0.0160443	1.47789	-0.416266	0.117881	0.393167	-0.677553	0.166606	-0.620422	-0.377123
GB42170	MATH and LRR domain-containing protein PFE0570w-like	0.44435	-0.434556	-0.143517	-0.0445746	0.949643	0.515019	-0.285476	0.393062	-0.55787	-0.65145	0.163859	-0.348487
GB40234	uncharacterized LOC725246	0.062082	-0.969085	-0.907564	-0.604856	0.361584	0.505934	0.311249	0.392922	0.385404	-0.5092	0.759598	0.211934
GB49297	protein eyes shut	0.748452	-1.06726	0.365945	0.0157107	1.11107	0.121153	-0.0536459	0.392857	-0.678376	-0.623648	0.0763189	-0.408568
GB51919		0.0168647	-0.34057	-0.503394	-0.2757	0.357542	-0.0503348	0.870506	0.392571	-0.208624	-0.504152	0.362163	-0.116871
GB46287	proton-coupled amino acid transporter 1	0.113962	-1.61165	-1.15901	-0.885567	0.468892	0.282466	0.425719	0.392359	0.577743	0.390893	0.510989	0.493208
GB43809	zinc finger and BTB domain-containing protein 41	0.588102	-1.06062	0.420413	-0.0173698	0.857999	0.454808	-0.13584	0.392323	-0.823257	-0.067393	-0.234208	-0.374953
GB41950	uncharacterized LOC100579060	0.110791	-0.301527	0.411093	0.073452	1.49857	-0.192957	-0.12885	0.392256	-0.485158	-0.47114	-0.440825	-0.465708
GB51188	lysophospholipid acyltransferase 2	-0.0482613	-0.64062	-0.363935	-0.350939	0.2372	0.665254	0.273902	0.392119	-0.096135	0.00380301	-0.0312071	-0.0411797
GB44466	uncharacterized LOC107963997	0.489557	-0.406374	-0.0307183	0.0174881	0.724238	0.0249751	0.4269	0.392038	-0.0701998	-0.595389	-0.562989	-0.409526
GB51748	uncharacterized LOC724613	-0.550456	-0.639683	-1.02497	-0.738368	0.336724	0.442786	0.395604	0.391705	0.119999	0.0960635	0.823927	0.346663
GB49832		0.221575	0.439898	0.143015	0.268162	1.06061	-0.43024	0.542406	0.390926	-0.683681	-0.665999	-0.627584	-0.659088
GB45896		-0.16871	-0.475377	-0.680237	-0.441441	0.153337	0.395893	0.623352	0.390861	0.159103	-0.147409	0.140048	0.0505805
GB52519		0.0476371	-0.314241	-0.143433	-0.136679	0.386765	-0.0126331	0.798394	0.390842	-0.476643	-0.464927	0.17908	-0.254163
GB50412		0.320072	-0.355057	0.426209	0.130408	0.599385	-0.0699576	0.642477	0.390635	-0.539831	-0.526378	-0.496919	-0.521043
GB49185	glycerophosphocholine phosphodiesterase GPCPD1-like	-0.604229	-0.945055	-0.448607	-0.665964	0.551755	0.0116654	0.607632	0.390351	0.028206	0.425151	0.373483	0.275613
GB49046	inactive rhomboid protein 1	0.880563	-0.220196	-0.565394	0.0316578	1.06228	0.273423	-0.164852	0.390283	-0.0418416	-1.06547	-0.158509	-0.421941
GB53258	heat shock transcription factor%2C Y-linked-like	0.236417	-0.532422	-0.445249	-0.247084	0.796277	0.177529	0.196641	0.390149	-0.650791	-0.192247	0.413844	-0.143065
GB54623	gephyrin	-0.883044	0.0174416	-0.424281	-0.429961	0.565624	0.13627	0.468272	0.390055	0.214401	-0.148915	0.0542317	0.0399058
GB45157	protein big brother	-1.61231	-1.8751	-1.9632	-1.81687	0.719935	-0.140993	0.590881	0.389941	3.06573	1.23641	-0.0213414	1.42693
GB55610	mitochondrial amidoxime reducing component 2-like	-0.803358	-0.609097	-1.23517	-0.882542	0.500819	0.175093	0.493353	0.389755	0.480934	-0.0974488	1.09488	0.492787
GB54351	MAP kinase-interacting serine/threonine-protein kinase 1	-0.619407	-0.620569	-0.536802	-0.592259	-0.0535768	0.959177	0.263602	0.389734	0.12393	0.293969	0.189676	0.202525
GB51299	homeotic protein deformed	-0.101342	-0.444761	0.321969	-0.0747112	1.32399	0.525095	-0.681045	0.389347	-0.357634	-0.326754	-0.259519	-0.314636
GB51619	proto-oncogene tyrosine-protein kinase ROS	-0.179462	-1.22262	-0.281075	-0.561052	0.413715	0.246534	0.507772	0.38934	-0.940046	0.0919367	1.36325	0.171712
GB53577	glucosylceramidase-like	0.147443	-0.00452738	0.658477	0.267131	1.67669	-0.303079	-0.207564	0.388683	-0.801768	-0.431779	-0.733898	-0.655815
GB55706	inositol monophosphatase 2-like	0.398752	-0.422203	-0.893527	-0.305659	0.979073	0.41177	-0.224935	0.388636	-0.708565	1.02658	-0.566946	-0.0829769
GB46625	C-type lectin mannose-binding isoform	-0.309194	-0.255222	-0.38228	-0.315565	0.735341	0.267205	0.162109	0.388218	0.525923	-0.382869	-0.361014	-0.0726533
GB46771	mediator of RNA polymerase II transcription subunit 20	0.16924	-0.16013	0.348258	0.119123	0.0422075	0.530345	0.591852	0.388135	-0.293581	-0.37424	-0.853951	-0.507258
GB51419	uncharacterized LOC100577680	0.218703	-0.152855	0.816224	0.294024	1.35137	6.26406e-05	-0.187391	0.388015	-0.936664	-0.592561	-0.516891	-0.682039
GB53326	uncharacterized LOC107964982	0.194504	-0.505029	0.106692	-0.0679445	-0.130307	2.09042	-0.796076	0.388013	0.536788	-0.772688	-0.724305	-0.320068
GB41776	uncharacterized LOC413627	-0.255433	-0.776763	0.264577	-0.255873	0.511505	0.365443	0.28606	0.387669	-0.830142	-0.378017	0.812769	-0.131797
GB40164	uncharacterized LOC724899	-1.59317	-1.39507	-1.03602	-1.34142	-0.0278045	0.222369	0.967999	0.387521	-0.541372	0.373359	3.02971	0.953898
GB48197		-0.169157	-0.135904	-0.216006	-0.173689	0.995914	-0.237515	0.404155	0.387518	-0.222913	-0.216391	-0.202182	-0.213829
GB52808	uncharacterized LOC102656932	-0.0561093	-0.532093	-0.784843	-0.457682	0.283024	0.601361	0.278106	0.387497	0.97884	-0.0769753	-0.691311	0.0701847
GB43816	probable tubulin polyglutamylase TTLL1	0.259886	0.1737	0.282461	0.238682	0.568279	0.679863	-0.0861895	0.387318	-0.677009	-0.859108	-0.341883	-0.626
GB54111	uncharacterized LOC551378	0.244106	-0.721944	-0.295848	-0.257896	1.04422	0.306729	-0.190003	0.386982	-0.34634	-0.29866	0.257742	-0.129086
GB44614	nose resistant to fluoxetine protein 6	-0.21533	-0.662057	-0.0859774	-0.321122	-0.0660401	0.701358	0.525347	0.386888	0.403407	-0.17822	-0.422487	-0.0657667
GB49390	tyrosine-protein phosphatase non-receptor type 5	-0.0298128	-1.52566	-0.794924	-0.783464	0.389462	0.327591	0.443501	0.386852	-0.345031	0.445608	1.08926	0.396612
GB51426	asparagine synthetase domain-containing	-0.577015	-0.381902	-0.00591395	-0.32161	0.207871	0.523366	0.428976	0.386738	0.134546	-0.0804875	-0.24944	-0.0651272
GB50933	GATA-binding factor A	-0.560957	-1.05286	-1.16778	-0.9272	1.81748	-1.59065	0.93293	0.386585	-1.51103	1.6117	1.52117	0.540615
GB53796	calponin homology domain-containing protein DDB_G0272472-like	0.589446	-0.0021453	0.0558512	0.214384	0.79632	0.192988	0.170422	0.386576	-0.423565	-0.708766	-0.67055	-0.60096
GB43916	uncharacterized LOC100577825,uncharacterized LOC102654641	0.992323	-0.889115	-0.171787	-0.0228597	1.2509	-0.403955	0.31246	0.386467	-1.25162	-0.252796	0.413591	-0.363607
GB44078	protein CBFA2T2	-0.238457	-0.331405	-0.055085	-0.208315	0.973537	0.0721231	0.113709	0.386456	-0.58947	-0.358938	0.413986	-0.178141
GB41731	zinc finger protein 853-like	-0.861594	-1.08115	-0.749739	-0.897496	0.108003	0.511066	0.540146	0.386405	0.0595089	0.0432111	1.43055	0.511091
GB44619	uncharacterized LOC100578799	0.0663591	-0.316699	-0.479588	-0.24331	1.09102	-0.225638	0.293289	0.386223	-0.493474	0.516521	-0.451788	-0.142914
GB41506		0.460229	-0.433404	0.135552	0.0541253	0.871791	0.394627	-0.108258	0.386053	-0.651245	-0.0687008	-0.60059	-0.440179
GB52924	neurobeachin	-0.614123	0.874131	0.285164	0.181724	0.799772	-0.225446	0.583687	0.386004	-0.921107	-0.884102	0.102024	-0.567728
GB54499	molybdenum cofactor sulfurase 1	-0.822748	-1.05984	-0.958279	-0.946956	0.0711033	0.556795	0.529479	0.385792	1.14886	0.333433	0.201197	0.561164
GB48763	helix-loop-helix protein delilah-like	0.382664	-0.366043	-0.194083	-0.059154	-0.439396	1.82507	-0.228332	0.385781	-0.58648	-0.569504	0.176104	-0.326627
GB53927	uncharacterized LOC102655243	-1.62399	1.00942	0.0906777	-0.17463	0.909291	-0.115569	0.363478	0.385733	0.441173	-0.234403	-0.840079	-0.211103
GB40442	cysteine sulfinic acid decarboxylase	0.128231	-0.54249	-0.0571238	-0.157128	-0.0610629	0.97799	0.240062	0.385663	-0.269321	-0.0417673	-0.374519	-0.228536
GB53320	dynein heavy chain 10%2C axonemal	0.539818	-0.285596	0.189344	0.147855	0.972726	0.232767	-0.0487281	0.385588	-1.01005	-0.513934	-0.0763477	-0.533444
GB55650	ryanodine receptor	-1.10648	-1.79743	-1.23932	-1.38108	2.12331	-1.45024	0.483288	0.385452	-1.52095	1.64621	2.86162	0.995628
GB54175	uncharacterized LOC100576814	-0.499298	-0.742546	0.310528	-0.310439	0.241587	0.10078	0.813449	0.385272	-0.563648	0.770177	-0.431028	-0.074833
GB52495		1.16743	-0.594854	-0.0830445	0.163178	0.974983	-0.243697	0.423706	0.384997	-0.577814	-0.867054	-0.199656	-0.548175
GB41422		0.304118	-0.778007	0.332208	-0.0472272	0.391322	0.777517	-0.0144026	0.384812	-0.666191	-0.234103	-0.112461	-0.337585
GB55032	homeobox protein prospero	-0.186277	-0.78389	-0.904899	-0.625022	0.675815	-0.334869	0.812076	0.38434	-1.13536	0.297003	1.5604	0.240682
GB45952	X-linked retinitis pigmentosa GTPase regulator	1.09633	0.187072	1.5132	0.932201	1.58135	-0.562012	0.132927	0.384088	-1.30241	-0.850273	-1.79618	-1.31629
GB42297	heat shock protein cognate 5	-0.650885	-0.532372	-0.319048	-0.500768	0.276097	0.567131	0.307956	0.383728	0.367459	-0.0887314	0.0723935	0.11704
GB43569	uncharacterized LOC724121	-1.01951	-0.763564	-0.921449	-0.901507	-0.0152575	0.801449	0.364708	0.383633	0.433377	0.339645	0.7806	0.517874
GB41093	trypsin 5G1-like	0.225419	0.0690794	0.47306	0.255853	1.05445	-0.00238441	0.0985501	0.38354	-0.662784	-0.645987	-0.609406	-0.639392
GB46796		0.247065	-0.193376	-0.30328	-0.0831971	1.12917	-0.0168223	0.0381443	0.383496	-0.312755	-0.303808	-0.284333	-0.300299
GB51828	uncharacterized LOC725775	-0.765506	-1.10473	-1.19116	-1.02046	0.929803	-0.183651	0.404307	0.383486	0.739669	0.594036	0.577227	0.636977
GB50399		0.256639	-0.555437	-0.260895	-0.186565	0.28529	0.273409	0.591407	0.383369	-0.523854	-0.263174	0.196616	-0.196804
GB46948	TNF receptor-associated factor 4	0.0451908	-0.130171	-0.177287	-0.0874224	0.624243	-0.0407438	0.566308	0.383269	-0.00273388	-0.581825	-0.30298	-0.295846
GB49463	golgin subfamily A member 7	-0.467578	0.0420254	-0.709376	-0.37831	0.264737	0.618391	0.266402	0.383177	0.0631211	0.120539	-0.198261	-0.004867
GB47142	uncharacterized LOC409465	0.0717365	-0.333545	-0.358868	-0.206892	-0.176826	1.40281	-0.0777008	0.382762	-0.739985	-0.305271	0.517646	-0.17587
GB54427	ribonucleoside-diphosphate reductase subunit M2	-0.213585	-0.257091	-0.238461	-0.236379	0.279964	0.633671	0.233491	0.382376	0.391517	-0.147889	-0.681618	-0.145997
GB53017	DNA ligase 1-like	-0.456374	-0.207483	-0.725871	-0.463243	0.195195	0.562878	0.387357	0.38181	0.0591844	-0.0950232	0.280136	0.0814325
GB50011	glutamate decarboxylase 1	-0.835926	0.00390667	-1.27988	-0.703967	0.120122	0.438185	0.586604	0.381637	0.625404	0.042145	0.299442	0.32233
GB50119	cysteine-rich venom protein 1	-0.365002	0.155511	-0.603961	-0.27115	0.565025	0.172419	0.407081	0.381508	-0.925845	-0.0124112	0.607182	-0.110358
GB51202	zinc finger MYND domain-containing protein 10 homolog	0.454019	-0.767937	-0.378252	-0.230723	1.01445	0.0394956	0.0891945	0.381046	-0.660789	0.100289	0.109532	-0.150323
GB40809	GABA-gated ion channel	0.473741	-0.230871	0.372825	0.205232	1.0156	-0.513024	0.6405	0.381025	-1.02009	-0.220812	-0.517863	-0.586256
GB53372	odorant binding protein 4	-1.68632	-2.17383	-1.70148	-1.85388	2.78493	-1.97072	0.32867	0.380958	1.02387	0.930755	2.46414	1.47292
GB52095	fasciclin-3	0.616041	-0.960474	-1.10673	-0.483722	0.169971	0.410547	0.562352	0.380957	-0.680625	0.54751	0.441411	0.102765
GB41386	V-type proton ATPase 116 kDa subunit a	-0.22986	-0.241594	-0.960178	-0.477211	0.615026	0.152414	0.374537	0.380659	0.541341	0.188234	-0.439921	0.0965516
GB52082	sn1-specific diacylglycerol lipase alpha	-0.416015	-1.00886	0.140816	-0.42802	0.74031	-0.0339588	0.435418	0.38059	0.0123323	-0.619689	0.749647	0.0474304
GB43254	uncharacterized LOC100577063	0.282903	-0.392731	0.386758	0.0923099	1.11443	0.064243	-0.0370929	0.380528	-0.282085	-0.584915	-0.551515	-0.472838
GB51528	dual oxidase maturation factor 1	-0.301585	0.0258768	1.13387	0.286054	0.459347	0.268594	0.413472	0.380471	-1.03439	-0.738068	-0.227119	-0.666524
GB55822	guanylate cyclase 32E-like	-0.723135	-0.542722	-0.677231	-0.647696	0.971912	-0.347597	0.516943	0.380419	-0.329345	0.320869	0.810306	0.267277
GB50443	pyruvate kinase-like	0.513544	-0.0865066	0.644459	0.357165	1.45562	-0.211712	-0.102706	0.380401	-0.555035	-0.85296	-0.804704	-0.737566
GB46593	uncharacterized LOC100578611	-0.112367	-0.213722	-0.533446	-0.286512	0.613997	-0.010506	0.537529	0.38034	-0.210564	-0.178845	0.107924	-0.0938282
GB40660		0.173174	-0.234911	-0.0113922	-0.0243763	1.02062	-0.0943872	0.214312	0.38018	-0.369646	-0.359726	-0.33804	-0.355804
GB45674	protein aurora borealis	0.420808	-0.483064	-0.12722	-0.0631585	0.769373	0.359094	0.0118288	0.380099	-0.189361	-0.130677	-0.630782	-0.31694
GB55384	AF4/FMR2 family member 4	0.364352	-0.48904	0.205089	0.0268002	0.595565	0.393634	0.150966	0.380055	0.152828	-0.705154	-0.668239	-0.406855
GB52340	MAP kinase-activated protein kinase 2	-0.264501	-0.285087	-0.486318	-0.345302	0.2117	0.553807	0.374585	0.380031	0.0101741	0.0713191	-0.18568	-0.0347288
GB47966	anosmin-1	0.0266677	0.522075	0.0988182	0.215854	0.670953	0.285391	0.183578	0.379974	-0.538072	-0.811921	-0.437489	-0.595828
GB49962	uncharacterized LOC410581	-0.948871	-0.810541	-1.13749	-0.965633	0.956211	-0.171889	0.354814	0.379712	0.707582	0.243529	0.806652	0.585921
GB42025	putative mediator of RNA polymerase II transcription subunit 26	1.07311	-0.653876	0.601123	0.340118	1.00439	0.189994	-0.0588476	0.378513	-0.66206	-0.943004	-0.550827	-0.71863
GB52040	popeye domain-containing protein 3-like	0.26996	-0.718621	0.560447	0.0372619	0.983433	-0.156249	0.308164	0.378449	-1.04292	-0.717007	0.512799	-0.415711
GB55797		-0.142354	-1.04834	-0.562396	-0.584362	0.723106	-0.212385	0.623975	0.378232	-0.362169	0.143614	0.836944	0.20613
GB49600		-0.647779	-0.696146	-0.187254	-0.510393	-0.0639475	1.0742	0.124216	0.378157	0.45796	-0.101503	0.0402518	0.132236
GB46715		0.750909	-0.487945	0.049826	0.104263	0.784177	0.186126	0.163796	0.378033	-0.721001	-0.395801	-0.330087	-0.482296
GB48292		0.273021	-0.387668	-0.570637	-0.228428	0.935813	-0.122161	0.319987	0.37788	-0.27809	-0.250018	0.0797531	-0.149452
GB52109	uncharacterized LOC726709	0.822534	-0.574727	-0.609682	-0.120625	0.114794	0.79302	0.225182	0.377665	0.0681997	-0.430913	-0.408407	-0.25704
GB50908	dual 3'%2C5'-cyclic-AMP and -GMP phosphodiesterase 11-like	0.22406	0.0522233	-0.159952	0.0387769	0.965144	-0.147898	0.315621	0.377622	-0.333646	-0.232083	-0.683468	-0.416399
GB50958	2-oxoglutarate dehydrogenase%2C mitochondrial	-0.501067	-0.644496	-0.685588	-0.610384	-0.0725385	0.646395	0.558374	0.37741	0.59976	0.0388601	0.0603016	0.232974
GB55181		0.512287	-0.232623	-0.355414	-0.0252499	0.802301	-0.0910989	0.420905	0.377369	-0.365786	-0.355993	-0.334579	-0.352119
GB52791	ammonium transporter 1-like	0.338404	-0.189246	-0.219291	-0.0233776	0.90941	-0.198499	0.420255	0.377055	-0.727815	-0.426208	0.0929902	-0.353678
GB54532	protein unc-13 homolog D	-0.174278	0.168323	-0.46805	-0.158002	1.20491	-0.523451	0.449196	0.376884	0.371862	-0.0561843	-0.972325	-0.218882
GB41617	methylcrotonoyl-CoA carboxylase beta chain%2C mitochondrial	-0.946399	-0.881357	-0.38206	-0.736605	0.612323	0.12495	0.39301	0.376761	-0.185554	0.585734	0.679353	0.359844
GB53568	uncharacterized LOC724221	-0.953539	-0.864151	-0.414052	-0.743914	-0.684131	1.27479	0.539321	0.37666	1.09833	0.342829	-0.339403	0.367254
GB49692	BTB/POZ domain-containing protein KCTD9	-0.443708	0.116808	-0.136827	-0.154576	0.813429	0.00246278	0.313941	0.376611	-0.161932	-0.518695	0.0145217	-0.222035
GB43838		-0.405974	-0.337802	0.439455	-0.10144	0.817532	0.281892	0.0302977	0.376574	-0.205685	-0.498735	-0.120982	-0.275134
GB50210	mitochondrial import inner membrane translocase subunit Tim16	-0.444062	-0.514994	-0.351063	-0.436706	0.0614658	0.658255	0.409631	0.376451	0.822584	-0.0909875	-0.550829	0.0602558
EMAMEG00000000395	tRNA-Val	0.223713	-0.191567	-0.292324	-0.0867259	0.238943	-0.0273581	0.917489	0.376358	-0.300737	-0.292794	-0.275365	-0.289632
GB52542	sodium-coupled monocarboxylate transporter 1-like	-0.186066	-0.476719	-0.597347	-0.420044	0.500721	-0.126969	0.754578	0.37611	-0.657246	-0.0339146	0.822962	0.0439339
GB48847	DNA replication licensing factor Mcm3	0.503091	-1.32442	-0.275405	-0.365577	0.883528	0.199939	0.0441148	0.375861	0.167855	-0.0227944	-0.175911	-0.0102838
GB48671	scaffold protein salvador-like	-0.162906	-0.261928	-0.132436	-0.185756	-0.00498219	0.705215	0.427263	0.375832	-0.0269023	-0.186827	-0.356498	-0.190076
GB46512	AFG3-like protein 2	-0.553293	-0.495609	-0.410805	-0.486569	-0.00080869	0.709194	0.418502	0.375629	0.531181	0.0303358	-0.228698	0.11094
GB46472	doublesex- and mab-3-related transcription factor A2	1.57038	-0.830517	0.346388	0.362084	0.871469	0.422984	-0.169391	0.375021	-1.20618	-0.870127	-0.135006	-0.737105
GB54393	uncharacterized LOC726864	-0.321989	-0.30228	0.51319	-0.0370266	0.295353	0.509999	0.319028	0.374793	1.02166	-1.00058	-1.03438	-0.337767
GB53082	peroxisomal membrane protein 11C,uncharacterized LOC107964357	-0.858636	0.0829193	-0.726037	-0.500585	-0.84318	1.09674	0.870807	0.37479	1.18902	0.174622	-0.986259	0.125795
GB44276	discoidin domain-containing receptor 2-like	0.75174	-1.28442	-0.557492	-0.36339	1.21107	-0.443982	0.356831	0.374639	-0.84454	-0.215533	1.02633	-0.0112491
GB40150	FoxP protein	-0.281607	-0.618614	-0.683796	-0.528006	0.428558	0.466906	0.227995	0.374486	-0.274006	0.189508	0.545055	0.153519
GB48778	U3 small nucleolar RNA-associated protein 14 homolog A	0.209852	-0.506996	0.0526715	-0.0814907	0.68292	0.153324	0.287156	0.374467	-0.252528	-0.519153	-0.107247	-0.292976
GB55715	homeobox protein cut	-0.144191	-1.02932	-0.548558	-0.574023	1.28399	-0.488181	0.326641	0.374151	-0.950983	0.11151	1.43909	0.199871
GB40286	probable cytochrome P450 6a14	0.985129	-0.0726089	-0.238752	0.224589	1.02335	-0.377036	0.475594	0.373969	-0.52748	-0.494193	-0.774002	-0.598559
GB48071		-0.135191	-0.449908	-0.343564	-0.309555	0.189367	0.091163	0.840756	0.373762	0.199702	-0.109067	-0.283256	-0.0642071
GB42621	fibroin heavy chain	-1.60195	-2.23615	-1.52403	-1.78738	0.0699177	-0.1646	1.21563	0.37365	-1.55625	1.73115	4.06628	1.41373
GB54058		-0.163145	-0.131088	-0.208245	-0.167493	1.00033	0.33572	-0.215122	0.373642	-0.214886	-0.208616	-0.194947	-0.206149
GB55301	trehalose transporter 1	-1.37226	-1.31358	-1.69463	-1.46016	-0.0842577	0.443393	0.761384	0.373506	-0.657809	1.32987	2.58789	1.08665
GB51335	dihydrolipoyl dehydrogenase%2C mitochondrial	-0.876412	-0.808931	-1.10556	-0.930301	0.407967	0.510262	0.202087	0.373439	0.8652	0.344488	0.460897	0.556862
GB44797		-0.209569	-0.037416	0.329814	0.0276097	1.04703	-0.323193	0.396405	0.373413	0.271863	-0.758035	-0.716895	-0.401022
GB43093	uncharacterized LOC726019	-0.0545761	0.799737	-0.235894	0.169756	0.540446	0.19983	0.379861	0.373379	-0.562615	-0.729575	-0.337213	-0.543134
GB51657	guanine nucleotide-binding protein subunit beta-like protein	-0.472902	-0.826274	-0.765761	-0.688312	0.271484	0.423512	0.425096	0.373364	-0.372248	0.253032	1.06406	0.314949
GB41637	cyclin-dependent kinase inhibitor 1C	0.1977	-0.233771	0.00573505	-0.0101119	1.27569	-0.402649	0.246049	0.373031	-0.37809	-0.367176	-0.343491	-0.362919
GB41523		0.602624	-0.134765	-0.310822	0.052346	0.0140979	1.10477	0.000195497	0.373022	-0.88657	-0.555847	0.166314	-0.425368
GB41420		-1.27572	0.947375	0.0229232	-0.101807	0.358665	0.318843	0.441554	0.373021	0.616752	-0.326476	-1.10392	-0.271214
GB45451	ankyrin repeat%2C SAM and basic leucine zipper domain-containing protein 1-like	0.0877862	-0.899482	-0.771967	-0.527888	0.320871	0.381073	0.416958	0.372968	0.307451	0.356919	-0.19961	0.15492
GB42684	uncharacterized LOC107964999	0.211978	-0.446539	-0.445595	-0.226719	0.140906	0.913636	0.0643358	0.372959	0.128981	-0.247134	-0.320567	-0.14624
GB47244	nephrin	-0.25666	-0.348478	0.44617	-0.0529892	0.200588	0.142329	0.775529	0.372815	-0.61403	-1.09177	0.746325	-0.319826
GB41653	band 7 protein AGAP004871	0.573808	-0.891083	-0.196113	-0.171129	0.410092	0.429768	0.277214	0.372358	-0.598473	-0.275072	0.269859	-0.201229
GB54763	uncharacterized LOC726370	0.724779	-0.407084	-0.272787	0.0149693	0.935636	0.0405723	0.140039	0.372082	-0.620328	-0.604593	0.0637663	-0.387052
GB46637	nucleolar protein 58-like	0.253659	-0.403463	-0.0256167	-0.0584735	0.288637	0.622475	0.204854	0.371988	0.290034	-0.151279	-1.0793	-0.313515
GB43566	serine/threonine-protein kinase Nek5-like,MAM and LDL-receptor class A domain-containing protein 1-like	0.555291	-0.0797	0.154513	0.210035	0.502488	0.332955	0.280109	0.371851	-1.14289	-0.425651	-0.177114	-0.581886
GB40281	mucin-5AC	-0.980206	-0.471373	-0.748049	-0.733209	0.146461	0.770028	0.198938	0.371809	0.654926	0.314888	0.114386	0.3614
GB41342	DNA replication licensing factor Mcm7	0.416915	-0.198138	-0.0587674	0.0533364	0.622925	0.238008	0.254493	0.371809	-0.295988	-0.550745	-0.428703	-0.425145
GB55060	rhomboid-related protein 3-like	0.643631	-0.408112	-0.0253167	0.0700671	0.973715	0.352304	-0.211477	0.371514	-0.684669	-0.292835	-0.347239	-0.441581
GB43546	uncharacterized LOC410487	-0.330886	-0.300438	-0.604964	-0.412096	0.657837	-0.00702771	0.463426	0.371412	-0.0861891	-0.39336	0.601603	0.0406845
GB54159	uncharacterized LOC552735	0.000468509	-1.11391	0.221533	-0.297304	0.258247	0.297396	0.558483	0.371375	-0.486774	-0.418155	0.682715	-0.0740712
GB41734	reversion-inducing-cysteine-rich protein with kazal motifs	-0.293914	-0.599644	-0.881591	-0.591716	0.312076	-0.664069	1.46602	0.371343	-0.90615	0.808197	0.759072	0.220373
GB48162	anoctamin-8	0.651351	0.489806	0.500202	0.54712	0.562038	0.175302	0.376536	0.371292	-1.49547	-1.13655	-0.123216	-0.918412
GB55149	uncharacterized LOC100302106	-0.65359	-0.521597	-0.0952795	-0.423489	-0.407352	1.03973	0.481435	0.37127	0.84329	0.160044	-0.846679	0.0522183
GB41460	uncharacterized LOC100576517	-0.0899484	0.0748	0.483028	0.15596	1.20448	0.00473066	-0.0955689	0.371214	-0.661797	-0.311743	-0.60798	-0.527174
GB43526	monocarboxylate transporter 10	-0.0298659	0.701384	-0.675094	-0.00119195	1.62939	-0.623211	0.107062	0.371079	-1.25249	-0.214944	0.357773	-0.369888
GB50744	uncharacterized LOC409038	0.0773704	-0.262903	-0.082216	-0.0892496	0.828953	0.0498711	0.234064	0.370963	-0.194937	-0.404267	-0.245934	-0.281713
GB51546	dystrophin%2C isoforms A/C/F/G/H-like	-0.534781	-0.498037	-0.947665	-0.660161	0.831093	-0.0595819	0.340916	0.370809	0.386307	0.22858	0.253169	0.289352
GB51270		0.743216	-0.406704	-0.00930668	0.109069	1.11377	0.0504308	-0.0520459	0.370717	-0.624736	-0.608513	-0.206107	-0.479785
GB54130	transformation/transcription domain-associated protein	-0.246229	-0.212287	-0.293214	-0.250576	0.192454	0.555925	0.363134	0.370504	-0.110558	-0.197591	-0.0516344	-0.119928
GB42672	short-chain dehydrogenase/reductase family 16C member 6	0.769693	-0.0327823	0.201693	0.312868	1.54287	-0.574964	0.142679	0.370194	-0.827681	-0.46276	-0.758745	-0.683062
GB40425	uncharacterized LOC727649	0.983579	-0.120365	0.172375	0.345197	1.03119	0.0881594	-0.00904862	0.3701	-1.54069	-0.375618	-0.229576	-0.715296
GB53310	glutaminase kidney isoform%2C mitochondrial	-0.344083	-0.277644	-0.27049	-0.297406	0.55628	0.0205436	0.532943	0.369922	-0.0687816	-0.71381	0.565043	-0.0725162
GB54046	uncharacterized LOC107965271	0.0511928	-0.262061	-0.125223	-0.112031	0.34966	0.298282	0.4603	0.369414	-0.539229	-0.235667	0.00274522	-0.257384
GB51835	DPY30 domain-containing protein 1-like	1.34614	-0.137791	0.0622748	0.423542	1.08179	0.0226807	0.0029246	0.369133	-0.934949	-0.582553	-0.860524	-0.792675
GB43052	paramyosin%2C short form-like,paramyosin%2C long form-like	-1.02689	-1.93882	-1.22172	-1.39581	2.13158	-1.45381	0.429599	0.369123	-1.36603	1.45904	2.98705	1.02669
GB42787	dentin sialophosphoprotein-like,microtubule-associated protein RP/EB family member 1	-0.36863	-0.537983	-0.213047	-0.37322	-0.214481	1.70768	-0.387628	0.368524	-0.626031	0.10519	0.534929	0.00469592
GB46762	cyclin-dependent kinases regulatory subunit	0.954625	-0.534602	0.442846	0.287623	0.153357	1.31873	-0.366536	0.368516	-0.660228	-0.609125	-0.699064	-0.656139
GB49791	glutamate receptor 3-like,glutamate receptor 1-like	0.24752	-0.718052	0.241166	-0.0764551	1.14691	-0.264041	0.221694	0.368188	0.102356	-0.421289	-0.556264	-0.291732
GB44590	uncharacterized LOC726101	0.564809	0.736109	-0.424293	0.292209	0.169032	0.555367	0.379763	0.368054	-1.12868	-1.20626	0.354158	-0.660263
GB40346	uncharacterized LOC552177	0.503608	-0.838028	-0.46567	-0.266697	0.65672	0.26229	0.184937	0.367982	-0.228002	-0.468517	0.392662	-0.101286
GB44763	calcium-binding mitochondrial carrier protein SCaMC-1-B-like	-0.50543	-0.483783	-0.00513219	-0.331448	0.590967	0.349656	0.161304	0.367309	0.213241	-0.1813	-0.139524	-0.0358608
GB51887	uncharacterized LOC100577147	1.02108	-0.294589	0.132414	0.286303	0.0770474	1.22648	-0.202167	0.367121	-0.789658	-0.753411	-0.417202	-0.653424
GB44710	L-threonine ammonia-lyase	-0.0631781	-1.28142	-0.528449	-0.62435	0.193487	-0.0992432	1.00642	0.366888	-1.74927	0.531814	1.98984	0.257461
GB54758	WD repeat%2C SAM and U-box domain-containing protein 1-like	1.1743	-0.587189	-0.0843882	0.167573	0.849337	0.0641988	0.186464	0.366666	-1.06082	-0.860355	0.318457	-0.534239
GB40908	pikachurin	-0.0456083	-1.06864	-0.364971	-0.493074	0.316914	0.398294	0.384696	0.366635	0.55986	-0.252668	0.0721239	0.126439
GB45884	acyl-coenzyme A:6-aminopenicillanic-acid-acyltransferase 40 kDa form	-0.526477	-1.34778	-1.37937	-1.08454	-0.148924	0.602994	0.644755	0.366275	1.75439	0.29299	0.107426	0.718269
GB46693	cilia- and flagella-associated protein 57	0.197778	-0.423359	-0.0559997	-0.0938601	0.81981	0.141767	0.137229	0.366268	-1.42969	0.0279741	0.584488	-0.272408
GB43621	stargazin related protein STG-1	0.818833	-0.743386	0.540322	0.205256	1.15682	0.140731	-0.199175	0.366126	-0.786903	-1.05483	0.127588	-0.571383
GB44502	golgin subfamily A member 6-like protein 22	-0.755347	-0.795731	-0.762172	-0.771083	1.08576	-0.333139	0.345659	0.366092	-1.65717	0.663634	2.20851	0.404991
GB51354	protein ovo	0.107438	-0.465921	-0.00474271	-0.121075	-0.0808814	0.949541	0.228879	0.365846	-0.133302	-0.172924	-0.428087	-0.244771
GB52281		-0.327536	-1.10769	-1.00875	-0.814657	0.827068	-0.399584	0.669781	0.365755	-1.07901	1.64123	0.784482	0.448902
GB49801	solute carrier family 41 member 3-like	-1.0593	-1.53645	-1.28458	-1.29344	1.00155	-1.02676	1.12173	0.365504	0.0464523	1.23592	1.50145	0.92794
GB53791	uncharacterized family 31 glucosidase KIAA1161	-0.100859	0.237014	-0.183958	-0.0159344	0.564255	0.201657	0.33048	0.365464	0.370707	-0.736774	-0.682522	-0.34953
GB47672	uncharacterized LOC107964446	0.104799	-0.264783	-0.07482	-0.078268	0.120665	0.231904	0.743345	0.365305	-0.100423	-0.391017	-0.36967	-0.287037
GB56009	microRNA 6059,protein bicaudal C homolog 1-B	-0.240787	-0.431162	-1.04561	-0.57252	0.475511	0.413106	0.206952	0.36519	-0.648254	0.546276	0.723967	0.20733
GB54852	vascular endothelial growth factor receptor 1	-0.462486	-0.863506	-1.24256	-0.856185	0.058559	0.578942	0.457871	0.365124	0.290375	0.610651	0.572156	0.491061
GB44781	exocyst complex component 4	-0.538592	-0.0976097	-0.590113	-0.408771	0.194878	0.723493	0.175466	0.364613	0.484397	0.165043	-0.516964	0.0441587
GB50704	spindle assembly abnormal protein 6 homolog	0.282674	-0.863993	-0.356244	-0.312521	0.981727	0.10398	0.0077359	0.364481	0.0321913	-0.0234236	-0.164648	-0.05196
GB45547	tumor necrosis factor receptor superfamily member wengen	1.29173	-0.719305	-0.742867	-0.0568151	0.721532	0.141805	0.22831	0.363882	-0.487701	-0.260545	-0.172955	-0.307067
GB47668	lipase 3-like	0.51685	-0.982073	-0.551768	-0.338997	0.132351	0.142087	0.817114	0.363851	-0.0256264	0.279524	-0.328458	-0.0248535
GB46038	elongation of very long chain fatty acids protein 4-like	0.338423	-0.342451	0.271759	0.0892436	0.888472	0.487871	-0.285054	0.363763	-0.282715	-0.448283	-0.628022	-0.453007
GB40767	glycerol-3-phosphate phosphatase-like	-0.699978	-0.403255	-0.494931	-0.532722	0.0653276	0.690358	0.334508	0.363398	0.333882	0.101936	0.0721532	0.169324
GB46643	syntaxin-6	-0.476566	-0.648796	-0.356256	-0.493872	0.264917	0.502256	0.322167	0.363113	0.782406	0.181113	-0.571241	0.130759
GB48871	DNA polymerase epsilon subunit 2	0.34469	-1.01434	-0.429399	-0.36635	0.388224	0.22956	0.471342	0.363042	-0.177877	-0.290497	0.478298	0.00330784
GB51861	flotillin-2	0.0719648	0.0696135	-0.451445	-0.103289	0.294976	0.592721	0.201278	0.362992	0.0957679	-0.267539	-0.607336	-0.259703
GB42947	uncharacterized LOC107965073	-0.510774	-0.428835	-0.0720007	-0.337203	0.673133	-0.194118	0.608918	0.362644	-0.111208	0.287013	-0.252129	-0.0254412
GB54881	uncharacterized LOC100576135	0.348554	-0.649168	0.0603355	-0.080093	0.973546	-0.426094	0.539712	0.362388	-1.4486	0.799792	-0.198078	-0.282295
GB49947	nephrin-like	0.684349	-0.482928	-0.119917	0.0271679	-0.297179	1.08831	0.295511	0.362214	0.395536	-0.720537	-0.843145	-0.389382
GB55640	retinol dehydrogenase 12-like	-0.133247	-0.76527	-0.145017	-0.347845	0.149168	0.611107	0.326097	0.362124	0.559111	-0.0616591	-0.540289	-0.0142793
GB53643		0.165527	-0.231432	-0.34928	-0.138395	0.777896	-0.0943152	0.402686	0.362089	-0.35909	-0.349828	0.0378351	-0.223694
GB42895	centrosomal protein of 164 kDa	-0.358253	-0.153995	-0.585797	-0.366015	1.16536	-0.721943	0.642803	0.362074	0.816938	-0.500007	-0.305108	0.00394084
GB49499		0.180582	-0.452656	0.101397	-0.0568925	0.986862	0.239221	-0.140284	0.361933	0.0542335	-0.345165	-0.62419	-0.305041
GB43363		0.0278211	-0.995719	-0.862026	-0.609974	0.446259	0.0393131	0.599419	0.361664	1.03587	0.117503	-0.408444	0.248311
GB55776	trafficking protein particle complex subunit 11	-0.875861	-0.395856	-0.981487	-0.751068	-0.261578	0.335265	1.01019	0.361292	-1.17136	1.94332	0.397369	0.389776
GB51818	glucose dehydrogenase [FAD%2C quinone]	0.184144	0.0635644	-0.610693	-0.120995	0.222348	0.590679	0.270553	0.361193	-0.058383	-0.162794	-0.499417	-0.240198
GB48701	uncharacterized LOC102654729	-0.102067	-0.442465	0.718363	0.0579434	1.18889	-0.19693	0.0914695	0.361145	-0.673779	-0.324931	-0.258555	-0.419088
GB53363	eukaryotic translation initiation factor 5	-1.11314	-0.127984	-1.02885	-0.756658	0.0883048	0.479793	0.5152	0.361099	1.42288	0.396791	-0.632993	0.395559
GB41491	adenosine kinase-like	-0.203184	0.423501	-0.246939	-0.00887439	0.272944	0.438214	0.371999	0.361053	-0.359126	0.137963	-0.835371	-0.352178
GB46588		-0.24321	0.396228	-0.311252	-0.0527448	1.16444	0.239825	-0.321769	0.360831	-0.321407	-0.311817	-0.291035	-0.308086
GB52875	uncharacterized LOC552005	0.855541	-0.184407	0.152375	0.274503	1.48967	-0.179213	-0.228059	0.360798	-0.982768	-0.635464	-0.287671	-0.635301
GB51424		0.156771	-0.71042	-0.294811	-0.28282	-0.229873	1.01126	0.300566	0.360651	0.986297	0.194624	-1.41441	-0.0778306
GB43710	cytochrome P450 9e2-like	-0.445064	0.554369	0.0366646	0.0486566	0.746474	-0.146979	0.482336	0.36061	-0.502169	-0.108038	-0.617594	-0.409267
GB53838	diuretic hormone receptor	0.607184	-0.339504	-0.173884	0.0312652	0.847819	0.437867	-0.204014	0.360557	-0.52122	-0.175508	-0.47874	-0.391823
GB45332	uncharacterized LOC102655018	-0.507869	-0.234729	-0.100415	-0.281004	-0.00799715	0.239394	0.850257	0.360551	-0.170726	-0.185701	0.117785	-0.079547
GB52367	odorant receptor 85b-like	0.570083	-0.353324	0.254463	0.157074	0.597753	0.111717	0.372151	0.36054	-0.536171	-0.522888	-0.493783	-0.517614
GB50695	putative pre-mRNA-splicing factor ATP-dependent RNA helicase DHX16	0.328092	-0.702078	0.265837	-0.0360497	0.611334	0.0992233	0.371019	0.360525	0.11918	-0.316987	-0.77562	-0.324476
GB48231	uncharacterized LOC102653848,DNA ligase 1-like,uncharacterized LOC107965441,1-phosphatidylinositol 3-phosphate 5-kinase-like	0.681175	-1.12832	0.294759	-0.0507947	1.20267	-0.447275	0.325281	0.360224	-1.08506	-0.700351	0.857125	-0.309429
GB47473	uncharacterized LOC107964283	-0.626943	-0.612698	-0.00033375	-0.413325	-0.512559	0.906202	0.686873	0.360172	0.939259	-0.0169495	-0.762851	0.0531531
GB50783	neuromodulin	-0.15005	-0.874265	-1.20794	-0.744086	-0.118901	1.04761	0.151167	0.359959	0.581754	0.305051	0.265575	0.384127
GB54317	uncharacterized LOC100576779	0.618041	-0.476421	0.530918	0.22418	0.649949	-0.254569	0.684483	0.359954	-0.715942	-0.376518	-0.65994	-0.584134
GB46458	uncharacterized LOC100577197	0.0136907	-0.420036	0.410322	0.00132557	0.979703	0.00108008	0.0988333	0.359872	-0.59348	-0.311972	-0.178141	-0.361198
GB53533		-0.248274	-0.298962	-0.173178	-0.240138	0.837359	-0.13534	0.377559	0.359859	0.0263159	-0.177087	-0.208393	-0.119721
GB53709	cytochrome P450 315a1%2C mitochondrial	-0.159517	-0.862885	-0.144358	-0.38892	0.965213	0.0758425	0.0377312	0.359595	-1.21721	0.276047	1.02914	0.0293245
GB51777		0.0474967	-0.325281	0.314179	0.0121315	1.05384	-0.241578	0.266458	0.359575	-0.501512	-0.15335	-0.460257	-0.371706
GB44281	polyadenylate-binding protein 2-B	-0.702154	-0.473271	0.129425	-0.348667	0.202361	0.37409	0.501588	0.359346	0.248059	-0.066151	-0.213947	-0.0106796
GB54363	ATPase family AAA domain-containing protein 3	-0.0465034	-0.302462	-0.0200482	-0.123005	0.740082	0.256344	0.0814368	0.359288	-0.0224144	-0.641245	-0.0451896	-0.236283
GB55774	probable G-protein coupled receptor B0563.6	0.919092	-0.723907	-0.128076	0.0223698	0.852605	0.146886	0.0771979	0.358896	-0.758818	0.0119265	-0.396908	-0.381266
GB55150	uncharacterized LOC100302106	-0.493619	-0.804327	-0.152123	-0.483356	-0.281982	0.927144	0.431407	0.358856	0.725504	0.18613	-0.538134	0.1245
GB50335	cytochrome b-c1 complex subunit 6%2C mitochondrial	-0.531638	-0.610993	-0.520131	-0.554254	-0.493009	0.702848	0.866285	0.358708	1.28873	0.246721	-0.948815	0.195546
GB41518	uncharacterized LOC100576836,uncharacterized LOC100578675	-0.0191606	-0.1842	-0.0336754	-0.0790121	0.552432	0.282703	0.240971	0.358702	-0.450995	0.0607557	-0.448831	-0.27969
GB46576	dual specificity tyrosine-phosphorylation-regulated kinase 2-like	-0.534046	-0.769101	-0.0754995	-0.459549	0.357643	0.356771	0.36124	0.358552	-0.422587	0.153799	0.57178	0.100998
GB48389	vicilin-like seed storage protein At2g18540	-0.455794	0.316378	-0.122532	-0.0873158	0.59205	-0.0506933	0.533822	0.358393	-0.513453	-0.285495	-0.0142836	-0.271077
GB40583	histone demethylase UTY-like	-0.0697433	-0.936982	-0.45184	-0.486189	0.606673	-0.0364788	0.504434	0.358209	-0.0559094	0.398497	0.04135	0.127979
GB45460		-0.204875	-0.169239	-0.252168	-0.208761	0.242653	0.206174	0.625233	0.35802	0.0433153	-0.252543	-0.23855	-0.149259
GB44645	uncharacterized LOC724258	0.679307	-0.420386	-0.0487071	0.0700715	0.710113	-0.173701	0.537243	0.357885	-0.0887981	-0.613966	-0.581105	-0.427957
GB40791	uncharacterized LOC102655946	-0.115118	-0.0214055	-0.137549	-0.0913577	2.07348	-1.55359	0.553372	0.357753	-1.47744	1.26605	-0.587802	-0.266395
GB43334		-0.321032	-0.603778	-0.318148	-0.41432	0.00314985	1.08181	-0.0119417	0.357673	0.722558	-0.320544	-0.232075	0.0566466
GB47961	mitogen-activated protein kinase kinase kinase 4	0.408998	-0.422376	0.0772096	0.0212772	0.549866	-0.0094901	0.532428	0.357601	-0.288589	-0.262396	-0.58565	-0.378878
GB41989	midasin	0.130563	-0.0893126	-0.0721655	-0.0103052	0.616164	0.241255	0.215338	0.357586	-0.877065	-0.227061	0.0622851	-0.34728
GB40418	rho GTPase-activating protein 100F	-0.130946	-0.470837	0.908187	0.102135	1.30453	-0.467268	0.23509	0.35745	-0.721622	-0.363293	-0.293837	-0.459584
GB53362	eukaryotic translation initiation factor 5	-1.16392	-0.00782071	-1.17271	-0.781483	0.0877624	0.489652	0.494	0.357138	1.4851	0.374033	-0.586094	0.424346
GB41675	RNA-binding protein lark	-0.213058	-0.248665	-0.296643	-0.252789	0.371716	0.116446	0.583123	0.357095	-0.100454	-0.182939	-0.0295264	-0.104306
GB55206	major royal jelly protein 4	0.255068	-0.863903	1.1319	0.174355	1.3619	-0.495071	0.204202	0.35701	-0.722794	-0.67701	-0.194291	-0.531365
GB48441	uncharacterized LOC107965091	0.943458	-0.471474	-0.119699	0.117428	0.649804	0.222084	0.19874	0.356876	-0.400509	-0.370217	-0.652187	-0.474304
GB52617	uncharacterized LOC412914	-0.772311	-0.253914	-1.32406	-0.78343	0.375811	0.149496	0.545105	0.356804	0.171791	0.0772346	1.03085	0.426626
GB46298	endocuticle structural glycoprotein SgAbd-8-like	-0.249177	-0.202551	0.315158	-0.0455235	1.08949	-0.0371547	0.0172222	0.356519	-0.323506	-0.314533	-0.294948	-0.310996
GB48364	inactive hydroxysteroid dehydrogenase-like protein 1	-0.791378	-1.59764	-1.62962	-1.33955	-0.311462	0.782053	0.598887	0.356492	0.938662	0.622765	1.38773	0.983053
GB54238		0.454921	-0.122344	-0.298827	0.0112502	1.37566	0.038234	-0.344768	0.356375	-0.343187	-0.549485	-0.210204	-0.367625
GB51045	maternal protein pumilio	-0.328651	-0.160886	-0.275984	-0.255174	0.0515555	0.714659	0.302563	0.356259	-0.167715	-0.0930393	-0.0425014	-0.101085
GB44412	hemicentin-2	-0.707713	-1.5528	-0.856356	-1.03896	0.127244	0.486144	0.454599	0.355995	1.44913	0.473298	0.126457	0.682962
GB54723	uncharacterized LOC726790	-0.408069	-0.389464	0.221641	-0.191964	0.126866	0.347619	0.592982	0.355823	0.108921	-0.427731	-0.172767	-0.163859
GB51545	dystrophin%2C isoforms A/C/F/G/H-like	-0.469601	-1.06749	-0.992234	-0.843107	0.375953	0.210271	0.481231	0.355819	0.605706	0.382243	0.473917	0.487289
GB43806	melatonin receptor type 1B-B-like	-0.0410232	-0.636038	0.0263282	-0.216911	1.41922	-0.995419	0.642799	0.355534	-0.395826	0.0231879	-0.0432318	-0.138623
GB46754	uncharacterized LOC100578665	-0.544698	-0.037498	0.239319	-0.114292	0.610098	0.196109	0.260233	0.35548	-0.0308522	-0.572368	-0.120343	-0.241188
GB43053	paramyosin%2C short form-like,paramyosin%2C long form-like	-0.921426	-1.80777	-1.03943	-1.25621	2.20197	-1.48679	0.351128	0.355434	-1.55529	1.33213	2.92549	0.900777
GB51815	glucose dehydrogenase [FAD%2C quinone],glucose dehydrogenase [FAD%2C quinone]	0.217093	-0.184954	0.331336	0.121158	0.526477	0.132415	0.40622	0.355037	-0.629412	-0.263495	-0.535679	-0.476195
GB46365	uncharacterized LOC724838	0.230516	0.215023	-0.104664	0.113625	0.78036	0.139856	0.14424	0.354819	-0.859591	-0.538715	-0.00702559	-0.468444
GB50048	transcription factor mblk-1-like	-0.401224	-0.304492	-0.312963	-0.33956	0.345218	0.113978	0.60396	0.354385	-0.243768	-0.0474646	0.246756	-0.0148256
GB42939	uncharacterized LOC107965072	-0.156913	-0.128247	-0.195587	-0.160249	0.652649	0.29195	0.117546	0.354049	-0.201117	-0.195896	-0.184384	-0.193799
GB48857	quinone oxidoreductase-like protein 2-like	-0.0481465	-0.777936	0.0591213	-0.255654	0.329275	0.224024	0.508235	0.353845	0.177021	-0.106141	-0.365453	-0.0981909
GB50089		0.814171	-0.816892	-0.415366	-0.139363	-0.260441	1.48873	-0.167481	0.353601	-0.468577	0.135176	-0.309314	-0.214239
GB42783	receptor-type tyrosine-protein phosphatase kappa	0.144642	-0.619838	-0.312797	-0.262664	0.129394	0.574271	0.356974	0.353546	-0.0914139	-0.367805	0.186573	-0.0908822
GB50924	uncharacterized LOC413792	-0.862234	-1.06153	-0.362723	-0.762161	0.46914	0.167769	0.423547	0.353485	-0.479478	0.640304	1.0652	0.408676
EMAMEG00000000172	tRNA-Pseudo	-0.300198	-0.246531	-0.373659	-0.306796	-0.293884	1.16622	0.187872	0.353402	-0.384333	0.224223	0.0202917	-0.0466061
GB43405		0.179368	-0.262661	0.269183	0.0619635	1.61475	-0.121441	-0.433938	0.353124	-0.433437	-0.420185	-0.391642	-0.415088
GB43338	bifunctional heparan sulfate N-deacetylase/N-sulfotransferase	-0.852178	-1.11576	-0.636628	-0.868188	-0.689106	0.815859	0.932394	0.353049	1.45609	0.0218389	0.0674909	0.515139
GB40699	leucine-rich repeat-containing protein 15-like	-0.860292	-0.271623	-0.112432	-0.414782	0.77217	-0.292873	0.579471	0.352923	-1.06761	-0.115628	1.36881	0.0618596
GB47930		-0.284344	0.0253458	0.22918	-0.0099393	0.30384	0.605839	0.148871	0.35285	-0.360619	-0.215539	-0.452574	-0.342911
GB51234		0.494755	-0.223092	-0.33443	-0.0209223	0.516557	0.135557	0.405095	0.352403	-0.343563	-0.334941	-0.315938	-0.331481
GB40061	basement membrane-specific heparan sulfate proteoglycan core protein-like	-1.30037	-0.465957	-0.262853	-0.676394	0.340712	0.0072667	0.70908	0.352353	-0.33112	0.303776	0.999469	0.324042
GB43245	calcium/calmodulin-dependent 3'%2C5'-cyclic nucleotide phosphodiesterase 1A	-1.40247	-1.91903	-1.37072	-1.56407	0.0789035	-0.125192	1.10285	0.352188	1.77515	1.27979	0.580715	1.21188
GB46678	Bardet-Biedl syndrome 4 protein homolog	2.97207	-1.20534	-0.895268	0.290488	1.51227	-0.861047	0.405228	0.352149	-2.06751	0.148499	-0.00889835	-0.642637
GB47149		-0.156213	-0.473447	-0.130119	-0.25326	0.953492	-0.0793096	0.18223	0.352137	-0.704232	0.0660556	0.341543	-0.0988779
GB50781		-0.621098	-0.426577	-0.655588	-0.567754	-0.0919407	0.492756	0.655369	0.352062	0.762591	-0.0572473	-0.0582657	0.215693
GB40194	odorant receptor 67c-like	0.777045	0.134889	-0.581175	0.110253	0.991194	0.0845909	-0.0196271	0.352053	-0.597803	-0.241162	-0.547953	-0.462306
GB54282	kinetochore protein ndc80	0.0586585	0.0623655	0.491614	0.204213	0.984708	0.121876	-0.0505739	0.352004	-0.280246	-0.83816	-0.550243	-0.556216
GB53531	A disintegrin and metalloproteinase with thrombospondin motifs 7-like	0.0586431	-0.673464	-0.485178	-0.366666	0.330204	0.159612	0.566096	0.35197	-0.544836	0.218784	0.370139	0.0146959
GB45138	nuclear factor of activated T-cells 5	-0.628123	-0.269478	-0.584543	-0.494048	0.822213	-0.416503	0.650156	0.351955	0.176484	-0.0832097	0.333003	0.142092
GB46421	uncharacterized LOC102655469	0.58857	0.437546	0.138138	0.388084	1.27682	-0.178303	-0.0429825	0.351844	-0.306632	-1.14479	-0.768359	-0.739928
GB52126		-0.156684	-0.861897	-0.21246	-0.410347	0.36551	0.642486	0.0474927	0.35183	0.0498619	0.364207	-0.238518	0.058517
GB41368	DNA polymerase beta-like	-0.172521	-0.359071	-0.184976	-0.238856	0.589081	0.543808	-0.0774875	0.351801	-0.152662	-0.251907	0.0657343	-0.112945
GB41956		0.794815	0.141186	-0.239261	0.232246	1.17182	-0.102056	-0.0145262	0.351746	-0.606718	-0.590365	-0.554894	-0.583992
GB52825	Bardet-Biedl syndrome 7 protein homolog	0.358774	-0.390889	0.109142	0.0256758	0.607937	0.178548	0.268588	0.351691	-0.426063	-0.0712542	-0.634782	-0.377367
GB43577	mucin-19-like	-0.00968038	-0.32911	0.178746	-0.053348	0.871192	0.0712755	0.112532	0.351667	-0.583875	-0.0580783	-0.253003	-0.298319
GB44844	fasciclin-1	-0.22878	-0.526883	-0.213301	-0.322988	0.710384	0.112175	0.230737	0.351098	-0.772841	0.286171	0.40234	-0.02811
GB44550	neural cell adhesion molecule 2	-0.0905351	-0.443377	-0.0517812	-0.195231	1.36363	-0.42434	0.112547	0.350612	-0.686528	-0.668165	0.888552	-0.15538
GB52104	uncharacterized LOC726758	-0.492629	-0.388608	0.309626	-0.190537	0.403432	0.670809	-0.0227407	0.3505	-0.203163	-0.358766	0.0820402	-0.159963
GB45503	inactive tyrosine-protein kinase 7-like	-0.0645285	-0.0560638	-0.839507	-0.320033	0.604944	0.391333	0.054936	0.350405	-1.15597	0.220948	0.843905	-0.0303714
GB41633	ATP synthase subunit d%2C mitochondrial	-1.2036	-0.910812	-0.652045	-0.922151	-0.431943	1.08588	0.397244	0.350395	1.39531	0.534612	-0.21465	0.571756
GB55853	pre-mRNA-processing factor 19	-0.355407	-0.267362	-0.254529	-0.292433	0.372524	0.446393	0.232267	0.350395	0.528916	-0.259145	-0.443657	-0.057962
GB45464	putative leucine-rich repeat-containing protein DDB_G0290503	0.723377	1.08062	0.1766	0.6602	0.262808	0.828129	-0.0402661	0.350223	-0.647306	-1.24801	-1.13596	-1.01042
GB43959	uncharacterized LOC100578375	0.0833602	-0.830585	-0.864469	-0.537231	0.280775	0.273698	0.495682	0.350052	0.281644	0.633044	-0.353149	0.18718
EMAMEG00000000407	tRNA-Ser	0.254519	0.511957	-0.525464	0.0803376	0.0383401	0.983496	0.0275803	0.349805	0.0295179	-0.527374	-0.792573	-0.430143
GB46627	paraplegin	-0.744353	-0.56178	-0.305311	-0.537148	-0.174945	0.837365	0.386735	0.349718	0.533016	-0.0513157	0.0805891	0.18743
GB40567	serine protease nudel	0.208321	0.194369	0.406913	0.269867	-0.0976704	1.07709	0.0690378	0.349485	-0.270982	-0.945031	-0.642043	-0.619352
GB42527	uncharacterized LOC725708	-0.025936	-0.372209	-0.260223	-0.219456	0.224693	0.919335	-0.0962522	0.349259	-0.226961	-0.437278	0.274832	-0.129803
GB53041	dorsal-ventral patterning tolloid-like protein 1	-0.0208982	-0.0721047	-0.671	-0.254668	-0.701834	0.873344	0.876021	0.349177	0.205574	-0.469945	-0.019158	-0.0945096
GB51793	E3 ubiquitin-protein ligase MARCH2	0.954998	0.368342	-0.432188	0.297051	1.37215	-0.112185	-0.212611	0.349119	-0.799469	-0.778322	-0.360718	-0.646169
GB52976	histone H2A	-0.551234	-0.651108	-0.784994	-0.662445	0.0591979	0.569149	0.41863	0.348992	1.14145	-0.0895742	-0.111516	0.313453
GB47056	protein tramtrack%2C beta isoform	-0.175764	0.815689	-0.309614	0.110104	0.979892	-0.00910298	0.0760905	0.34896	-0.624202	-0.570034	-0.182954	-0.459063
GB44697	uncharacterized LOC100577237	0.362898	0.228106	-0.321628	0.089792	0.889666	0.677905	-0.520747	0.348941	-1.07114	-0.809657	0.564597	-0.438733
GB47593	LIM and senescent cell antigen-like-containing domain protein 1	-0.165305	-0.797491	-0.452594	-0.471797	0.22957	0.559759	0.257108	0.348812	-0.216642	0.167438	0.418157	0.122984
GB46710	zinc finger protein 474-like	0.275172	-0.719846	0.272038	-0.0575454	0.371449	0.424915	0.24955	0.348638	0.311078	-0.278605	-0.90575	-0.291093
GB47549	glutamate receptor ionotropic%2C kainate 2	0.845614	-0.243545	0.653024	0.418365	1.29012	0.0319654	-0.27627	0.348604	-1.09341	-0.478709	-0.728782	-0.766968
GB46789	neuromedin-U receptor 1-like	-0.19611	-0.518713	0.496957	-0.0726218	1.43212	-0.540609	0.153944	0.348485	-0.78613	-0.176957	0.135496	-0.275864
GB51020		1.46205	-0.446545	-0.0477454	0.322588	0.957188	0.181091	-0.0933078	0.348324	-0.69743	-0.678305	-0.637	-0.670912
GB49436	uncharacterized LOC102654921,pollen-specific leucine-rich repeat extensin-like protein 2	0.248387	-0.39566	0.177227	0.00998454	0.520852	-0.141553	0.665536	0.348278	-0.292779	-0.577307	-0.204702	-0.358263
GB46675	uncharacterized LOC102655605	-0.405102	-0.337922	-0.495202	-0.412742	0.347139	-0.0537684	0.750668	0.348013	0.0254494	-0.182005	0.350743	0.0647292
GB43488		-0.327088	-0.146631	-0.864974	-0.446231	0.449308	0.228883	0.364872	0.347688	-0.88563	0.038628	1.14263	0.0985431
GB44464	ubiquinone biosynthesis protein COQ7	-0.627918	-0.376418	-0.222068	-0.408801	0.0543568	0.57166	0.416957	0.347658	1.02768	-0.0804038	-0.76385	0.0611434
GB51325		-0.548869	-0.519456	-0.876592	-0.648306	0.187245	0.370888	0.484624	0.347586	0.848558	0.46377	-0.410168	0.30072
GB42267		0.169784	-0.221276	-0.33106	-0.127517	-0.26262	0.596972	0.707437	0.347263	-0.340086	-0.00634466	-0.312806	-0.219746
GB53610	uncharacterized LOC100576302	0.0692586	-0.0592988	-0.442065	-0.144035	0.531148	0.420195	0.0902826	0.347209	-0.473103	-0.211915	0.0754985	-0.203173
GB50922	DNA helicase MCM8	0.0719297	-0.555242	-0.472578	-0.31863	1.00226	-0.0552987	0.0941548	0.347039	-0.171562	0.446296	-0.359959	-0.0284085
GB55082	protein PBDC1	-0.17516	-0.481238	0.345737	-0.103553	0.147485	0.483654	0.409924	0.347021	-0.418567	0.342644	-0.65448	-0.243467
GB47583	sorbin and SH3 domain-containing protein 1	0.450275	-0.699375	-0.687758	-0.312286	0.984052	-0.593054	0.649519	0.346839	-0.312319	0.04362	0.165041	-0.0345527
GB49572	zinc finger CCHC domain-containing protein 10-like	-0.181795	-0.792495	-0.0456866	-0.339992	0.301844	0.595092	0.142956	0.346631	0.0517519	0.193982	-0.265649	-0.00663833
GB43563	glutamate receptor ionotropic%2C delta-2-like	-0.0981568	-0.900623	-0.542941	-0.513907	0.731438	0.453163	-0.145398	0.346401	-0.142735	-0.0723722	0.717625	0.167506
GB44012	protein ARV1	-0.119454	-0.709371	-0.410788	-0.413204	0.648737	0.166479	0.22298	0.346065	0.104578	0.644772	-0.547933	0.0671388
GB43079	mutS protein homolog 4-like	1.22321	-0.975365	0.626027	0.291292	1.48827	-0.402226	-0.0481076	0.34598	-1.10273	-0.0829631	-0.726119	-0.637272
GB43359	1-acyl-sn-glycerol-3-phosphate acyltransferase beta-like	-0.323327	-0.60525	-0.86244	-0.597006	0.000409302	0.321339	0.715978	0.345909	0.71852	0.525283	-0.490513	0.251097
GB41494	uncharacterized LOC100576666,ARS-binding factor 1-like	-0.98	-0.430022	-0.761623	-0.723882	0.644342	-0.0814295	0.474157	0.34569	0.272094	0.60229	0.260191	0.378192
GB50429	uncharacterized LOC724830	0.00106486	0.00612804	-0.500515	-0.164441	0.773913	-0.248091	0.511052	0.345625	-0.52268	0.0390057	-0.0598769	-0.181184
GB46254	NAD-dependent protein deacylase Sirt4	-0.324746	-0.398744	-0.345705	-0.356398	-0.247562	0.869579	0.414157	0.345391	0.58696	-0.159633	-0.394306	0.011007
GB54267	zinc finger protein 227-like	0.328185	-0.643732	0.137758	-0.0592632	0.899478	-0.00683444	0.143496	0.34538	-0.572509	-0.447121	0.161278	-0.286117
GB47871	leucine-rich repeat and death domain-containing protein 1-like	0.178671	-0.00906263	0.371121	0.180243	0.966853	0.0681011	0.000708204	0.345221	-0.81047	-0.062811	-0.703111	-0.525464
GB41994	cAMP-specific 3'%2C5'-cyclic phosphodiesterase	0.140607	-0.216872	-0.3091	-0.128455	0.44933	0.103185	0.483026	0.34518	-0.0460114	-0.309494	-0.29467	-0.216725
GB54189	IQ and AAA domain-containing protein 1-like	0.883637	-0.373953	0.513571	0.341085	1.30521	-0.481351	0.211678	0.345179	-0.690684	-0.746041	-0.622068	-0.686264
GB45342	transcriptional adapter 1-like	-0.284638	-0.406228	-0.465991	-0.385619	0.604139	0.315535	0.115252	0.344976	0.32758	0.054212	-0.259862	0.0406433
GB50047	transcription factor mblk-1-like	-0.0404182	0.40734	-0.353857	0.0043551	0.52408	0.0619838	0.448756	0.34494	-0.562074	-0.219029	-0.266781	-0.349295
GB44766	coadhesin-like,uncharacterized LOC102654495	-0.834559	-0.407143	0.639807	-0.200632	0.619059	0.0633732	0.352328	0.34492	0.140849	0.00319812	-0.576912	-0.144288
GB53010	uncharacterized LOC551541	-0.978953	-1.20323	-0.708605	-0.963597	-0.355158	0.873199	0.515618	0.344553	1.52802	0.479714	-0.150606	0.619044
GB45970	neural-cadherin-like	-0.124916	-1.12176	-0.316343	-0.521006	1.06087	-0.194597	0.16688	0.344385	-1.28755	0.52083	1.29658	0.176621
GB40016	diacylglycerol kinase 1	-0.108609	-0.16984	0.322211	0.0145873	1.22452	0.0767531	-0.269364	0.34397	-1.04719	-0.821535	0.79305	-0.358557
GB44618	uncharacterized LOC100578799	0.64076	0.372425	-0.504761	0.169474	1.47926	-1.34948	0.902052	0.343943	-1.28239	0.347427	-0.605288	-0.513417
GB43090	syntaxin 1A	-0.287374	-0.0787081	-0.323596	-0.229893	0.38445	0.538768	0.108496	0.343905	0.0182177	-0.0706216	-0.289632	-0.114012
GB40468	uncharacterized LOC102653729,uncharacterized LOC107964005	0.0773084	0.0776764	-0.245448	-0.0301545	1.16449	0.180723	-0.313625	0.343863	-0.665602	-0.357097	0.0815726	-0.313709
GB45957	pro-resilin	0.306291	0.136978	0.237296	0.226855	1.14908	-0.101641	-0.016324	0.343704	-0.59212	-0.576631	-0.542926	-0.570559
GB41168	leucine-rich repeat-containing protein 15-like	0.73048	-0.352175	-0.552304	-0.058	0.378909	0.503133	0.149059	0.3437	-0.229455	-0.154795	-0.472851	-0.2857
GB46667	uncharacterized LOC102653628	0.43571	-0.259409	-0.0634269	0.0376245	0.45784	0.0718684	0.501366	0.343692	-0.394839	-0.385193	-0.363916	-0.381316
GB55741		-0.448626	-0.384413	-0.266656	-0.366565	0.456766	0.00353513	0.57071	0.34367	-0.292218	0.135948	0.224954	0.0228948
GB47488	kinesin 5A	0.0426456	-0.0788596	0.0743246	0.0127035	0.458759	0.666117	-0.0953872	0.343163	-0.639753	-0.351546	-0.0763007	-0.355867
GB42269	dipeptidase 1-like	0.566115	0.206965	-0.594614	0.0594885	0.165088	0.454219	0.409806	0.343038	-0.166591	0.0127107	-1.0537	-0.402526
GB49703	uncharacterized LOC100576932	-0.248307	-0.933593	-0.447775	-0.543225	0.879696	0.296938	-0.148221	0.342804	-0.14589	0.697807	0.0493451	0.200421
GB52093	fasciclin-3	0.414841	-1.23124	-1.17159	-0.662663	0.602108	0.0172779	0.408991	0.342792	-0.227584	0.529985	0.657211	0.319871
GB43089	syntaxin 1A	0.123924	-0.276235	-0.20595	-0.119421	0.212469	0.682574	0.133284	0.342776	-0.241826	-0.221145	-0.207095	-0.223355
GB40116		-0.709762	-0.599666	-0.859079	-0.722836	-0.29207	0.659147	0.660209	0.342429	0.382515	-0.112985	0.871692	0.380407
GB51191	cytoplasmic dynein 2 heavy chain 1	0.798554	-0.105952	0.530405	0.407669	1.25857	-0.637871	0.406095	0.342266	-1.8688	-1.58504	1.20404	-0.749935
GB53651	nitric oxide synthase	-0.472266	-0.79296	-0.319453	-0.528226	0.504538	0.0921286	0.429624	0.342097	0.267658	-0.451225	0.741956	0.18613
GB54714	obg-like ATPase 1	-0.740199	0.216063	-0.272479	-0.265538	0.699469	0.14285	0.182905	0.341741	-0.399496	-0.438026	0.608912	-0.0762033
GB47634		0.0165195	0.173628	-0.193895	-0.00124936	1.2044	-0.590425	0.410434	0.341471	0.0310888	-0.542061	-0.509693	-0.340222
GB51174	cell surface glycoprotein 1-like	-0.769066	-2.27799	-1.53516	-1.52741	0.274326	0.132211	0.617739	0.341425	0.3867	1.04565	2.1256	1.18598
GB48006	membrane metallo-endopeptidase-like 1	1.00419	0.406016	0.602649	0.670951	1.41243	-0.217765	-0.170456	0.341403	-1.39601	-0.652261	-0.988788	-1.01235
GB54167	intraflagellar transport protein 56	0.723987	-0.033423	0.185337	0.291967	0.58344	0.473625	-0.0340306	0.341011	-0.762913	-0.431156	-0.704866	-0.632978
EMAMEG00000000374	U6	-0.0310012	0.0521914	0.30473	0.10864	0.431399	-0.157548	0.748968	0.34094	-0.468045	-0.415418	-0.465276	-0.44958
GB46031	vacuolar H ATP synthase 16 kDa proteolipid subunit	-0.137416	-0.0345799	-0.517209	-0.229735	0.423318	0.295883	0.303575	0.340925	0.440164	-0.406725	-0.367008	-0.11119
GB46061	RNA-binding protein 28	0.0612846	-0.852596	-0.0971484	-0.296153	0.783925	0.260538	-0.0217034	0.34092	-0.0185812	-0.203944	0.0882254	-0.0447667
GB41544	uncharacterized LOC100578220	1.61217	-0.318928	0.637083	0.643443	1.34272	0.473629	-0.79373	0.340874	-1.48754	-0.0810586	-1.38435	-0.984317
GB44209	1%2C5-anhydro-D-fructose reductase-like	-0.746166	-1.15427	-0.212778	-0.704405	0.389144	0.165375	0.467775	0.340765	0.589806	0.412414	0.0886996	0.36364
GB43539	pentatricopeptide repeat-containing protein 2%2C mitochondrial-like	-0.398727	0.211309	-0.0250069	-0.0708082	0.155067	0.402389	0.464715	0.340723	0.545289	-0.344515	-1.01052	-0.269915
GB52161	cuticular protein 28	-2.34705	-2.28695	-2.43602	-2.35667	0.963453	-0.552256	0.610191	0.340463	4.2097	1.48159	0.357335	2.01621
GB43732	serine/threonine-protein kinase Aurora-2	-0.350721	-0.48629	0.328094	-0.169639	0.3078	0.983287	-0.272563	0.339508	-0.115034	-0.494896	0.100323	-0.169869
GB40011	uncharacterized LOC102655530	-0.290542	-0.239848	0.219908	-0.103494	0.750906	-0.110662	0.377975	0.339406	-0.368792	-0.359504	0.0205581	-0.235912
GB50904	uncharacterized LOC102656594	0.265278	-1.24279	-1.29342	-0.756978	0.310665	-0.99966	1.70697	0.339324	-0.292216	0.256229	1.28895	0.417654
GB55772	ankyrin repeat domain-containing protein 29	-0.844958	-1.57744	-0.945351	-1.12258	-0.293861	1.04234	0.268291	0.338922	0.776152	0.840773	0.734052	0.783659
GB48523	integrator complex subunit 3	0.0676667	-0.0116228	-0.192331	-0.045429	0.266553	0.468928	0.281035	0.338839	0.35222	-0.763023	-0.469426	-0.29341
GB43491		-0.242347	-0.196364	0.333537	-0.0350582	1.11562	0.217191	-0.316506	0.338767	-0.316169	-0.307224	-0.287732	-0.303708
GB42097		-0.203131	-0.162982	0.123065	-0.0810158	1.20645	-0.286765	0.0961301	0.338605	-0.268739	-0.26072	-0.243311	-0.25759
GB42305	myb-related transcription factor%2C partner of profilin-like	-0.706821	-0.150124	0.295904	-0.187014	0.426495	0.61356	-0.0244501	0.338535	-0.587575	0.168183	-0.0351724	-0.151521
GB50259	fragile X mental retardation syndrome-related protein 1	-0.367913	-0.0629491	0.00144171	-0.14314	0.489478	0.287681	0.238182	0.338447	0.324935	-0.337615	-0.573241	-0.195307
GB47267	uncharacterized LOC100578343	-0.497516	0.915954	-0.146304	0.0907116	0.672262	0.354776	-0.0121486	0.338297	-0.148891	-0.325879	-0.812254	-0.429008
GB48452	protein Smaug homolog 1	-0.221064	-0.23712	-0.301644	-0.253276	0.130815	0.748282	0.135478	0.338192	-0.18771	0.0152169	-0.082254	-0.0849156
GB55179		-0.143818	-0.112261	-0.191282	-0.14912	1.42775	-0.214356	-0.19886	0.338179	-0.198598	-0.191687	-0.176892	-0.189059
GB40140	piezo-type mechanosensitive ion channel component	-0.821414	-1.06596	-0.242602	-0.709992	0.179911	0.523983	0.310171	0.338022	-0.406842	0.437349	1.0854	0.37197
GB50367	uncharacterized LOC107964000,lymphoid-specific helicase-like	0.014596	0.019102	0.295477	0.109725	0.318143	0.659455	0.0352853	0.337628	-0.168522	-0.0945368	-1.079	-0.447353
GB46935		-0.146612	-0.117069	-0.18867	-0.150784	1.04703	-0.208128	0.173584	0.337497	-0.194909	-0.189018	-0.176211	-0.186713
GB47785	uncharacterized LOC107965461	-0.146612	-0.117069	-0.18867	-0.150784	1.04703	-0.208128	0.173584	0.337497	-0.194909	-0.189018	-0.176211	-0.186713
GB46917	uncharacterized LOC726071	-0.056126	-0.632548	-0.103921	-0.264198	0.429683	0.489219	0.0935607	0.337488	0.24105	-0.382226	-0.0786923	-0.0732896
GB50720	uncharacterized LOC102654210	0.0729304	-0.104814	-0.0473279	-0.0264037	1.18527	-0.359442	0.185971	0.337266	-0.705885	-0.174727	-0.0519752	-0.310862
GB40600	uncharacterized LOC102654911	0.0529439	-0.261902	-0.816616	-0.341858	0.661843	0.129908	0.220035	0.337262	0.151914	-0.0300853	-0.10804	0.0045961
GB52034		0.579571	-0.283048	-0.398226	-0.0339007	0.766498	0.169571	0.074238	0.336769	-0.40682	-0.121367	-0.380417	-0.302868
GB48108	uncharacterized LOC102655858	-0.108252	-0.427405	-0.0762959	-0.203984	0.659953	0.122234	0.22784	0.336676	0.0714377	0.11432	-0.583832	-0.132692
GB43249		-0.438508	0.0895374	-0.689565	-0.346179	-0.416702	0.695014	0.73141	0.336574	0.918433	0.0521206	-0.941739	0.00960476
EMAMEG00000000308	tRNA-Ile	0.0857048	0.359635	-0.485308	-0.0133226	-0.852888	1.75189	0.110437	0.33648	0.518802	-0.487973	-1.0003	-0.323158
GB52356	zeta-sarcoglycan	0.301182	-0.0469322	0.326253	0.193501	0.929374	-0.175502	0.254801	0.336224	-0.859515	-0.596809	-0.132851	-0.529725
GB47610	cytochrome c oxidase subunit 5B%2C mitochondrial	-0.948251	-1.05079	-0.602626	-0.867223	-0.164854	0.731083	0.442216	0.336148	1.54104	0.570924	-0.518743	0.531074
GB52442	uncharacterized LOC100577670	0.352919	0.0535885	-0.462825	-0.0187723	0.547236	0.25038	0.20968	0.335765	-0.569304	-0.297383	-0.0842925	-0.316993
GB48794	yellow-y	0.348012	-0.49484	0.024541	-0.0407622	0.577325	0.156199	0.273359	0.335628	-0.726815	0.185962	-0.343743	-0.294865
EMAMEG00000000224	tRNA-Thr	-0.508456	-0.427429	-0.311278	-0.415721	0.465365	0.654869	-0.113504	0.335577	0.373392	0.118856	-0.251814	0.0801445
GB50118	chymotrypsin inhibitor	-0.598597	-1.07083	-0.967505	-0.878978	-0.992196	1.57014	0.428776	0.335573	-0.642396	-0.749572	3.02218	0.543405
GB46275	cyclin-dependent kinase 1	0.13007	-0.0849079	-0.0074297	0.0125776	0.954023	0.506538	-0.453855	0.335569	-0.216327	-0.230134	-0.597978	-0.348146
GB46650	zinc finger protein 729	0.102678	-1.03359	0.167448	-0.254489	0.70223	0.404864	-0.100544	0.335517	-0.452216	-0.0246135	0.233747	-0.0810275
GB46012	gamma-tubulin complex component 2	-0.127644	-0.568151	0.255805	-0.146663	0.505723	0.107109	0.393467	0.335433	-0.489147	-0.163057	0.0858948	-0.18877
GB55433	uncharacterized LOC102654445	0.114095	0.0387535	-0.982881	-0.276678	0.816496	0.131956	0.0568208	0.335091	-0.12655	0.124284	-0.172974	-0.0584134
GB51774		0.769415	-0.241892	0.198212	0.241912	1.49394	0.0528403	-0.541608	0.335057	-1.96168	-0.817043	1.04782	-0.576969
GB55511	inhibin beta C chain	-0.274416	-0.743831	-0.400253	-0.472833	0.0899307	-0.43452	1.34941	0.334939	-1.32907	-0.138807	1.88156	0.137894
GB42369	thyrotropin-releasing hormone receptor-like	0.0705541	0.205155	0.452829	0.242846	1.13988	0.150531	-0.285959	0.334817	-0.869965	-0.641445	-0.22158	-0.577663
GB42350	probable serine/threonine-protein kinase kinX	0.874656	0.399868	0.136056	0.470193	0.730864	-0.160431	0.433485	0.33464	-1.02285	-1.07344	-0.318208	-0.804833
GB48259	mitochondrial ribosomal protein L16	-0.569297	-0.234445	-0.195151	-0.332964	-0.169083	0.628196	0.544259	0.334457	0.417641	-0.279452	-0.142668	-0.00149297
GB49879	potassium voltage-gated channel protein Shaw-like	0.404535	-0.461317	0.392398	0.111872	0.636619	0.333599	0.0329018	0.334373	-0.684333	-0.359084	-0.295319	-0.446245
GB41184	T-complex-associated testis-expressed protein 1	0.0720027	-0.648866	0.476565	-0.0334327	0.69202	0.215938	0.0943963	0.334118	-0.740043	0.0122935	-0.174307	-0.300686
GB47609	uncharacterized LOC102655538	0.036645	-0.336449	-0.166301	-0.155368	1.20706	-0.258152	0.0530264	0.333978	-0.520383	0.0917197	-0.107166	-0.17861
GB42276	putative uncharacterized protein DDB_G0277255,uncharacterized LOC550958	0.41355	-0.0133266	0.534172	0.311465	1.35649	-0.0336014	-0.321447	0.333814	-1.3084	0.324396	-0.951835	-0.645279
GB53299	dipeptidase 1-like	-0.268306	-0.216095	0.022153	-0.154083	0.29409	0.305897	0.401019	0.333669	0.380218	-0.320872	-0.598102	-0.179586
GB46474		-0.0216012	0.134507	0.231696	0.114867	0.971967	-0.321947	0.350895	0.333638	-0.258507	-0.559363	-0.527646	-0.448505
GB48799	beta carbonic anhydrase 1	0.0074221	-0.333966	-0.889466	-0.405337	0.282195	0.317407	0.400699	0.333434	0.177642	0.13706	-0.0989922	0.0719031
GB53445	longitudinals lacking protein%2C isoforms A/B/D/L-like	-0.931104	-0.37319	0.486679	-0.272538	1.01311	-0.0750553	0.0615276	0.333195	0.0638431	-0.110104	-0.13571	-0.0606567
GB45933	ATP synthase subunit s-like protein	0.0388389	-0.687928	-0.183899	-0.277663	0.66901	0.0845426	0.245792	0.333115	0.4562	-0.0989061	-0.523651	-0.0554523
GB51522	LIM/homeobox protein LMX-1.2-like	-0.524974	-0.440363	0.424683	-0.180218	0.841205	-0.20883	0.366869	0.333081	-0.124641	-0.328968	-0.00497993	-0.152863
GB53151	uncharacterized LOC100576765	0.207882	-0.148815	-0.562225	-0.167719	0.889548	-0.13341	0.242805	0.332981	-0.596381	-0.327139	0.427734	-0.165262
GB49606	ATP synthase subunit epsilon%2C mitochondrial-like	-0.952028	-0.473681	-0.153156	-0.526289	-0.679146	1.05202	0.625888	0.332921	1.25837	0.334497	-1.01277	0.193367
GB49563	sestrin homolog	-0.0769197	0.5228	0.614679	0.35352	0.777708	-0.215105	0.434886	0.332497	-0.232218	-0.96207	-0.863761	-0.686016
GB44744	ninjurin-2-like	0.197584	-0.360483	-0.144102	-0.102334	0.447362	0.324123	0.225865	0.33245	-0.408216	-0.0593582	-0.222774	-0.230116
GB45522	mitochondrial import inner membrane translocase subunit Tim10	-0.527528	-0.093931	-0.148394	-0.256618	-0.570752	0.888848	0.678979	0.332358	0.750795	-0.493851	-0.484165	-0.0757406
GB51648	coiled-coil domain-containing protein 65	0.162432	-0.850466	0.109872	-0.192721	0.599842	0.310917	0.0861346	0.332298	0.141241	-0.393647	-0.166325	-0.139577
GB49805	LIM domain only protein 3-like	0.85261	-0.318197	-0.477669	0.0189148	0.407803	-0.00406331	0.592586	0.332108	-0.491127	-0.47842	-0.0835232	-0.351023
GB47500	mitochondrial-processing peptidase subunit beta	-0.924289	-0.799889	-0.782589	-0.835589	-0.211738	0.74345	0.464318	0.33201	1.33834	0.158032	0.0143694	0.503579
GB50381		0.133987	-0.113048	-0.228203	-0.0690882	0.604072	-0.0488193	0.440416	0.33189	-0.179059	-0.487155	-0.12219	-0.262801
GB40231	collagen alpha chain CG42342-like	0.314897	-0.663667	0.506822	0.052684	-0.35871	0.311134	1.04265	0.331692	0.348382	-0.813128	-0.688382	-0.384376
GB44510	meckelin	0.192568	0.243211	0.709859	0.38188	0.539906	0.117602	0.336804	0.331437	-0.99341	-0.483944	-0.662597	-0.713317
GB41343	division abnormally delayed protein	0.180315	-0.351073	-0.542667	-0.237808	0.202617	-0.155983	0.947575	0.331403	-0.704078	0.130251	0.293041	-0.0935951
GB55144	dynein heavy chain 6%2C axonemal-like	0.942399	0.16406	0.376474	0.494311	1.29206	-0.256055	-0.0419857	0.331341	-1.11351	-0.751169	-0.612278	-0.825652
GB46918	monocarboxylate transporter 12-like	0.432799	0.010792	0.169331	0.204307	0.786431	-0.00621239	0.213425	0.331215	-0.486551	-1.21426	0.0942459	-0.535522
EMAMEG00000000114	tRNA-Met	-0.514192	0.306708	-0.334935	-0.180806	-0.490841	1.56189	-0.077705	0.331116	1.13346	-0.540967	-1.04342	-0.150309
GB52196		0.0798273	-0.463565	0.239356	-0.0481271	0.584395	0.367582	0.0407938	0.330924	-0.0218944	-0.36398	-0.462515	-0.282796
GB45948	pseudouridylate synthase 7 homolog	-0.207033	-0.484787	-0.298516	-0.330112	0.377427	0.378397	0.236644	0.330822	0.222091	0.00854047	-0.232763	-0.000710443
GB52171	uncharacterized LOC550870	0.228467	-0.287539	0.638859	0.193262	0.611894	0.388443	-0.0082314	0.330702	-1.67168	-0.408091	0.507874	-0.523964
GB45972	neural-cadherin	0.110477	-1.04848	-0.0479025	-0.328635	1.19418	-0.306392	0.104285	0.330691	-1.09609	-0.309454	1.39938	-0.00205547
GB51842	uncharacterized LOC102654160	-0.345004	-0.617284	-0.576649	-0.512979	0.407861	-0.15853	0.742709	0.33068	0.423536	0.383987	-0.260626	0.182299
GB46500	ecdysis triggering hormone receptor	1.01621	-0.558713	-0.0173621	0.146711	1.39376	0.124136	-0.526049	0.330617	-0.52476	-0.490637	-0.416587	-0.477328
GB47977	titin	-1.04526	-0.70871	-0.534929	-0.762965	0.978521	-0.151661	0.164279	0.33038	-0.86462	0.336662	1.82572	0.432585
GB55744	uncharacterized LOC410957	-0.000503569	0.00485512	-0.455231	-0.150293	0.225659	0.253803	0.510948	0.330137	0.119137	-0.426557	-0.232112	-0.179844
GB45295	uncharacterized LOC100576744	-0.0517499	-0.0455241	-0.114647	-0.0706404	0.605051	0.271823	0.113401	0.330092	0.244936	-0.283576	-0.739715	-0.259451
GB46952	TNF receptor-associated factor 4	-0.0151467	-0.663781	0.184965	-0.164654	0.31498	0.107713	0.567242	0.329978	-0.740375	0.112351	0.132053	-0.165324
GB45344	probable phosphatase phospho2	-0.426615	0.00582375	-1.18501	-0.535266	-0.0287167	0.497994	0.520638	0.329972	0.508263	0.365658	-0.258039	0.205294
GB47720	leucine-rich repeat protein SHOC-2-like	0.0561654	-0.770877	-0.0567723	-0.257161	0.568462	0.106588	0.314621	0.32989	0.659078	-0.145786	-0.731479	-0.0727288
GB46631		-0.242087	-0.199189	-0.299937	-0.247071	0.810262	0.173736	0.00515913	0.329719	0.00602948	0.0291807	-0.283154	-0.082648
GB41418	uncharacterized protein PFB0145c-like	0.321123	-0.2661	0.337725	0.130916	1.08937	-0.240991	0.140561	0.329648	-1.48568	1.11632	-1.01233	-0.460564
GB53528	junctional adhesion molecule A-like	0.479924	0.0740469	-0.301991	0.0839935	0.894931	-0.177441	0.271147	0.329546	-0.64369	-0.627723	0.0307955	-0.413539
GB50196	long wavelength sensitive opsin 1	0.367405	0.431888	0.487291	0.428861	1.61686	-0.370646	-0.258	0.329404	-1.01858	-0.667982	-0.588232	-0.758265
GB53369	odorant binding protein 2	-0.350134	-0.172534	0.576297	0.0178766	0.718948	0.183541	0.0853555	0.329282	-0.39364	-0.585926	-0.0619093	-0.347158
GB45143	meiotic recombination protein SPO11	0.529476	-0.414538	0.374487	0.163142	1.25581	0.0435768	-0.312585	0.328935	-0.639049	-0.622259	-0.214921	-0.492076
GB48755	UBA-like domain-containing protein 2	-0.460674	-0.136294	-0.388834	-0.3286	0.352613	0.258042	0.375917	0.328857	-0.23216	0.028228	0.203161	-0.000256826
EMAMEG00000000402	tRNA-Leu	-0.0449472	0.111671	-0.5754	-0.169559	-0.459635	0.984173	0.461608	0.328715	0.320282	-0.253504	-0.544248	-0.159157
GB44787	protein Wnt-1	0.65716	0.211392	0.0887735	0.319108	1.01827	-0.132029	0.0995202	0.328587	-0.533875	-1.32163	-0.0875772	-0.647695
GB47198		0.193594	-0.215705	0.0145205	-0.00253014	0.817241	0.506268	-0.338617	0.328297	-0.33828	-0.329323	-0.309699	-0.325767
GB46798		0.774227	-0.000394576	0.379707	0.384513	0.631224	-0.0936246	0.447218	0.328272	-0.73816	-0.719942	-0.680255	-0.712786
GB43441	kinesin 2B	-0.139417	-0.466111	0.159904	-0.148542	0.523072	0.243751	0.217169	0.327997	-0.0724621	-0.0869302	-0.378975	-0.179456
GB54025		0.281165	-0.374903	0.0132135	-0.0268415	0.762135	-0.107153	0.328543	0.327842	0.167362	-0.550158	-0.520205	-0.301
GB53044	40S ribosomal protein S28-like	-0.575657	0.0465251	-0.369876	-0.299669	-0.426511	0.847868	0.561948	0.327768	0.920147	-0.142044	-0.8624	-0.028099
GB47673	heparan sulfate 2-O-sulfotransferase pipe	-0.242624	-0.0754795	-0.0386993	-0.118934	0.0751907	0.702187	0.205793	0.327724	0.071247	-0.753004	0.055388	-0.20879
GB43234	histone deacetylase 5	-0.754618	-0.238756	-0.261525	-0.4183	0.592624	-0.113378	0.50319	0.327478	-0.169896	0.0641704	0.378188	0.0908211
GB42325	endoplasmic reticulum aminopeptidase 2-like	-0.498345	-0.419439	-0.603346	-0.507044	0.225024	0.261086	0.496277	0.327463	0.239799	0.287391	0.0115535	0.179581
GB50031	metal transporter CNNM4	-0.410217	-0.225739	-0.484235	-0.373397	0.122028	0.609778	0.250575	0.32746	0.584781	-0.200159	-0.246812	0.0459366
GB52589	citron Rho-interacting kinase-like	0.249006	-0.672849	0.0220037	-0.133946	0.591107	0.266114	0.124773	0.327331	-0.352306	-0.201586	-0.0262638	-0.193385
GB48846	organic cation transporter protein	0.581012	-0.734599	-0.181025	-0.111537	0.874466	0.0155774	0.0918831	0.327309	-0.186927	-0.265699	-0.194689	-0.215771
GB52841	uncharacterized LOC100578055	0.734433	-0.412589	0.192128	0.171324	0.766274	0.84756	-0.633749	0.326695	-0.63313	-0.279893	-0.581034	-0.498019
GB42634	mitochondrial folate transporter/carrier	-0.22865	-0.30773	-0.482818	-0.339733	-0.0611617	1.16371	-0.122685	0.32662	0.0289685	-0.091836	0.102206	0.0131128
GB40849	dentin sialophosphoprotein-like	-0.146393	0.368079	-0.119349	0.0341123	0.426001	0.525473	0.0281757	0.32655	-0.682313	-0.360364	-0.039309	-0.360662
GB47319	zinc finger protein Elbow-like	-0.827414	-0.873074	-0.295204	-0.665231	0.96459	-0.204101	0.218887	0.326459	0.58744	0.190964	0.237912	0.338772
GB45293	potassium voltage-gated channel protein eag-like,uncharacterized LOC102653705	-0.0907961	-0.604727	0.18563	-0.169964	0.468687	0.511428	-0.000934532	0.326394	-0.64948	-0.581572	0.761763	-0.156429
GB49581	uncharacterized LOC100577614,spermatogenesis-associated protein 17-like	0.401083	-0.334383	0.120646	0.0624485	1.4142	-0.249866	-0.185309	0.32634	-0.528945	-0.155052	-0.48237	-0.388789
GB49516	calcium and integrin-binding protein 1-like	0.4446	0.531632	-1.05945	-0.0277401	1.1364	-0.0680864	-0.0899977	0.326107	0.305119	-0.654982	-0.545237	-0.298367
GB42523	uncharacterized LOC100577781	-0.321273	-0.690507	-1.3348	-0.782194	-0.0160706	0.629758	0.364451	0.326046	0.338912	0.530738	0.498795	0.456148
GB40211	putative peptidyl-tRNA hydrolase PTRHD1	-0.498999	-0.508824	0.207932	-0.266631	-0.00266905	0.421607	0.558629	0.325856	0.686455	-0.410129	-0.454002	-0.0592252
GB48706	uncharacterized LOC102655008,uncharacterized LOC726760	0.289258	0.919678	0.622766	0.610567	0.64207	0.0806477	0.254693	0.325803	-0.487192	-1.12869	-1.19323	-0.936371
GB47677	uncharacterized LOC107964456	0.279072	-0.361294	-0.522996	-0.201739	0.302056	0.34988	0.324915	0.325617	-0.245864	-0.219797	0.0940285	-0.123877
GB43275	nicotinic acetylcholine receptor alpha4 subunit	0.494522	-0.677421	-0.0547357	-0.0792116	0.812388	-0.381234	0.545571	0.325575	-0.986812	-0.421338	0.66906	-0.246363
GB41903	uncharacterized LOC100577351	-0.140414	-0.419613	-0.226002	-0.26201	0.59492	0.0341327	0.346991	0.325348	0.0769838	0.146013	-0.413012	-0.0633382
GB51280	uncharacterized LOC409514	-0.421384	-0.234001	-0.432159	-0.362515	-0.0989563	0.824699	0.249912	0.325218	1.14445	-0.434652	-0.597903	0.0372965
GB54673	CD9 antigen	-0.881257	-0.868781	-0.840049	-0.863362	-0.216903	1.37723	-0.185186	0.325046	0.885035	0.554985	0.17493	0.538317
GB53725	splicing factor 3B subunit 1	-0.496101	-0.194983	-0.422171	-0.371085	0.288766	0.374201	0.312119	0.325029	0.0667023	0.0105643	0.0609029	0.0460565
GB54502	slit homolog 1 protein-like	0.448897	-0.69763	0.286551	0.0126059	0.981278	-0.418558	0.411799	0.32484	-0.720571	-0.456182	0.164415	-0.337446
GB45968	collagen alpha-1(IV) chain	-1.96056	-2.3188	-1.45979	-1.91305	0.319839	-0.141229	0.795619	0.324743	0.59501	1.31503	2.85488	1.58831
GB42756	protein disabled	-0.027239	-0.13915	0.293745	0.0424521	0.983279	-0.124065	0.114701	0.324639	-0.520585	-0.71897	0.138283	-0.367091
GB41426		-0.0695716	-0.177463	-0.0114542	-0.086163	0.523176	0.161447	0.288147	0.324257	-0.212228	-0.0143303	-0.487722	-0.238094
GB46953	arginine-glutamic acid dipeptide repeats protein-like	0.281421	-0.416142	0.682236	0.182505	1.40735	-0.38139	-0.0535145	0.32415	-0.647611	-0.280093	-0.592261	-0.506655
GB40950	uncharacterized LOC102653866	0.42181	-0.574845	-0.519116	-0.224051	0.256741	0.57221	0.143398	0.324116	0.00916801	-0.102349	-0.207017	-0.100066
GB55078	tubulin alpha-1 chain	0.160946	-0.1871	-0.177525	-0.0678927	0.956085	-0.0528783	0.0687093	0.323972	-0.639614	-0.372958	0.244334	-0.256079
GB55063	dnaJ homolog subfamily C member 9-like	-1.21982	-1.8237	-1.16386	-1.40246	-0.0542604	0.434998	0.590991	0.323909	1.7656	0.809316	0.66073	1.07855
GB44887	glycine-rich protein DOT1	-0.228395	-0.320056	-0.0493657	-0.199272	0.213601	0.376823	0.381003	0.323809	-0.1065	-0.18847	-0.0786413	-0.124537
GB52537	glycogen debranching enzyme	-0.320205	-0.139202	-0.345363	-0.268257	0.511483	0.196565	0.263268	0.323772	-0.80008	0.107674	0.525859	-0.0555156
GB55424	insulin-like receptor-like	-0.520791	-0.330216	0.0714684	-0.259846	0.775615	-0.0196735	0.215255	0.323732	-0.40539	-0.546494	0.760226	-0.0638861
GB50804	28S ribosomal protein S9%2C mitochondrial	-0.26137	-0.444012	-0.547559	-0.417647	-0.218091	0.800573	0.388172	0.323551	0.313129	0.18089	-0.211733	0.0940954
GB51506	adenosine receptor A2b	0.233278	-0.423998	0.0619353	-0.0429285	0.760451	0.11712	0.0929001	0.32349	-0.520768	-0.881487	0.560569	-0.280562
GB53217		1.01382	-0.590244	-0.847085	-0.14117	0.0270105	0.355247	0.588061	0.32344	-0.146381	0.0681677	-0.468596	-0.18227
GB50505	angiotensin-converting enzyme	-0.717165	-0.92739	-0.270919	-0.638491	0.329851	0.742064	-0.101688	0.323409	-1.03435	0.767476	1.21212	0.315082
GB49547	uncharacterized LOC107964284	0.0749042	-0.283924	0.133261	-0.0252532	0.405495	0.468468	0.0962023	0.323389	-0.425186	-0.415239	-0.0539811	-0.298135
GB45408	uncharacterized LOC551617	-0.65603	0.109277	-0.806155	-0.450969	0.601913	-0.192728	0.560933	0.323373	-0.351814	0.405697	0.328906	0.127597
GB55086	uncharacterized LOC107965327	0.189346	-0.213248	0.013181	-0.00357351	0.802789	-0.0652215	0.232046	0.323204	-0.331624	-0.323049	-0.304219	-0.319631
GB43237	protein Spindly	-0.427591	-0.368491	-0.150942	-0.315675	0.0997659	0.473008	0.39662	0.323131	0.0450799	0.0936887	-0.161139	-0.00745679
GB47974	carboxylesterase	-0.772283	-1.87129	-1.0859	-1.24316	-0.197337	0.454866	0.711841	0.323123	1.28793	0.458551	1.01361	0.920032
GB52002	agrin-like	0.483052	-0.249547	-1.02264	-0.263043	1.23076	-0.264435	0.00302947	0.323117	-1.04901	-0.258478	1.12726	-0.0600732
GB40103	uncharacterized LOC100578511	0.260138	-0.172044	-0.266185	-0.0593636	0.897028	0.0102383	0.0617892	0.323018	-0.274133	-0.266629	-0.250203	-0.263655
GB40527	uncharacterized LOC107964820	0.260138	-0.172044	-0.266185	-0.0593636	0.897028	0.0102383	0.0617892	0.323018	-0.274133	-0.266629	-0.250203	-0.263655
GB51967	ankyrin repeat domain-containing protein 6	-0.539308	-0.243843	-0.250443	-0.344531	0.838284	-0.131413	0.2614	0.322757	-0.189281	0.15939	0.0952138	0.0217743
GB51110	probable serine/threonine-protein kinase DDB_G0278845	0.212239	-0.132972	-0.0502485	0.00967297	0.56802	0.00890927	0.391098	0.322676	-0.679947	-0.606158	0.289059	-0.332349
GB47598		0.187641	-0.870007	0.574196	-0.0360566	0.711164	0.211153	0.0453351	0.322551	-0.156992	-0.0982014	-0.604289	-0.286494
GB54983	probable RNA methyltransferase CG11342	-0.114435	0.11068	-0.0588336	-0.0208627	0.784252	0.297643	-0.114438	0.322486	-0.112524	-0.222623	-0.569721	-0.301623
GB53969		-0.168291	-0.474188	-0.14479	-0.262423	0.394419	0.573307	-0.000298448	0.322476	0.417317	0.0449066	-0.642382	-0.060053
GB44256	coiled-coil domain-containing protein 112-like	0.234122	-0.172157	-0.259065	-0.0657	0.248739	0.674289	0.0443693	0.322466	-0.266172	-0.259462	-0.244663	-0.256766
GB44837	fruitless	-1.139	0.326296	0.0241531	-0.26285	0.642953	-0.112826	0.436687	0.322271	-0.378504	-0.236903	0.437144	-0.059421
GB40101	uncharacterized LOC102653949	0.0474128	-0.0784435	-0.0423201	-0.0244503	0.67877	0.0852953	0.202511	0.322192	-0.273846	-0.467437	-0.151942	-0.297742
GB47507	histone H2A	0.149829	0.420831	0.393424	0.321361	0.554994	-0.110297	0.521325	0.322007	-0.572119	-0.57964	-0.778348	-0.643369
GB54333	cadherin EGF LAG seven-pass G-type receptor 1-like	0.163022	-0.643728	-0.612353	-0.364353	0.71382	-0.0529824	0.304978	0.321939	-0.937288	0.565002	0.499529	0.0424144
GB42462	UPF0489 protein C5orf22 homolog	-0.472224	-0.726942	0.359762	-0.279801	1.06064	-0.17249	0.0773407	0.321829	-1.04967	0.53718	0.38641	-0.0420278
GB55831	tyrosine decarboxylase	0.584142	-1.00343	0.560149	0.046955	0.794519	0.409287	-0.238596	0.321737	-0.236246	-0.283001	-0.586828	-0.368692
GB50337	uncharacterized protein KIAA1841	-0.219247	-0.712192	0.0627313	-0.289569	0.0160233	0.675972	0.272357	0.321451	0.0800604	0.162279	-0.337984	-0.0318816
GB48844	cuticle protein 18.7-like	1.01222	-0.435162	-0.314071	0.0876621	0.714715	0.152662	0.0960905	0.321156	-0.660045	-0.315838	-0.25057	-0.408818
GB55951	cell wall integrity and stress response component 4-like,putative thiamine transporter SLC35F3	-0.655494	-0.0868336	-0.248087	-0.330138	0.966797	-0.203154	0.198841	0.320828	-0.289999	-0.054603	0.372533	0.00931029
GB50462		-0.389696	0.166444	0.0722407	-0.0503372	0.0382371	0.40641	0.517833	0.320826	-0.193384	-0.168041	-0.450043	-0.270489
GB47287	uncharacterized LOC408348	0.209877	0.060765	-0.306229	-0.0118624	0.233886	0.832872	-0.104408	0.320783	-0.634633	-0.307906	0.015777	-0.308921
GB48870	cyclin-dependent kinase-like 4	0.969847	-0.337203	0.0789637	0.237202	1.34104	-0.123148	-0.255977	0.32064	-0.609773	-0.805115	-0.258639	-0.557842
GB48260		-1.64376	-2.0483	-2.02103	-1.90437	-0.222732	-0.11299	1.29745	0.320575	-1.65324	1.70193	4.70268	1.58379
GB48539	calcium-dependent protein kinase 4-like	-0.16329	-1.35059	-0.596563	-0.703482	0.567796	0.162398	0.231149	0.320448	0.209271	-0.103253	1.04309	0.383035
GB49569		-0.636554	-0.0815934	-0.04621	-0.254786	0.506186	0.392139	0.0620915	0.320139	-0.0933358	-0.471834	0.369112	-0.0653527
GB45075	transcription factor Sox-19b-like	0.0181098	-0.607656	-0.558026	-0.382524	-0.280942	1.58616	-0.345137	0.320027	-0.918972	-0.0873655	1.19383	0.0624973
GB45382	intraflagellar transport protein 74 homolog	0.0551504	-0.45724	-0.0900713	-0.164054	0.415167	0.338207	0.206658	0.320011	0.236588	-0.380831	-0.323628	-0.155957
GB42959	protein CROWDED NUCLEI 3-like	-0.156346	-0.295119	-0.709227	-0.386897	0.585395	0.0648401	0.309502	0.319912	-0.155403	0.218263	0.138096	0.0669852
GB41344	division abnormally delayed protein	0.100114	-0.0235877	-0.142766	-0.02208	-0.0717062	0.276226	0.755082	0.319867	-1.14085	-0.182612	0.430099	-0.297787
GB53401	activating transcription factor 3	-0.468632	-0.901011	-0.883426	-0.751023	0.0193971	0.312728	0.627282	0.319802	0.987686	0.00822691	0.297749	0.431221
GB53351	UDP-glucuronosyltransferase 2C1	0.0510505	-0.568881	0.144726	-0.124368	0.904902	0.0641054	-0.0097828	0.319742	0.150266	-0.358337	-0.378049	-0.195373
GB51248	uncharacterized LOC107965687,elongation of very long chain fatty acids protein AAEL008004-like	-0.190722	-0.0279496	-0.170382	-0.129684	0.368836	0.460144	0.129774	0.319585	0.268247	-0.172592	-0.665356	-0.1899
GB49084	dual specificity protein kinase TTK	0.250205	-0.204535	-0.147013	-0.0337811	0.36807	0.574775	0.015389	0.319411	-0.419793	-0.12103	-0.316068	-0.28563
GB54550		0.270391	-0.170619	-0.266349	-0.0555255	0.918491	-0.291731	0.331108	0.31929	-0.274511	-0.266805	-0.249977	-0.263764
GB52932		0.295389	-0.170164	-0.272581	-0.0491186	1.20664	0.0319408	-0.281892	0.318895	-0.281571	-0.273081	-0.254676	-0.269776
GB46025	carbohydrate sulfotransferase 11-like	0.382441	-0.71004	-0.516896	-0.281498	0.428427	0.138492	0.389366	0.318762	0.203765	0.054028	-0.369584	-0.0372634
GB53541		-0.336623	-0.606815	0.0126115	-0.310276	0.210772	0.652038	0.093474	0.318761	0.323475	0.148848	-0.49778	-0.00848578
GB53785	lysine-specific demethylase 3B	-0.387513	-1.09441	-0.932025	-0.804649	0.722108	0.0832775	0.150809	0.318732	0.346493	0.214311	0.89695	0.485918
GB51631	transmembrane protease serine 9	-0.39504	-0.422648	0.147697	-0.22333	0.348591	0.150546	0.457004	0.318714	0.252156	-0.318551	-0.219756	-0.0953835
GB53946	uncharacterized LOC551381	-0.665423	-0.839607	-0.311823	-0.605617	-0.365453	0.853957	0.467568	0.31869	1.15582	0.200324	-0.495358	0.286927
GB40200	uncharacterized LOC100576839,odorant receptor 13a	-0.585605	-0.493685	0.463342	-0.205316	0.138145	0.031254	0.786314	0.318571	0.14206	0.191255	-0.673081	-0.113255
GB45364	vasorin	0.415908	-0.0156983	-0.166017	0.0780642	0.41238	0.72637	-0.183601	0.318383	-0.67677	-0.170635	-0.341936	-0.396447
GB48816	tyrosine-protein kinase Drl	0.533133	-0.59811	-0.250996	-0.105324	0.923202	0.356191	-0.324474	0.318306	-0.795958	0.188907	-0.0318944	-0.212982
GB48603	uncharacterized LOC409293	0.226926	-0.414576	0.153094	-0.0115187	0.881181	0.160004	-0.0866141	0.31819	-0.0852129	-0.605124	-0.229678	-0.306671
GB49056	uncharacterized LOC107964189	0.206047	0.686704	0.155019	0.349257	0.174048	0.726662	0.0536322	0.318114	-0.384782	-0.639716	-0.977615	-0.667371
GB52404	odorant receptor 82a-like	1.17838	-0.480315	0.123189	0.273752	1.3442	-0.794131	0.403565	0.317877	-0.747756	-0.727312	-0.299818	-0.591629
GB42552	enolase-phosphatase E1	1.17013	0.355555	-0.282687	0.414333	1.29896	-0.451646	0.106305	0.317875	-1.08355	-0.112389	-1.00069	-0.732208
GB42902	uncharacterized LOC102653835	0.191154	-0.211156	0.0157005	-0.00143366	0.803516	0.159899	-0.0103372	0.317693	-0.328093	-0.319634	-0.30105	-0.316259
GB45523	mitochondrial import inner membrane translocase subunit Tim10	-0.940551	-0.366273	-0.0302906	-0.445705	-0.55259	0.865548	0.63991	0.317623	0.768826	-0.0978077	-0.286773	0.128082
GB40076	importin subunit beta-1,carcinine transporter	-0.577513	-0.501178	-0.56801	-0.5489	0.923202	-0.456156	0.485486	0.317511	-0.244343	0.125079	0.813433	0.231389
GB40783	glucose-6-phosphate isomerase	-1.40588	-0.478072	-0.710259	-0.864736	0.158466	0.363195	0.430865	0.317509	1.01895	0.365702	0.25703	0.547227
GB48451	protein yippee-like 5	-0.196074	-0.153107	-0.0125909	-0.120591	-0.0269686	0.503559	0.475197	0.317263	-0.0576896	0.0257243	-0.558051	-0.196672
GB46563	protein dopey homolog PFC0245c-like	0.0167707	0.0942129	-0.045302	0.0218939	0.894922	0.127976	-0.0713685	0.317176	-0.190111	-0.328427	-0.498672	-0.33907
GB50290	uncharacterized LOC724917	1.26532	0.0503592	1.24786	0.854511	1.48199	-0.506746	-0.0237981	0.317149	-1.39649	-0.822732	-1.29576	-1.17166
GB43972	uncharacterized LOC102656011	-0.397046	-0.33306	0.0558354	-0.224757	0.333136	0.258158	0.359629	0.316974	0.361361	-0.181011	-0.457001	-0.0922174
GB54775	atrial natriuretic peptide-converting enzyme	-0.397488	-0.665523	-0.0619426	-0.374985	0.349227	0.194268	0.407249	0.316914	-0.040156	0.326819	-0.112453	0.0580702
GB43224		-0.924043	0.45026	-0.224903	-0.232895	1.04914	0.0458478	-0.144777	0.316736	-0.440212	-0.391274	0.579963	-0.0838411
GB41250	uncharacterized LOC100578706	-0.327704	-0.296945	-0.469254	-0.364634	0.239598	0.391948	0.318251	0.316599	0.434023	0.061375	-0.351291	0.0480354
GB40718	thioredoxin reductase 1	-0.579417	-0.392589	-0.33627	-0.436092	-0.452352	1.11299	0.288821	0.316488	0.440425	-0.223666	0.142054	0.119604
GB55762	RNA binding protein fox-1 homolog 2	0.633456	-0.984083	-0.659989	-0.336872	0.232414	0.360548	0.35641	0.316457	-0.713437	-0.366238	1.14092	0.0204147
GB44596	uncharacterized LOC409510	0.272625	-0.38641	0.104599	-0.00306216	0.691921	-0.19859	0.455836	0.316389	-0.320221	-0.609153	-0.0106065	-0.313327
GB49909	uncharacterized LOC107965399,protein argonaute-3	-0.0757387	-0.0365543	0.0612479	-0.017015	0.65475	0.252204	0.0418739	0.316276	-0.243732	-0.351044	-0.303006	-0.299261
GB43294		-0.191407	-0.155309	0.114848	-0.0772895	0.924713	0.272856	-0.248798	0.316257	-0.24854	-0.241685	-0.226677	-0.238967
GB52543	sodium-coupled monocarboxylate transporter 1-like	0.480061	-0.293913	-0.433424	-0.0824253	0.965434	-0.318176	0.30108	0.316113	-0.991645	-0.251722	0.542305	-0.233687
GB55425	insulin-like receptor-like	-0.00136541	-0.730466	-0.308353	-0.346728	0.563576	0.0816441	0.303053	0.316091	-0.698849	0.107971	0.682789	0.0306371
GB40749	zinc finger protein 555-like	1.11999	-0.399248	-0.254252	0.155497	0.9964	0.239472	-0.287632	0.31608	-0.620774	-0.604111	-0.189846	-0.471577
GB45718	DNA repair protein complementing XP-G cells	-0.344581	-0.288435	-0.116363	-0.249793	0.0784912	0.447905	0.421353	0.315916	0.0827649	0.116111	-0.397246	-0.0661235
GB44607	uncharacterized LOC100578566	-0.268806	-0.55687	0.0921754	-0.2445	0.606264	0.160842	0.180431	0.315846	1.22128	-0.47621	-0.959101	-0.0713452
GB55085	uncharacterized LOC107965325	0.908466	0.115868	-0.252232	0.257367	0.559718	0.0606256	0.327158	0.315834	-0.593559	-0.579007	-0.547037	-0.573201
GB52640	F-box/LRR-repeat protein 2-like	-0.0747717	-0.929381	-0.311009	-0.438387	0.363835	0.377916	0.205672	0.315808	0.14927	0.292278	-0.0738097	0.12258
GB43631	inositol hexakisphosphate and diphosphoinositol-pentakisphosphate kinase 2	-0.486365	-0.436414	-0.28476	-0.402513	0.330583	0.253453	0.362575	0.315537	-0.0748286	0.0640321	0.271725	0.086976
GB44218	uncharacterized LOC102654949,ankyrin-3	-0.15532	-1.33228	-0.666496	-0.718034	-0.16313	0.658193	0.451201	0.315421	1.18388	-0.5825	0.606454	0.402612
GB41421		-0.111927	0.402763	-0.079895	0.0703136	0.46388	0.252833	0.229509	0.315408	0.070468	-0.630483	-0.597149	-0.385721
GB43538	uncharacterized LOC100576542	-0.775991	-0.0393203	-0.305517	-0.373609	-0.198726	0.742818	0.401863	0.315318	0.596675	0.227749	-0.649551	0.0582911
GB50532	homeobox protein ARX	-0.117835	-0.437077	-0.324916	-0.293276	0.208336	0.864067	-0.127454	0.314983	0.0617584	-0.326578	0.1997	-0.0217067
GB46299	cuticular protein 18	0.696155	-0.470192	0.315173	0.180379	1.56299	-0.225269	-0.392965	0.314917	-0.729679	-0.0889118	-0.667298	-0.495296
GB49667	uncharacterized LOC408337	0.083392	-0.687445	-0.255337	-0.286463	0.865719	-0.135662	0.214656	0.314905	-0.148543	-0.0975468	0.160766	-0.0284412
GB40292		0.409076	-0.279033	0.154515	0.0948529	0.431525	0.0409083	0.472137	0.314857	-0.424306	-0.41388	-0.390943	-0.40971
GB45394	S-formylglutathione hydrolase,coiled-coil domain-containing protein 39	0.175907	0.146848	-0.0749215	0.0826111	1.02805	0.0201888	-0.104041	0.314734	-0.43972	-0.559208	-0.193106	-0.397345
GB42770	male-specific lethal 3 homolog	0.249066	-0.7859	0.247654	-0.0963932	0.889976	0.0243741	0.0297458	0.314699	-0.247467	-0.00511798	-0.402331	-0.218305
GB45514	secretion regulating guanine nucleotide exchange factor	-0.0473845	-0.75928	-0.869797	-0.55882	0.221603	0.361318	0.36069	0.314537	0.315343	0.228572	0.188936	0.244284
GB50675	uncharacterized LOC408408	0.372323	-0.857484	-0.509758	-0.33164	0.023439	0.599429	0.320648	0.314505	-0.250158	0.0756393	0.225921	0.0171342
GB45519		1.08858	-0.484192	-0.384013	0.0734579	0.833749	0.0818458	0.0267028	0.314099	-0.732342	-0.385864	-0.044465	-0.387557
EMAMEG00000000170	RNaseP_nuc	-0.461468	-0.0350351	-0.67221	-0.389571	0.277917	0.437027	0.227224	0.314056	-0.5947	0.631309	0.189936	0.0755149
GB55288	macro domain-containing protein CT2219-like	-0.222809	-0.087061	-0.355855	-0.221908	-0.22709	0.653058	0.515843	0.313937	0.365647	-0.102276	-0.539457	-0.0920286
EMAMEG00000000101	tRNA-Val	-0.248368	-0.196586	-0.325138	-0.256697	1.64096	-0.362284	-0.337339	0.31378	-0.336917	-0.325791	0.49146	-0.0570825
GB45496	28S ribosomal protein S36%2C mitochondrial	-1.09896	-0.10545	-0.452822	-0.552412	0.073862	0.555119	0.312003	0.313661	0.825043	0.111375	-0.220165	0.238751
GB46782	delta(14)-sterol reductase	-0.769206	-0.566746	-0.352427	-0.562793	-0.0709477	0.660752	0.350588	0.313464	0.522526	0.220709	0.0047511	0.249329
GB51085	zinc finger protein SNAI2	0.854037	-0.342902	0.0961592	0.202431	0.885622	0.591151	-0.536489	0.313428	-0.535945	-0.521508	-0.490125	-0.515859
GB46360	immunoglobulin-like and fibronectin type III domain containing 12	-0.143151	-1.3226	-0.856554	-0.774101	0.867682	-0.0766988	0.148814	0.313266	-0.26006	0.536775	1.10579	0.460836
GB41294	la-related protein 7	0.124555	-0.459491	-0.164152	-0.166363	0.230692	0.524244	0.184577	0.313171	-0.00975745	-0.147422	-0.283246	-0.146808
GB53628	serine/threonine-protein kinase STK11	0.208297	-0.44523	-0.0794215	-0.105451	0.690116	0.224021	0.0249722	0.313036	-0.0933554	-0.0838542	-0.445545	-0.207585
GB51914	uncharacterized LOC100577743	1.06845	-0.209194	0.586492	0.481916	1.47314	-0.0708444	-0.463287	0.313004	-1.02449	-0.416603	-0.943664	-0.79492
GB50241	uncharacterized LOC100577320	-0.738095	-0.654048	0.0591156	-0.444342	0.450872	0.1473	0.340736	0.312969	0.157389	0.2839	-0.0471688	0.131373
GB43941	uncharacterized LOC100576157	-0.73345	0.0444132	0.929746	0.0802366	0.543046	-0.104782	0.500523	0.312929	-0.0921119	-0.958088	-0.129296	-0.393165
GB48627	uncharacterized LOC102654470	-0.266116	-0.0945668	-0.491918	-0.2842	0.815923	-0.0632133	0.185931	0.31288	0.049383	-0.493739	0.358315	-0.0286801
GB41606	TGF-beta-activated kinase 1 and MAP3K7-binding protein 3	-0.158853	-0.299437	-0.775092	-0.411127	0.482244	0.0439008	0.412323	0.312823	-0.30812	0.275423	0.32761	0.0983045
GB52838	uncharacterized LOC102654677,probable G-protein coupled receptor 158	0.646937	-0.371435	0.494914	0.256806	1.53558	-0.631878	0.0347171	0.312805	-0.593226	-0.576182	-0.539424	-0.569611
GB44893	uncharacterized LOC409636	-0.0320944	-0.872476	-1.24109	-0.715218	0.399701	0.29461	0.243758	0.312689	1.13437	-0.196326	0.269548	0.402529
GB43544	DNA-directed RNA polymerases I%2C II%2C and III subunit RPABC1	0.398995	-0.710755	0.237761	-0.0246663	0.0750326	0.503291	0.359488	0.312604	-0.187679	-0.481722	-0.194411	-0.287937
GB45669		0.0866462	-0.250716	0.0484256	-0.0385481	0.877212	-0.585726	0.64571	0.312399	-0.0101104	-0.450932	-0.360509	-0.273851
GB41267	COX assembly mitochondrial protein homolog	-0.44968	-0.857465	-0.0145492	-0.440565	0.200371	0.412851	0.323884	0.312369	0.809907	0.0437328	-0.469052	0.128196
GB51302	homeotic protein proboscipedia	0.306152	-0.348023	-0.196418	-0.0794298	0.32918	0.251777	0.355847	0.312268	-0.521029	-0.508644	0.331158	-0.232838
GB55709	FK506-binding protein 15	0.414369	-0.592011	0.190829	0.0043956	0.446313	0.127036	0.363424	0.312258	0.365673	-0.840703	-0.474929	-0.316653
GB47821	UPF0693 protein C10orf32 homolog	-0.166356	0.298683	0.0799047	0.0707439	0.597019	-0.00141996	0.340975	0.312191	0.155697	-0.705422	-0.59908	-0.382935
GB53371	odorant binding protein 3	-1.8928	-2.23596	-1.7055	-1.94476	-0.26433	-0.292614	1.49283	0.311962	-1.47416	1.91821	4.45433	1.63279
GB40502	uncharacterized LOC107964789	0.624116	-0.318271	-0.473612	-0.0559223	0.651586	0.458838	-0.174549	0.311958	-0.173551	-0.14705	-0.447507	-0.256036
GB47849	pyrroline-5-carboxylate reductase 2	0.205271	-2.02297	-1.38082	-1.06617	0.325744	0.107487	0.502335	0.311855	1.80399	0.167068	0.291891	0.754318
GB44336	protein couch potato-like	0.297731	-0.371552	-0.471067	-0.181629	0.636098	-0.274637	0.573675	0.311712	-0.52085	0.223254	-0.0926516	-0.130082
EMAMEG00000000291	tRNA-Arg	-0.137076	-0.11095	-0.173011	-0.140346	0.709482	-0.189126	0.414716	0.311691	-0.178213	-0.173301	-0.162521	-0.171345
GB52926	adenylate kinase 7-like	0.819142	0.0525136	0.763329	0.544995	1.51286	-0.0788684	-0.499039	0.31165	-1.07269	-0.799474	-0.697766	-0.856645
GB47122	uncharacterized LOC724202	0.995822	-0.372484	-0.563866	0.0198237	1.03	-0.312888	0.217346	0.311487	-0.246298	-0.216701	-0.530932	-0.33131
GB50674	uncharacterized LOC408408	-0.222367	-1.41558	-0.371706	-0.669885	-0.0862254	0.700679	0.319842	0.311432	0.322848	0.402143	0.350369	0.358453
GB40406		-0.137641	-0.112068	-0.172324	-0.140678	0.685611	0.10127	0.147314	0.311398	-0.177298	-0.172603	-0.16226	-0.17072
GB45536	dynein assembly factor 5%2C axonemal	0.334636	-0.287375	-0.102073	-0.0182706	0.629724	0.320398	-0.0161087	0.311338	-0.794789	-0.302169	0.217757	-0.293067
GB45036	breast cancer anti-estrogen resistance protein 3	0.366318	-0.373762	-0.977004	-0.328149	0.510254	0.283807	0.139416	0.311159	-0.724944	0.125515	0.6504	0.0169902
GB41918		0.830844	-0.231267	-0.0866769	0.170967	0.611257	0.290249	0.0319492	0.311152	-0.659549	-0.0903051	-0.696501	-0.482119
GB42228	uncharacterized LOC102656224	-0.464313	-0.641269	-0.893177	-0.666253	-0.176559	0.74185	0.368099	0.31113	0.970573	0.152345	-0.0575485	0.355123
GB44399	CG30101-like	0.813003	-0.242229	-0.378707	0.0640224	1.0675	-0.0967794	-0.0378028	0.310973	-0.390574	-0.379368	-0.355044	-0.374995
GB42699		0.144143	-0.468381	0.0630785	-0.0870533	0.16836	0.749572	0.014977	0.31097	-0.399608	0.367096	-0.639237	-0.223916
GB54679	vinculin	-0.88959	-0.224015	-0.563905	-0.55917	0.2136	0.394184	0.325101	0.310961	0.5446	-0.0353988	0.235425	0.248208
EMAMEG00000000066	tRNA-Lys	0.350339	-0.312806	0.0946501	0.0440611	0.372924	0.154471	0.405174	0.310856	-0.172938	-0.458199	-0.433615	-0.354917
GB53782	uncharacterized protein T19C3.4	-0.236054	-0.205413	-0.596997	-0.346155	0.177059	0.546817	0.208457	0.310778	-0.455962	-0.180323	0.742417	0.0353772
GB42888	uncharacterized LOC724521	1.07976	-0.272048	-0.438134	0.123193	1.48411	-0.485544	-0.067534	0.310343	-0.45318	-0.438969	-0.408458	-0.433536
GB44091	short stop	-0.330967	-0.23424	-0.208639	-0.257949	0.464552	0.0200737	0.446095	0.31024	-0.583736	0.0545152	0.372345	-0.0522918
GB49121	uncharacterized LOC100577638	-0.122795	0.101586	0.0707871	0.0165262	-0.0970717	0.690224	0.337329	0.31016	0.0135578	-0.418536	-0.575081	-0.326687
GB53517	otoferlin-like	0.531623	-0.394333	-0.437137	-0.0999491	1.39918	-0.809843	0.340836	0.310058	-1.16578	0.0498423	0.485607	-0.210109
GB48046	venom carboxylesterase-6-like	-0.35012	-0.619771	0.52704	-0.147617	0.592782	0.0588258	0.278233	0.309947	-0.478772	-0.304097	0.295879	-0.16233
GB44578		0.568209	-0.535248	0.0437688	0.0255766	0.500795	0.566725	-0.138082	0.309812	-0.587166	-0.117975	-0.301026	-0.335389
GB51200	DNA-binding protein D-ETS-6-like	0.10692	0.619857	0.0160993	0.247626	1.30954	-0.142007	-0.238098	0.30981	-0.483998	-0.45111	-0.7372	-0.557436
GB52341	MAP kinase-activated protein kinase 2	-0.0267522	-0.740672	-0.559613	-0.442346	-0.1094	0.868699	0.17008	0.309793	0.506829	0.116395	-0.225566	0.132553
GB40658	uncharacterized LOC100578562	0.067475	-0.311336	0.338699	0.0316127	1.08	0.00850662	-0.159552	0.309652	-0.481921	-0.469366	-0.0725062	-0.341264
GB40420	rho GTPase-activating protein 100F	-0.538955	-0.223673	0.190257	-0.19079	1.06237	-0.107849	-0.0255915	0.309642	-1.43667	0.304704	0.775409	-0.118852
GB40703	cadherin-23	-0.152932	-0.584274	-0.865603	-0.53427	0.572362	0.0420097	0.314156	0.309509	-1.46864	-0.0671615	2.21009	0.224761
GB55414	uncharacterized LOC100578170	-0.147996	-0.32942	0.424621	-0.0175985	0.615187	0.211869	0.1013	0.309452	-0.748763	-0.136567	0.00976991	-0.291853
GB50973	golgin subfamily A member 6-like protein 22	-0.617792	-0.134104	-0.157275	-0.303057	0.438353	0.0556806	0.433687	0.30924	-0.667976	0.086895	0.56253	-0.00618337
GB50790		-0.191107	-0.157066	-0.236711	-0.194961	0.600613	0.0199044	0.306599	0.309039	-0.24321	-0.237075	0.138051	-0.114078
GB45405	innexin shaking-B-like	-0.311484	-0.597884	0.73118	-0.0593961	1.03792	-0.112536	0.00160147	0.308995	-0.582947	0.0549382	-0.220789	-0.249599
GB53776	uncharacterized LOC100577541	-0.233721	-0.527213	0.136169	-0.208255	0.0865931	0.49923	0.341021	0.308948	-0.483957	-0.454348	0.636225	-0.100693
GB51315		0.209304	-0.745385	-0.520935	-0.352338	-0.187657	0.478717	0.635782	0.308947	-0.787512	0.206028	0.711658	0.0433911
GB50875	uncharacterized LOC100578744	-0.331337	-0.275365	0.352994	-0.0845696	0.429282	0.613539	-0.116371	0.308817	0.118532	-0.406768	-0.384507	-0.224247
GB44380		0.719224	-0.280281	-0.427787	0.00371884	0.966033	0.0675176	-0.107322	0.308743	-0.106314	-0.428489	-0.402583	-0.312462
GB42230	IWS1-like protein	-0.0357785	-0.437789	-0.682834	-0.385467	0.108635	0.576474	0.240745	0.308618	0.227186	0.1834	-0.180037	0.0768495
GB46000	NAD kinase 2%2C mitochondrial-like	0.119639	-0.263605	0.392319	0.0827844	0.72532	-0.147073	0.346582	0.308276	-0.405416	-0.39515	-0.372616	-0.391061
GB50829	DNA-binding protein D-ETS-4	0.036728	-0.604085	-0.59562	-0.387659	0.679957	-0.000123446	0.244907	0.308247	-0.385945	0.0947902	0.52939	0.0794118
GB55009	another transcription unit protein	-0.492576	0.111466	-0.233387	-0.204833	0.516143	0.124105	0.28423	0.30816	0.132948	-0.314855	-0.128073	-0.103327
GB53343	uncharacterized LOC102654795	0.546202	0.17187	-0.344599	0.124491	0.212684	0.286667	0.424716	0.308022	-0.896073	-0.346968	-0.0544982	-0.432513
GB49577		-0.66818	-0.618222	-0.273632	-0.520011	0.998015	0.063774	-0.138235	0.307851	-0.200944	-0.0648475	0.902271	0.21216
GB40157	uncharacterized LOC408421	-1.02293	-0.435587	-0.553541	-0.670684	0.894975	-0.702879	0.730992	0.307696	0.423135	0.398931	0.266899	0.362988
GB45719	DNA repair protein complementing XP-G cells	-0.184946	-0.478048	-0.393505	-0.352166	0.220053	0.468865	0.234141	0.307686	-0.145488	0.237258	0.0416702	0.04448
GB49976	uncharacterized LOC102653746	-0.15145	0.00824128	-0.359594	-0.167601	0.411358	0.198004	0.313014	0.307458	-0.389366	-0.361258	0.331052	-0.139857
GB43846	GTP-binding protein Di-Ras2	0.441837	-0.680834	-0.437991	-0.225663	0.620618	0.0843554	0.21727	0.307414	-0.00878335	-0.253263	0.0167907	-0.0817518
GB46694	facilitated trehalose transporter Tret1-2 homolog	0.00648648	-0.350098	0.0572063	-0.0954685	0.991604	-0.282751	0.213064	0.307306	0.0185492	-0.518829	-0.135232	-0.211837
GB41022	foot protein 1 variant 2-like	0.338135	-0.165724	-0.275877	-0.0344888	1.51585	-0.307654	-0.286323	0.30729	-0.285962	-0.276436	-0.256005	-0.272801
GB46506	transcription activator MSS11-like	0.957703	-0.489891	0.403523	0.290445	0.994173	-0.268067	0.195072	0.307059	-0.744016	-0.725048	-0.323448	-0.597504
GB46285	enolase-like	0.158449	0.233063	0.155288	0.182267	0.961371	-0.404971	0.364675	0.307025	-1.13867	-0.819747	0.490538	-0.489292
GB53994		-0.767036	0.143569	-0.385125	-0.336197	-0.358887	1.09741	0.18244	0.306988	0.396484	0.242913	-0.55177	0.0292091
GB52618	uncharacterized LOC412914	-1.08708	-0.149398	-1.22662	-0.82103	0.206447	0.232541	0.481763	0.306917	-0.0890323	0.533045	1.09833	0.514113
GB42357		0.245513	-0.208548	0.0546028	0.0305228	-0.255463	-0.37958	1.55565	0.306868	-0.353275	-0.341764	-0.317134	-0.337391
GB48065	cuticle protein 19-like	0.19801	-0.30959	-0.73558	-0.282387	0.230295	0.460761	0.229217	0.306758	0.0274902	-0.0369745	-0.0636283	-0.0243709
GB49102	anaphase-promoting complex subunit 15-like	-0.715181	-0.113272	0.0903422	-0.246037	0.271833	0.281465	0.366593	0.30663	0.234121	0.0856719	-0.501573	-0.0605934
GB41963		0.0867296	-0.273098	-0.0915533	-0.0926406	0.416083	0.207728	0.296063	0.306625	-0.408495	0.144484	-0.377942	-0.213984
GB50178	cilia- and flagella-associated protein 61-like	0.038074	-0.794175	-0.0358263	-0.263976	1.11875	-1.02202	0.822895	0.306542	-0.728906	0.0723724	0.528835	-0.0425664
GB53621	silk fibroin 1	1.06635	-0.331007	-0.505696	0.0765476	0.913797	0.187746	-0.182295	0.306416	-0.520792	-0.152516	-0.475583	-0.382964
GB55760	RNA binding protein fox-1 homolog 2	0.75981	-0.976092	-0.338446	-0.184909	0.885818	-0.533824	0.5665	0.306164	-1.37381	-0.00215795	1.0122	-0.121255
GB47246	uncharacterized LOC107965212	-0.0745989	-0.403174	0.157632	-0.106714	0.701715	0.294132	-0.077377	0.306157	-0.598493	-0.0396908	0.0398548	-0.199443
GB45002	uncharacterized LOC102655565,uncharacterized LOC107965158	0.274391	-0.199133	-0.0464028	0.0096186	1.21006	-0.600588	0.308597	0.306022	-0.342182	0.307586	-0.912324	-0.31564
EMAMEG00000000188	tRNA-Glu	-0.309359	0.260806	-0.0580494	-0.0355341	0.463785	0.538296	-0.0847797	0.305767	-0.391094	-0.0594923	-0.360113	-0.270233
GB47969		0.0215123	-0.663238	-0.255125	-0.29895	0.525626	0.105353	0.286072	0.305684	-0.0978144	-0.0321398	0.109753	-0.0067338
GB45450	uncharacterized LOC107964531	0.704448	-0.269648	-0.240616	0.0647279	0.746138	0.185068	-0.0142821	0.305641	-0.70132	0.137092	-0.546879	-0.370369
GB49790	uncharacterized LOC102653599	0.245638	0.263793	0.679981	0.396471	-0.143943	0.646785	0.413231	0.305358	-0.547465	-0.678351	-0.879671	-0.701829
GB44858	uncharacterized LOC102653713	-0.0894983	-0.408489	-0.0554603	-0.184483	-0.0719814	0.380116	0.60731	0.305148	-0.0931711	-0.289368	0.0205425	-0.120666
GB54126	uncharacterized LOC107965526	-0.13611	-0.112035	-0.167919	-0.138688	0.316175	0.469632	0.129614	0.305141	-0.1724	-0.16817	-0.158789	-0.166453
GB46784	delta(14)-sterol reductase	-0.251306	-0.276263	-0.597161	-0.37491	0.119871	0.485273	0.310178	0.305107	-0.277189	0.369837	0.116759	0.0698026
GB46386	trichohyalin-like,uncharacterized LOC107965127	0.323616	0.451782	1.34645	0.707282	0.899911	0.112001	-0.0972642	0.304883	-1.05718	-0.996916	-0.982396	-1.01216
GB45454	dentin sialophosphoprotein-like	0.208294	-0.804716	-0.726179	-0.440867	0.000631349	0.601751	0.312083	0.304822	0.151085	-0.171384	0.428435	0.136045
GB41340	uncharacterized LOC100579034	-0.0174898	0.0384166	-0.412169	-0.130414	0.276414	0.582043	0.0554504	0.304636	-0.227123	-0.00534813	-0.290194	-0.174222
GB42738	protein cueball	-1.1416	-0.62441	-1.07611	-0.947373	-0.722936	1.08092	0.555886	0.304623	0.730019	0.307964	0.890266	0.64275
GB44888	protein eiger-like	-0.838367	-2.14692	0.0534613	-0.977277	0.322259	-0.0144131	0.605969	0.304605	0.116759	0.436442	1.46481	0.672672
GB53234	NGFI-A-binding protein homolog	0.277752	-0.759326	-0.370634	-0.284069	0.318028	0.502811	0.0919192	0.304253	0.0329996	-0.278735	0.185185	-0.0201834
GB52727	replication factor C subunit 3	-0.326588	-0.525683	-0.237649	-0.363306	0.331743	0.538504	0.042431	0.304226	0.292393	-0.158468	0.043316	0.0590802
GB42951		-0.184878	-0.151011	0.1099	-0.0753295	0.630822	-0.251336	0.532739	0.304075	-0.237488	-0.231243	-0.217505	-0.228745
GB53721	receptor-type tyrosine-protein phosphatase N2	-0.0948601	-0.65543	-0.520483	-0.423591	0.566519	0.23016	0.115503	0.304061	-1.13262	-0.133281	1.62449	0.11953
GB45685	protein spire	-0.46268	-0.324492	-0.33343	-0.373534	0.248777	0.591088	0.0719326	0.303933	-0.167355	-0.0273386	0.403497	0.0696013
GB50699	protein SET	-0.286789	0.0398326	0.295794	0.016279	0.41754	0.241518	0.251852	0.303637	-0.000781145	-0.280864	-0.678101	-0.319916
GB47043	succinate dehydrogenase [ubiquinone] flavoprotein subunit%2C mitochondrial	-0.351696	-0.900238	-0.0628494	-0.438261	-0.117671	0.695506	0.332924	0.303586	0.131686	0.100663	0.171676	0.134675
GB46670		0.0728871	-0.0576837	0.149013	0.0547388	0.86065	0.114969	-0.0648655	0.303584	-0.479369	-0.212462	-0.383139	-0.358323
GB46178	F-box/WD repeat-containing protein 4	-0.480333	-0.539744	-0.0674871	-0.362522	-0.156545	0.724463	0.342756	0.303558	0.196517	0.181284	-0.200911	0.0589632
GB44513	cytochrome P450 4c3	0.308211	-0.751997	-0.482793	-0.308859	0.120049	-0.177112	0.967631	0.303522	0.102521	0.0757604	-0.16227	0.00533696
GB43777		0.784494	-0.238247	-0.366597	0.0598831	0.811833	0.138405	-0.0404729	0.303255	-0.377543	-0.367208	-0.344664	-0.363138
GB49171	protein sidekick	0.22143	-1.0358	-0.344695	-0.386356	0.2571	0.268356	0.384062	0.303172	0.658675	-0.279725	-0.1294	0.0831835
GB53452		-0.645634	0.320754	-0.0871596	-0.137347	0.610901	0.0754598	0.223034	0.303131	-0.551626	0.0182728	0.0359992	-0.165785
GB40916	immunoglobulin-like and fibronectin type III domain containing 14	0.415665	-1.05193	0.37079	-0.0884903	0.456336	0.284168	0.168758	0.303087	-1.19164	0.0247135	0.523134	-0.214597
GB50384	zinc finger and BTB domain-containing protein 41-like	-0.61742	0.00897152	0.0246486	-0.1946	0.685289	-0.0963892	0.320301	0.303067	-0.472024	0.191219	-0.044597	-0.108467
GB43702	uncharacterized LOC726153	-0.241687	-0.650315	-0.388973	-0.426992	0.306418	-0.108098	0.710215	0.302845	-1.29917	0.238331	1.43327	0.124147
GB54204	aubergine	0.280664	-0.452918	0.0546724	-0.0391938	-0.103015	0.972426	0.0388084	0.30274	-0.414388	-0.243707	-0.132542	-0.263546
GB46014	cleavage and polyadenylation specificity factor subunit CG7185	-0.18575	-0.247368	-0.165038	-0.199385	0.33238	0.320484	0.254882	0.302582	0.0403001	-0.22459	-0.125299	-0.103197
GB46305	sn1-specific diacylglycerol lipase beta	-0.396198	-1.42968	-0.529348	-0.785076	0.977688	-0.257039	0.187035	0.302562	-0.426698	1.58254	0.291701	0.482514
GB43218	uncharacterized LOC408322	-0.0483084	-0.509712	-0.351039	-0.30302	0.0816927	0.608529	0.217223	0.302482	0.00510164	0.137569	-0.141056	0.000538269
GB49515	protein held out wings	-0.38245	-0.440633	-0.634579	-0.485888	0.0333119	0.625681	0.248287	0.302427	0.228949	-0.0119991	0.333433	0.183461
GB49235	WD repeat-containing protein 24	0.106578	-0.464404	-0.297527	-0.218451	0.498189	0.376023	0.0327658	0.302326	-0.026795	0.00918637	-0.234016	-0.0838749
GB47801		0.530118	-0.204713	-0.309881	0.00517485	0.551973	0.353664	8.05604e-05	0.301906	-0.318606	-0.310368	-0.292267	-0.307081
GB42567	venom dipeptidyl peptidase 4-like	0.284297	-1.44552	-0.908734	-0.689986	0.196578	0.428396	0.280624	0.301866	0.216623	0.145946	0.801791	0.38812
GB46169	coiled-coil domain-containing protein R3HCC1L-like	-0.511532	0.0173475	-0.244674	-0.246286	0.0489464	0.515953	0.340603	0.301834	0.205889	-0.0126654	-0.359867	-0.0555481
GB54362	SET and MYND domain-containing protein 4-like	0.602286	-0.648813	0.117119	0.0235308	0.362432	0.0822481	0.460655	0.301778	-0.643734	-0.232585	-0.0996081	-0.325309
GB48933	methenyltetrahydrofolate synthase domain-containing protein	-0.214222	-0.963025	-0.234678	-0.470642	-0.0414167	0.433648	0.51299	0.30174	0.344846	0.0375419	0.124317	0.168901
GB51295	sex combs reduced	-0.425437	-0.353974	-0.20001	-0.326473	0.593002	0.108275	0.20332	0.301532	-0.536233	-0.201613	0.812669	0.0249411
GB42370	uncharacterized LOC100577805	0.299722	0.133014	0.0224276	0.151721	0.584034	-0.619141	0.939641	0.301511	-0.585442	-0.236628	-0.537628	-0.453233
GB45666	protein arginine N-methyltransferase 3	-0.193544	-0.690565	-0.206382	-0.363497	0.208428	0.676188	0.0198004	0.301472	-0.229473	0.00809397	0.407452	0.0620244
GB51653	myosin heavy chain%2C muscle	-1.30948	-2.26792	-1.63198	-1.73646	1.89643	-1.61775	0.625672	0.301451	-1.01088	1.7782	3.5377	1.43501
GB50962	POU domain protein CF1A	-1.46725	-1.27572	-1.45019	-1.39772	-0.0940074	-0.613044	1.6112	0.301383	-0.793389	1.70532	2.37708	1.09634
GB42278	ATP-dependent RNA helicase dbp2-like	-0.512253	-0.268403	-0.496281	-0.425646	0.465828	0.449684	-0.0119421	0.30119	0.986338	-0.499435	-0.113536	0.124456
GB54818	muscle LIM protein 1-like	-1.177	-1.9759	-0.916142	-1.35635	2.15238	-1.79606	0.547246	0.301189	-1.41568	1.60677	2.97439	1.05516
GB54849	zinc transporter 1	0.843525	-0.336378	0.0968658	0.201337	0.874786	-0.027019	0.0557699	0.301179	-0.521643	-0.507914	-0.477993	-0.502516
GB48294		1.05643	-0.327986	-0.148686	0.193253	0.686106	-0.242162	0.459027	0.30099	-0.513532	-0.499671	-0.469527	-0.494243
GB41208	cell division control protein 45 homolog	-0.51244	-0.255899	-0.0816264	-0.283322	0.303441	0.512841	0.086191	0.300824	0.218465	-0.231163	-0.0398105	-0.0175026
GB41647	transcription factor Sox-7-like	0.38296	-0.322824	-0.485849	-0.141904	1.06637	-0.236846	0.072886	0.300804	-0.499665	0.111192	-0.0882272	-0.1589
GB52191	coagulation factor X	-0.176409	-0.209208	-0.45587	-0.280496	-0.313129	0.696008	0.519469	0.300783	-0.766022	0.517471	0.18769	-0.0202869
GB42686	beta-1%2C3-glucan recognition protein 1	-0.0532298	-0.949098	-0.423368	-0.475232	0.772907	0.472443	-0.343021	0.300777	-0.0884082	0.0392957	0.572479	0.174456
GB50245	flocculation protein FLO11	0.509134	-0.916267	-0.285179	-0.230771	-0.651518	0.682053	0.870743	0.300426	1.16726	-1.23422	-0.142009	-0.0696554
GB49734	uncharacterized LOC413560	0.922918	-0.485302	-0.384598	0.0176727	0.965822	0.120161	-0.186271	0.299904	-0.779651	0.266698	-0.439777	-0.317577
GB55391	protein THEM6-like	-0.716343	-0.163274	-0.338219	-0.405945	0.213298	0.0900315	0.596026	0.299785	-0.380003	0.578597	0.119886	0.10616
GB48437	G-protein coupled receptor moody	0.184581	-0.20308	-0.301275	-0.106591	0.52142	0.153431	0.224499	0.299783	-0.309209	0.0147848	-0.285151	-0.193192
GB50427	nucleoporin NDC1	-0.477461	0.304844	0.432576	0.0866532	0.83042	0.12978	-0.0609315	0.299756	0.0633557	-1.01938	-0.203203	-0.386409
GB40668	uncharacterized LOC100577888	1.28063	-0.49189	-0.3882	0.133513	1.32061	-0.25797	-0.163427	0.299736	-0.762943	-0.742257	0.205451	-0.43325
[truncated: 11,157 more rows]
