# Supplementary material for: Transcriptomic analysis of the honey bee (Apis mellifera) queen spermathecae reveals genes that may be involved in sperm storage after mating
Source: PLoS One. 2021 Jan 8;16(1):e0244648. doi: 10.1371/journal.pone.0244648 (PMC7793254; doi:10.1371/journal.pone.0244648)
Supplement: S4 Table — The genes are ranked by the log2 Fold-change (LFC). Genes are identified by their BeeBase gene identifier. SEM is the standard error of the mean of the log2 Fold-change. FDR is the False Discovery Rate. (XLSX) [file pone.0244648.s005.xlsx]

## Sheet: Table S3
BeeBase gene identifier	Protein Description	LFC	SEM	FDR
GB47485	histone H2B-like	5.46719	1.07698	0.000179675
GB51032	uncharacterized LOC100578048	4.01195	0.86954	0.000965036
GB51908	adenylate kinase 8	4.00076	1.05885	0.0139011
GB50654	uncharacterized LOC102656393	3.99769	0.774297	0.00013743
GB46219	nuclear factor interleukin-3-regulated protein	3.93059	1.10309	0.0225017
GB50907	uncharacterized LOC100577573	3.93033	0.946625	0.00491942
GB40609	proline-rich extensin-like protein EPR1	3.90895	0.95458	0.00596961
GB53301	NF-kappa-B inhibitor cactus-like	3.85289	0.94847	0.0065283
GB41096	uncharacterized protein PF11_0213-like	3.84657	0.741794	0.000128588
GB43094	uncharacterized LOC726019	3.76828	0.46461	5.40984e-12
GB40408	uncharacterized LOC725020	3.75562	0.809696	0.000934894
GB40994	DEAD-box ATP-dependent RNA helicase 42-like,cadherin-86C	3.73456	0.933998	0.00805838
GB48651	uncharacterized LOC107964493,uncharacterized LOC107964494	3.70221	1.11891	0.0391193
GB46673	two pore potassium channel protein sup-9	3.65403	0.951913	0.0120319
GB51381	centromere-associated protein E	3.65211	0.835995	0.00235724
GB52183	glutamine-rich protein 2-like,WASH complex subunit FAM21 homolog	3.64932	0.987215	0.0164186
GB53925	uncharacterized LOC724993	3.64231	1.00309	0.0188329
GB49892	probable cytochrome P450 6a17	3.62394	1.05611	0.0294603
GB52549	uncharacterized LOC107965378	3.60128	0.925977	0.0107886
GB53530	A disintegrin and metalloproteinase with thrombospondin motifs 7	3.58154	1.06792	0.0361422
GB47289	uncharacterized LOC408348	3.56962	0.923811	0.0116346
GB41297	transient receptor potential	3.54053	0.804467	0.00210408
GB43512	pancreatic triacylglycerol lipase-like	3.457	0.930137	0.0161864
GB48717		3.45312	0.9617	0.0212223
GB51151	uncharacterized LOC102656499	3.45122	1.0077	0.0297711
GB43944	uncharacterized LOC107965198	3.44038	1.00802	0.0308162
GB47290		3.40572	0.839429	0.00658815
GB42358	uncharacterized LOC412279	3.39149	0.719134	0.000697046
GB45897		3.38156	0.986294	0.0295895
GB46064	uncharacterized LOC100576568	3.37788	0.845761	0.00811993
GB42839		3.36404	1.01565	0.0391193
GB50567	uncharacterized LOC725823	3.35651	0.887281	0.0137633
GB51730	calcium and integrin-binding protein 1-like	3.35366	0.883251	0.0131152
GB51781	uncharacterized LOC100577596	3.34146	0.838618	0.00835163
GB55212	major royal jelly protein 2	3.32095	0.672727	0.000305114
GB51349	kinesin 7A	3.28942	0.608856	5.56951e-05
GB50518	uncharacterized LOC102654477	3.26245	0.934938	0.0258684
GB42735	uncharacterized LOC724520	3.25881	0.867684	0.0147259
GB50290	uncharacterized LOC724917	3.25412	0.970295	0.0361422
GB51269		3.24508	0.973137	0.0375473
GB54969	chemosensory protein 5	3.18385	0.85911	0.0164186
GB42962	cilia- and flagella-associated protein 45-like	3.16312	0.893049	0.0235782
GB43705	facilitated trehalose transporter Tret1-like	3.12193	0.763688	0.00607191
GB43780	golgin subfamily A member 6-like protein 22	3.1101	0.769368	0.00693203
GB46288	uncharacterized LOC107964702	3.09565	0.815245	0.0131152
GB50568	uncharacterized LOC100576740	3.09263	0.675771	0.00110465
GB47288	uncharacterized LOC408348	3.05041	0.761922	0.00798045
GB55691		3.0417	0.880957	0.0278626
GB41230	TWiK family of potassium channels protein 18-like	3.02669	0.828723	0.0179046
GB46062	probable cytochrome P450 301a1, mitochondrial	3.0117	0.601321	0.000235778
GB50166	putative uncharacterized protein DDB_G0282133	3.01043	0.857014	0.0250614
GB45952	X-linked retinitis pigmentosa GTPase regulator	2.99922	0.866957	0.0274452
GB43519	neuropeptide Y receptor-like	2.999	0.90195	0.0379957
GB49054	uncharacterized LOC410975	2.99712	0.396344	2.13347e-10
GB44257	coiled-coil domain-containing protein 112-like	2.9961	0.910361	0.0404221
GB55209	major royal jelly protein 5	2.98439	0.758936	0.00961517
GB46791	uncharacterized LOC107964516	2.96601	0.908794	0.0427897
GB46303		2.96554	0.912152	0.0433299
GB40823	vitellogenin receptor	2.96075	0.814152	0.0186668
GB46427	uncharacterized LOC409096	2.95239	0.901531	0.0416265
GB48769	uncharacterized LOC100578719	2.94388	0.88835	0.0390747
GB48463	uncharacterized LOC411486	2.92921	0.798069	0.0177023
GB46151	uncharacterized LOC551510	2.91238	0.874655	0.0377861
GB55202	yellow-e	2.89074	0.896834	0.0461567
GB54847	hyaluronan mediated motility receptor	2.88516	0.570636	0.000191621
GB41411	homeobox protein rough-like	2.85423	0.837063	0.0310414
GB48006	membrane metallo-endopeptidase-like 1	2.83079	0.883472	0.0475657
GB51731	calcium and integrin-binding protein 1-like	2.82607	0.814153	0.0266385
EMAMEG00000000050	U5	2.82503	0.806274	0.0252704
GB48696	uncharacterized LOC102654685	2.80438	0.874052	0.0474729
GB47927	uncharacterized LOC102655697	2.80288	0.861063	0.0430277
GB44601	interaptin-like	2.75038	0.795182	0.0274452
GB48697	uncharacterized LOC100217360	2.72638	0.843072	0.045246
GB41945	uncharacterized LOC726189	2.71543	0.58709	0.000934894
GB40768	arginine/serine-rich coiled-coil protein 2-like	2.71328	0.833498	0.0430277
GB55204	major royal jelly protein 3	2.69486	0.845274	0.0490418
GB50566	uncharacterized LOC107965608	2.69393	0.738087	0.0179544
GB50563	nucleolin-like	2.68773	0.793496	0.0331277
GB45512	neither inactivation nor afterpotential protein C	2.67522	0.722425	0.0164186
GB48868	ankycorbin	2.6576	0.754571	0.0246086
GB50561	uncharacterized LOC725622	2.64619	0.54555	0.000417984
GB55143	dynein heavy chain 6, axonemal-like	2.64347	0.787796	0.0361422
GB53122	glutamate receptor ionotropic, kainate 2	2.63867	0.768379	0.029439
GB50562	uncharacterized LOC725660	2.63037	0.698502	0.0143028
GB48875		2.62911	0.815348	0.0461567
GB51888	putative uncharacterized protein DDB_G0286901	2.58328	0.733209	0.0246086
GB46926	tektin-1	2.56734	0.80374	0.0485906
GB50569	uncharacterized LOC100576740	2.56724	0.702658	0.0179046
GB42373	dynein heavy chain 7, axonemal-like,dynein heavy chain 7,axonemal-like,dynein heavy chain 12, axonemal-like,dynein heavy chain 7, axonemal-like	2.55713	0.710054	0.0208688
GB44945	putative leucine-rich repeat-containing protein DDB_G0290503	2.549	0.785765	0.0442818
GB42144		2.52978	0.745604	0.032729
GB40815	uncharacterized LOC100579059	2.52742	0.691291	0.0179046
GB49445	uncharacterized LOC100576159	2.52474	0.734553	0.029381
GB53797	calponin homology domain-containing protein DDB_G0272472-like,uncharacterized LOC100577571	2.45906	0.64117	0.0120319
GB40624	laccase 2	2.45667	0.380612	2.91608e-07
GB46304	sentrin-specific protease 6-like	2.45318	0.768509	0.0487894
GB50574	uncharacterized LOC102656231	2.44116	0.510993	0.000535797
GB52959		2.43228	0.755808	0.0466779
GB50571	uncharacterized LOC102655899	2.42387	0.690263	0.0250614
GB43162	putative uncharacterized protein DDB_G0282133	2.40878	0.572673	0.00392982
GB45830	kinesin 8	2.40675	0.688656	0.0256135
GB55723	claspin-like	2.38451	0.612834	0.0107886
GB51159	uncharacterized LOC413925	2.3737	0.642126	0.0164186
GB43722	NADPH oxidase 5	2.35127	0.666021	0.024236
GB51881	uncharacterized LOC100577971	2.30771	0.694007	0.0379957
GB50830	targeting protein for Xklp2-like	2.30714	0.685338	0.0351239
GB55351	coiled-coil domain-containing protein 63-like	2.30594	0.610924	0.0140041
GB45464	putative leucine-rich repeat-containing protein DDB_G0290503	2.3039	0.61858	0.0158098
GB50572	uncharacterized LOC408538	2.30237	0.426522	5.56951e-05
GB41120	protein lifeguard 2-like	2.28582	0.655894	0.0260818
GB42359	dynein heavy chain 1, axonemal	2.26835	0.680441	0.0375473
GB46386	trichohyalin-like,uncharacterized LOC107965127	2.25167	0.614906	0.0178706
GB48475	dynein intermediate chain 3, ciliary-like	2.2421	0.601153	0.0156064
GB50573	uncharacterized LOC726094	2.21335	0.481705	0.00103411
GB40203	uncharacterized LOC413369	2.21297	0.62108	0.0225017
GB50488	uncharacterized LOC100577798	2.19536	0.603121	0.0185393
GB54493	aryl hydrocarbon receptor protein 1	2.18627	0.611737	0.0223309
GB53331	protocadherin Fat 4	2.18581	0.647682	0.0345046
GB47085		2.17817	0.659911	0.0397012
GB48858	microtubule-associated protein futsch-like	2.15762	0.376321	1.3215e-05
GB47348	DNA methyltransferase 1a	2.1451	0.478641	0.00159163
GB50435	endothelial zinc finger protein induced by tumor necrosis factor alpha	2.14487	0.642484	0.0375473
GB50560	uncharacterized LOC102655520	2.14098	0.611039	0.0252704
GB43711	membralin-like	2.11346	0.553936	0.0126521
GB50529	uncharacterized LOC100577544	2.0713	0.532695	0.0107886
GB40393	uncharacterized LOC102656154	2.02722	0.582295	0.026227
GB52629	potassium/sodium hyperpolarization-activated cyclic nucleotide-gated channel 2-like	2.01561	0.435416	0.000934894
GB51142	lachesin	2.01076	0.469781	0.00313468
GB55217		2.00449	0.568467	0.0244897
GB54508	uncharacterized LOC725439	-2.05203	0.471472	0.00249443
GB44225	uncharacterized LOC724781	-2.07161	0.565652	0.0178706
GB52631	uncharacterized LOC100577844	-2.07645	0.583328	0.0225394
GB44982	integrin beta-nu-like	-2.10633	0.568964	0.0164186
GB45377	glutamine synthetase	-2.14166	0.428667	0.000241769
GB51580	long-chain-fatty-acid--CoA ligase ACSBG2	-2.17092	0.5509	0.00951415
GB55657	probable phospholipid-transporting ATPase IA	-2.21735	0.513794	0.00281072
GB41225	aquaporin AQPAn.G-like	-2.30916	0.71616	0.0461567
GB51095	cryptochrome 2	-2.32013	0.443299	0.000104964
GB46366	uncharacterized LOC724838	-2.45957	0.770853	0.0488732
GB54496	pleckstrin homology domain-containing family G member 5-like	-2.48332	0.774513	0.0475201
GB47975	esterase FE4-like	-2.50255	0.683557	0.0178706
GB47299	esterase FE4-like	-2.59491	0.49571	0.000104964
GB55669	cytochrome P450 9e2	-2.60548	0.81129	0.0474729
GB40284	probable cytochrome P450 6a14	-2.61994	0.819841	0.0485073
GB41760	lipase 3-like	-2.63375	0.587488	0.00159163
GB50893	insulin-like growth factor-binding protein complex acid labile subunit	-2.67794	0.795504	0.0351239
GB54172	sodium-independent sulfate anion transporter-like	-2.71342	0.813826	0.0375473
GB42220	electroneutral sodium bicarbonate exchanger 1	-2.7458	0.732516	0.0147259
GB42616	beta-hexosaminidase subunit beta-like	-2.77507	0.843677	0.0404221
GB55388	arylsulfatase B-like	-2.78422	0.843039	0.0395855
GB45771	glycine-rich RNA-binding protein 7	-2.82024	0.848732	0.0381357
GB51163	protein windpipe	-2.82135	0.790038	0.0223309
GB52161	cuticular protein 28	-2.835	0.884796	0.0475657
GB55408	uncharacterized LOC408666	-2.84178	0.889157	0.0485073
GB55813	uncharacterized LOC100577773	-2.88163	0.855345	0.0350918
GB47823	23 kDa integral membrane protein	-2.91059	0.763141	0.0126521
GB52052	venom carboxylesterase-6	-2.9894	0.906418	0.0399049
GB54735	uncharacterized LOC100578100	-3.01335	0.925297	0.0430277
GB40092	uncharacterized LOC100578090	-3.06619	0.933261	0.0405158
GB53412	fatty acid synthase	-3.08704	0.686416	0.00154029
GB51094	cryptochrome 2	-3.15636	0.654356	0.000445497
GB44058	UDP-glucuronosyltransferase 1-3-like	-3.16843	0.804693	0.00951415
GB40163	uncharacterized LOC724899	-3.18161	0.99161	0.0474729
GB51583	kynurenine/alpha-aminoadipate aminotransferase, mitochondrial-like	-3.1959	0.982268	0.0431101
GB51724	sphingomyelin phosphodiesterase 1-like	-3.20271	0.835045	0.0120319
GB52489	aquaporin AQPAe.a-like	-3.21378	1.00813	0.0490418
GB49379	fatty acyl-CoA reductase 1	-3.23279	1.01671	0.049659
GB44882	nuclear pore complex protein Nup133,uncharacterized LOC552843	-3.24666	0.68917	0.000697046
GB50026	transmembrane protease serine 11G-like	-3.25034	0.99689	0.0429851
GB52947	protein mesh	-3.27517	0.805303	0.00647665
GB42741	uncharacterized LOC107964964	-3.27789	0.852392	0.0120319
GB41097	trypsin-7	-3.27866	1.00366	0.0425114
GB49380	fatty acyl-CoA reductase 1	-3.34751	0.968034	0.0274452
GB54486	myrosinase 1-like	-3.3647	0.952476	0.0241606
GB43728	cytochrome P450 9e2	-3.3909	0.925891	0.0178706
GB47933	trypsin	-3.40514	0.947025	0.0210728
GB43129	uncharacterized LOC408320	-3.41074	1.06666	0.0484986
GB43739	carboxypeptidase B-like	-3.42894	0.88266	0.0107886
GB55499	alkaline phosphatase 4-like	-3.43674	0.768309	0.0016239
GB46749	acidic mammalian chitinase-like	-3.44844	0.882036	0.0103914
GB55602	uncharacterized LOC100578412	-3.53347	0.926904	0.0126521
GB52185	uncharacterized LOC100578041	-3.57323	1.0195	0.0252704
GB47691		-3.64016	0.957014	0.0129811
GB54485	UDP-glucuronosyltransferase 1-3-like	-3.64155	0.737438	0.000305114
GB40713	FABP-like protein	-3.66958	0.89898	0.00615181
GB49331	leucine-rich repeat neuronal protein 1-like	-3.68516	0.868633	0.00349269
GB42434	chitinase-3-like protein 1	-3.68701	0.948975	0.0107886
GB48936	facilitated trehalose transporter Tret1-2 homolog	-3.73483	1.0426	0.0217866
GB50761	chymotrypsin-1	-3.75624	0.846	0.00185869
GB49854	alpha-amylase	-3.80363	0.926714	0.00580629
GB55029		-3.82517	1.01592	0.0143028
GB40137	transmembrane protease serine 11B-like protein	-3.84565	1.0792	0.0225017
GB49796	FK506-binding protein 3-like	-3.92792	1.00495	0.0103914
GB40619	troponin C type IIIa	-4.03095	1.0573	0.0126521
GB54294	purine nucleoside phosphorylase	-4.09938	1.06476	0.0120319
GB46587	probable salivary secreted peptide	-4.23142	1.06578	0.00866734
GB52004	caspase-1-like	-4.25825	0.829887	0.000147361
GB53911	peritrophin-1-like	-4.26253	0.96986	0.00212527
GB50116	chymotrypsin inhibitor-like	-4.28934	1.01244	0.00353291
GB51733	venom acid phosphatase Acph-1-like	-4.3121	0.88867	0.000417984
GB47723	facilitated trehalose transporter Tret1-like	-4.38946	0.857601	0.000150564
GB46286	zinc carboxypeptidase-like	-4.46646	0.935345	0.000535797
GB40136	transmembrane protease serine 11B-like protein	-4.58408	1.0371	0.00196275
GB44100	vegetative cell wall protein gp1-like	-4.60474	1.06714	0.00281072
GB44367	phospholipase A2-like	-4.7827	1.12212	0.00329526
GB50477	uncharacterized LOC100577527	-4.87045	0.99913	0.000403741
GB44295	sodium-dependent neutral amino acid transporter B(0)AT3	-4.88928	0.950794	0.000145779
GB43248	alpha glucosidase 2	-5.22925	0.887389	6.32712e-06
GB54549	alpha-glucosidase	-5.27366	0.97582	5.56951e-05
GB53978	early nodulin-75-like	-5.28177	0.96278	4.41841e-05
GB53887	uncharacterized LOC100578389,uncharacterized LOC102654405,uncharacterized LOC107963975	-5.82857	0.954489	2.18863e-06
GB44112	melittin	-6.21177	1.05657	6.32712e-06
