# Supplementary material for: Transcriptomic analysis of the honey bee (Apis mellifera) queen spermathecae reveals genes that may be involved in sperm storage after mating
Source: PLoS One. 2021 Jan 8;16(1):e0244648. doi: 10.1371/journal.pone.0244648 (PMC7793254; doi:10.1371/journal.pone.0244648)
Supplement: S5 Table — The genes are ranked by the log2 Fold-change (LFC). Genes are identified by their BeeBase gene identifier. SEM is the standard error of the mean of the log2 Fold-change. (XLSX) [file pone.0244648.s006.xlsx]

## Sheet: Table S4
BeeBase gene identifier	Protein Description	LFC	SEM	FDR
GB43575	trehalase-like	7.55825	0.917321	4.57077e-14
GB47379	histidine decarboxylase	7.34112	0.758238	2.25221e-19
GB49865	protein drumstick	6.94676	0.80856	2.75936e-15
GB43576	trehalase-like	6.60048	0.961283	6.92834e-10
GB55921	esterase FE4-like	6.37615	0.662716	3.65978e-19
GB46537	deoxyribonuclease-2-alpha	6.32617	0.903968	2.91693e-10
GB42557	protein takeout-like	5.97747	0.952302	2.64466e-08
GB49751	homeobox protein SIX3	5.94127	0.886542	1.98252e-09
GB55613	uncharacterized LOC100576118	5.88451	0.977289	1.22485e-07
GB53925	uncharacterized LOC724993	5.85396	1.01261	4.66694e-07
GB54030	zinc finger homeobox protein 4	5.57312	0.456653	5.53101e-31
GB43711	membralin-like	5.4136	0.751417	7.62169e-11
GB49924	uncharacterized LOC100578423	5.40565	0.793961	1.01845e-09
GB50573	uncharacterized LOC726094	5.26573	0.838298	2.58531e-08
GB50571	uncharacterized LOC102655899	5.20839	0.906868	5.74194e-07
GB43823	chemosensory protein 1	5.18948	0.885207	3.0015e-07
GB52598	trypsin-7	5.18713	0.67688	3.39869e-12
GB50156	uncharacterized LOC102653894,ETS-like protein pointed	5.13549	0.564154	3.80321e-17
GB50572	uncharacterized LOC408538	5.03695	0.672183	1.09437e-11
GB50226	transferrin 1	5.03229	0.753347	2.26089e-09
GB51306	apidaecins type 73	5.01403	0.911453	2.01241e-06
GB41376	J domain-containing protein	5.01077	0.689605	5.26902e-11
GB50530	uncharacterized LOC100577464	4.99676	0.965647	1.0123e-05
GB40701	uncharacterized LOC551765	4.95535	0.467463	3.69205e-23
GB55930	xaa-Pro aminopeptidase 1-like	4.90137	0.661161	1.87366e-11
GB47503	delta-1-pyrroline-5-carboxylate synthase	4.88508	0.708029	5.59743e-10
GB49078	nose resistant to fluoxetine protein 6-like	4.86233	0.859239	8.93026e-07
GB50570	uncharacterized LOC725988	4.77893	1.01003	7.88745e-05
GB55394	tetraspanin-9	4.71791	0.843312	1.25748e-06
GB48134	L-lactate dehydrogenase-like	4.71194	1.00938	0.000103646
GB50529	uncharacterized LOC100577544	4.67873	0.802048	3.53092e-07
GB42556	protein takeout-like	4.67667	0.883608	5.77131e-06
GB50574	uncharacterized LOC102656231	4.65214	0.693252	1.91438e-09
GB46297	cuticular protein 14	4.62439	0.942206	3.60682e-05
GB51220	uncharacterized LOC726441	4.61378	0.76247	1.04445e-07
GB44493	arylsulfatase B-like	4.61132	1.07851	0.000488569
GB50575	uncharacterized LOC726125	4.60519	0.716548	1.0697e-08
GB45199	ceramide kinase	4.5905	0.651469	2.17517e-10
GB45912	protein lethal(2)essential for life-like	4.58975	0.541109	6.54845e-15
GB50565	uncharacterized LOC552558	4.57591	1.03757	0.000289767
GB45906	uncharacterized LOC410087	4.52708	0.970748	0.000105373
GB49914	protein sister of odd and bowel	4.48591	0.803019	1.3116e-06
GB48663	chaoptin-like	4.47421	0.958335	0.000103646
GB50563	nucleolin-like	4.4655	1.04361	0.000482523
GB47221	ecdysone-induced protein 75	4.43118	0.92399	5.82818e-05
GB54163	uncharacterized LOC410517	4.4302	0.698144	1.7672e-08
GB43643	thyrotroph embryonic factor	4.40994	0.599912	2.87551e-11
GB45943	collagen alpha-5(IV) chain	4.39667	0.652521	1.61372e-09
GB49799	battenin	4.38325	0.682573	1.09917e-08
GB55860	sterile alpha and TIR motif-containing protein 1	4.36353	0.670479	6.44062e-09
GB50568	uncharacterized LOC100576740	4.34123	0.904321	5.74413e-05
GB40446	cuticular protein 8,unconventional prefoldin RPB5 interactor	4.33468	0.795383	2.62703e-06
GB51881	uncharacterized LOC100577971	4.32	0.9304	0.000114571
GB40980	glucose transporter type 1	4.29459	0.773794	1.58314e-06
GB42385	sorbitol dehydrogenase-like	4.29098	0.593862	6.76677e-11
GB52161	cuticular protein 28	4.28904	0.918573	0.000103646
GB55781	dumpy	4.27649	0.5507	1.66338e-12
GB41972	monocarboxylate transporter 13-like	4.23718	0.585118	6.08606e-11
GB47546	apidaecin 1	4.20069	1.05906	0.00143778
GB55065	sonic hedgehog protein A-like	4.19273	0.920028	0.000159406
GB42326	endoplasmic reticulum aminopeptidase 2-like	4.166	0.471586	3.55093e-16
GB56028	uncharacterized LOC100576134	4.16245	0.58035	9.32394e-11
GB55066	protein hedgehog-like	4.13629	0.946072	0.000335343
GB53372	odorant binding protein 4	4.1227	1.0234	0.00116367
GB43208	collagen alpha-1(I) chain-like	4.10086	0.717687	6.71253e-07
GB49328	uncharacterized LOC552110	4.08923	0.768181	4.965e-06
GB55300	trehalose transporter 1	4.07681	0.547275	1.50866e-11
GB55064	sonic hedgehog protein A-like,uncharacterized LOC102656041	4.07357	0.931411	0.000333889
GB47136	uncharacterized LOC724177	4.04588	0.87012	0.00011228
GB53588	frizzled 2	4.00206	0.761188	6.86984e-06
GB52702	facilitated trehalose transporter Tret1	3.98241	0.566563	2.38744e-10
GB41427	catalase	3.96361	0.495661	2.82184e-13
GB51500	sterile alpha and TIR motif-containing protein 1	3.95269	0.673577	2.93339e-07
GB43716	uncharacterized LOC725621	3.94399	0.644923	7.1282e-08
GB40162	chondroitin sulfate synthase 1	3.9426	0.608762	7.82899e-09
GB51154	uncharacterized LOC726201	3.93666	1.15483	0.00817488
GB54164	uncharacterized LOC410517	3.93171	0.534598	2.83742e-11
GB49321	sorbitol dehydrogenase-like	3.93158	0.436211	8.35379e-17
GB41428	defensin 1	3.92866	1.0084	0.00182847
GB52199	uncharacterized LOC100578593	3.91704	0.866226	0.000182887
GB40224		3.91358	1.10311	0.0054925
GB45198	ceramide kinase	3.86344	0.640243	1.14879e-07
GB47055	putative inorganic phosphate cotransporter	3.86017	0.7574	1.48516e-05
GB53798	esterase E4-like	3.85502	1.02909	0.0030295
GB52343	neurotrimin	3.84599	0.68415	1.09769e-06
GB50566	uncharacterized LOC107965608	3.82338	0.942594	0.00106689
GB49091	uncharacterized LOC102654462	3.81988	1.07774	0.0055574
GB40979		3.81558	0.820784	0.000112536
GB52342	neurotrimin	3.8128	0.926117	0.000853719
GB41720	uncharacterized LOC727121	3.80877	0.649008	2.93339e-07
GB54817	muscle-specific protein 20	3.79059	1.05225	0.00467408
GB54516	uncharacterized LOC100577150	3.75996	1.19644	0.0173894
GB40842	glucose dehydrogenase [FAD, quinone]-like	3.75197	0.777013	5.07018e-05
GB53589	frizzled 2	3.7495	0.668853	1.18967e-06
EMAMEG00000000343	U2	3.74286	0.712917	7.12083e-06
GB48768	uncharacterized LOC410179	3.74242	1.01657	0.00372311
GB53124	sialin	3.72938	0.593433	2.56683e-08
GB41471	uncharacterized LOC100577669	3.7186	0.563078	3.51719e-09
GB44163	transmembrane and TPR repeat-containing protein CG4341	3.71818	0.897239	0.000790165
GB52523	protein sister of odd and bowel-like	3.71622	0.846835	0.000314216
GB43727	cytochrome P450 9e2	3.71352	0.845319	0.000309058
GB50567	uncharacterized LOC725823	3.70706	0.989604	0.0030295
GB55596	protein dead ringer-like	3.7059	0.690328	4.02831e-06
GB45157	protein big brother	3.69726	0.89396	0.000806253
GB50559	uncharacterized LOC102655457	3.68037	1.07392	0.00782096
GB51788		3.65732	0.795612	0.000135573
GB52025	membrane metallo-endopeptidase-like 1	3.65355	0.741434	3.32035e-05
GB47279	cytochrome P450 6k1	3.65272	0.753872	4.74806e-05
GB49962	uncharacterized LOC410581	3.64056	1.01315	0.00480281
EMAMEG00000000081	tRNA-Ala	3.63716	1.15111	0.0165737
GB41735	MOXD1 homolog 1	3.63521	1.02325	0.00543552
GB40838	endoglucanase E-4-like	3.62175	0.691544	7.54989e-06
GB41228	uncharacterized LOC724900	3.62154	0.855193	0.000563377
GB52829	uncharacterized LOC102655947,chitinase-like protein Idgf4	3.60467	0.864425	0.000721543
GB49885	probable cytochrome P450 6a17	3.60333	0.670195	3.88387e-06
GB55452	apolipophorin-III-like protein	3.59858	1.0446	0.0074394
GB42894	disheveled-associated activator of morphogenesis 1	3.59444	1.03307	0.00672011
GB45911	protein lethal(2)essential for life-like	3.58405	0.965717	0.00339251
GB47372	rho GTPase-activating protein 7	3.5804	0.689511	9.25702e-06
GB55084		3.55907	0.983678	0.00445834
GB40624	laccase 2	3.5442	0.476531	1.60358e-11
GB47290		3.52941	0.915883	0.00210612
GB44024	uncharacterized LOC100577054	3.52891	1.06154	0.0103571
GB43281		3.52353	0.660181	4.67896e-06
GB47563	leucine-rich repeat-containing protein 70-like	3.52116	1.03685	0.00843622
GB47216	calcitonin gene-related peptide type 1 receptor	3.51122	0.654401	4.07262e-06
GB50569	uncharacterized LOC100576740	3.50824	0.866493	0.00109471
GB49405	uncharacterized LOC107965323	3.50784	0.970031	0.00447929
GB49920	integrin alpha-PS2	3.49685	0.555931	2.49691e-08
GB50962	POU domain protein CF1A	3.49632	1.04455	0.00967929
GB42262	uncharacterized LOC100576738	3.48796	0.770688	0.000181052
GB53599	uncharacterized LOC102656808	3.4743	0.65864	6.2783e-06
GB47289	uncharacterized LOC408348	3.4714	0.971435	0.00508229
GB53313	aldehyde dehydrogenase family 3 member B1	3.45775	1.02411	0.00891532
GB44500	golgin subfamily A member 6-like protein 22	3.45673	0.992532	0.00666473
GB55616	uncharacterized LOC107964059	3.45621	0.845283	0.000945531
GB52742	uncharacterized LOC100578515	3.44361	0.716597	5.63949e-05
GB42762	uncharacterized LOC409020	3.43479	0.868768	0.00149344
GB53295	pipsqueak	3.43201	1.07226	0.0148003
GB44202	uncharacterized LOC725381	3.42365	1.11777	0.0215598
GB45411		3.41784	1.03136	0.0106356
GB49543	alanine--glyoxylate aminotransferase 2-like	3.40975	0.875856	0.00184056
GB54501	uncharacterized LOC102656871	3.40833	1.19736	0.0372268
GB48856	microtubule-associated protein futsch-like,quinone oxidoreductase-like protein 2-like	3.40544	1.07444	0.0161646
GB55515	inositol oxygenase	3.39344	0.997539	0.00831049
GB44963	uncharacterized LOC107965164	3.39125	0.619297	2.28819e-06
GB54518	uncharacterized LOC100577110	3.37813	1.15555	0.0308409
GB45028	venom dipeptidylpeptidase IV	3.37487	0.89817	0.00294843
GB46068	transient receptor potential cation channel protein painless	3.37294	0.72152	0.00010158
GB40225	microtubule-associated protein tau-like	3.35407	0.690462	4.56212e-05
GB48937	facilitated trehalose transporter Tret1-like	3.34646	0.874002	0.00229922
GB41227	cuticular protein analogous to peritrophins 3-B,sodium/potassium-transporting ATPase subunit alpha-like	3.34266	0.753616	0.000262367
GB54489	histidine-rich glycoprotein-like	3.33752	1.15589	0.033936
GB53555	uncharacterized LOC100576661	3.32965	1.05021	0.0161265
GB54517	trypsin 3A1	3.32731	1.19605	0.0432031
GB53249	protein Wnt-5b	3.3238	1.01423	0.0118645
GB52760	uncharacterized LOC102655921,protein lozenge-like	3.3208	0.93207	0.00525277
GB42410	uncharacterized LOC100578816	3.30406	1.02751	0.0141938
GB45968	collagen alpha-1(IV) chain	3.29872	0.765584	0.00042765
GB51059	four and a half LIM domains protein 2	3.29412	0.578176	7.35803e-07
GB55087		3.29081	1.04662	0.0173194
GB43138	uncharacterized LOC409904	3.28091	0.398251	4.57077e-14
GB52759	brefeldin A-inhibited guanine nucleotide-exchange protein 3	3.27188	0.673937	4.61089e-05
GB43280	amphiphysin	3.27131	0.487566	1.91438e-09
GB43006	glucose dehydrogenase [FAD,quinone]	3.25454	1.03837	0.0178086
GB46044	uncharacterized LOC413368	3.24729	0.867798	0.00305729
GB50780	neuromodulin	3.23666	0.745226	0.000376234
GB47301	UDP-glucuronosyltransferase 2C1-like	3.23065	0.902685	0.00501576
GB40116		3.22611	1.0663	0.0238165
GB45062	protein apterous	3.22452	1.10694	0.0316402
GB52631	uncharacterized LOC100577844	3.21746	0.64671	2.66129e-05
GB48167	trichohyalin	3.21645	1.07763	0.0266139
GB47368	rho GTPase-activating protein 7	3.21489	0.715689	0.000208922
GB46614	protein-methionine sulfoxide oxidase Mical	3.20979	0.414038	1.81183e-12
GB44770	ATP-binding cassette sub-family G member 1	3.20964	0.445092	7.34373e-11
GB43612	unconventional myosin-XV	3.20499	0.375051	4.00108e-15
EMAMEG00000000057	mir-87	3.20076	0.864625	0.00348473
GB42835	glycogen phosphorylase	3.19212	0.451218	1.83527e-10
GB55771	ankyrin repeat domain-containing protein 29	3.18401	0.857036	0.00334611
GB52701	chloride channel protein 2	3.17245	0.786682	0.00115332
GB44213	filamin-like	3.16862	0.862921	0.00380878
GB54524	insulin-like growth factor I	3.16018	1.00839	0.0178086
GB43369	uncharacterized LOC412101	3.15504	0.746527	0.000578664
GB40550	uncharacterized LOC100576478	3.15266	0.982559	0.0144871
GB53014	protein croquemort	3.13822	0.758992	0.000806287
GB55212	major royal jelly protein 2	3.12567	0.706277	0.000272659
GB53748	neurofilament heavy polypeptide	3.12517	0.79739	0.00168559
GB54020	apolipoprotein D	3.12357	0.77944	0.00124897
GB50943	ATP-dependent 6-phosphofructokinase	3.11602	0.52027	1.4646e-07
GB47545	tropomyosin-like	3.11408	0.721294	0.000416162
GB55638	tryptophan 2,3-dioxygenase	3.1102	0.648534	5.82818e-05
GB44214	filamin-like	3.10631	0.85119	0.00408597
GB53797	calponin homology domain-containing protein DDB_G0272472-like,uncharacterized LOC100577571	3.09345	0.746523	0.000790165
GB47318	abaecin	3.09121	0.852045	0.00433779
GB51423	asparagine synthetase domain-containing	3.08416	0.848951	0.00428467
GB55859		3.08251	0.722442	0.000502589
GB47869	uncharacterized LOC102654281	3.08058	0.951019	0.0132725
GB40609	proline-rich extensin-like protein EPR1	3.07649	0.953833	0.0137973
GB41625	zinc finger CCCH domain-containing protein 13-like	3.07467	0.7894	0.00183299
GB55302	trehalose transporter 1	3.06799	0.686277	0.000227512
GB49054	uncharacterized LOC410975	3.06643	0.437085	2.6019e-10
GB55239	anion exchange protein 2	3.06099	0.829687	0.00363014
GB54926	dual specificity protein phosphatase 15	3.0517	0.877673	0.00674383
GB49756	fatty acid binding protein	3.04385	0.912835	0.0100373
GB51231	protein embryonic gonad	3.02245	0.871102	0.00688254
GB55591	titin	3.01578	0.543788	1.59775e-06
GB51653	myosin heavy chain, muscle	3.0067	1.00913	0.0269171
GB49726	thrombospondin type-1 domain-containing protein 4-like	3.00648	0.747088	0.00118101
GB55395	tetraspanin-9	2.98793	0.647131	0.000125908
GB48364	inactive hydroxysteroid dehydrogenase-like protein 1	2.98612	0.699473	0.000498557
GB55406	uncharacterized LOC100576949	2.98545	0.921354	0.0132388
GB50976	titin-like	2.98284	0.697779	0.00048937
GB55403	uncharacterized LOC410819	2.98059	0.847753	0.00599302
GB45902	SAM and SH3 domain-containing protein 1	2.97002	0.629893	8.44204e-05
GB51841	multiple inositol polyphosphate phosphatase 1-like	2.96251	0.910425	0.0127168
GB43245	calcium/calmodulin-dependent 3',5'-cyclic nucleotide phosphodiesterase 1A	2.95572	0.584673	1.82427e-05
GB50975	titin-like	2.95289	0.712712	0.000790165
GB50509	multiple epidermal growth factor-like domains protein 10	2.95226	0.960203	0.0209334
GB48917	uncharacterized LOC100577268	2.94494	0.808649	0.00417918
GB53371	odorant binding protein 3	2.93542	1.0538	0.0428937
GB41175	carbohydrate sulfotransferase 11	2.92361	0.817061	0.00502336
GB51820	glucose dehydrogenase [FAD, quinone]	2.92027	0.683864	0.00049711
GB51652	myosin heavy chain, muscle	2.9194	1.03991	0.040761
GB47740		2.91597	0.525085	1.56906e-06
GB49892	probable cytochrome P450 6a17	2.9137	1.05436	0.0450193
GB49767	Down syndrome cell adhesion molecule-like protein Dscam2,actin-like protein 6B	2.90572	0.721033	0.0011621
GB48151	F-box/LRR-repeat protein 16	2.89511	0.616897	9.321e-05
GB47135	uncharacterized LOC724177	2.89016	1.03105	0.0411576
GB48260		2.88731	1.06013	0.0492413
GB40226	microtubule-associated protein tau-like	2.88495	0.767003	0.00290808
GB43805	membrane metallo-endopeptidase-like 1	2.87683	0.781842	0.00373985
GB54507	apolipophorins	2.8729	0.989417	0.0324539
GB47370	rho GTPase-activating protein 7	2.86759	0.548406	7.76674e-06
GB55164	lethal(2) giant larvae protein homolog 1	2.86431	0.709476	0.00113981
GB40343	uncharacterized LOC413620	2.86118	0.721066	0.001431
GB44088	short stop	2.85977	0.946515	0.024038
GB55213	major royal jelly protein 7	2.85013	0.396475	8.36574e-11
GB52318	uncharacterized LOC102655788	2.84484	0.976284	0.0315907
GB50508	fibrillin-2	2.83916	1.03669	0.0477726
GB52042		2.83814	0.773482	0.00383064
GB40155	uncharacterized LOC725354	2.83467	0.784279	0.00450522
GB53549	heat shock protein beta-1	2.82846	0.549461	1.15919e-05
GB49801	solute carrier family 41 member 3-like	2.8284	0.766006	0.00359684
GB45073	fibrillin-2-like	2.81609	0.908801	0.0196532
GB53696	androgen-induced gene 1 protein-like	2.81563	0.40409	3.55127e-10
GB53830	leucine-rich repeat-containing protein 15-like	2.81392	0.94961	0.027952
GB45696	ETS-related transcription factor Elf-5-like	2.80938	0.423248	2.86885e-09
GB50705	serine/threonine-protein kinase PLK1-like	2.80898	0.613688	0.000146482
GB55650	ryanodine receptor	2.80766	0.993921	0.0390263
GB46045	uncharacterized LOC413368	2.80412	0.773308	0.00435315
GB43611	unconventional myosin-XV	2.80136	0.362794	2.22827e-12
GB43953	protein cycle	2.79859	0.32071	8.97867e-16
GB55490	uncharacterized LOC410793	2.79348	0.86576	0.0137655
GB48301	forkhead box protein O	2.79165	0.444273	2.56683e-08
GB43568	uncharacterized LOC724121	2.77828	0.729043	0.00245026
GB40601		2.77598	0.736269	0.0028181
GB50561	uncharacterized LOC725622	2.77351	0.60089	0.000125978
GB43004	3-phosphoinositide-dependent protein kinase 1	2.77349	0.419576	3.42747e-09
GB43052	paramyosin, short form-like,paramyosin, long form-like	2.76923	1.01129	0.0477864
GB49921	integrin alpha-PS2	2.76448	0.671246	0.000851689
GB48858	microtubule-associated protein futsch-like	2.75584	0.397344	4.41784e-10
GB55058	voltage-dependent T-type calcium channel subunit alpha-1G	2.75286	0.896835	0.0212006
GB40689	uncharacterized LOC409108	2.74441	0.572957	5.97968e-05
GB55301	trehalose transporter 1	2.73622	0.804383	0.00831049
GB50883	H/ACA ribonucleoprotein complex subunit 1-like	2.72399	0.814077	0.00969505
GB42621	fibroin heavy chain	2.72055	0.999504	0.0493855
GB54925	dual specificity protein phosphatase 15	2.70656	0.77704	0.006662
GB55322	homeobox protein engrailed-1a	2.70574	0.892098	0.0233879
GB49347	prostaglandin reductase 1-like	2.70378	0.744544	0.00429726
GB46699	uncharacterized LOC725732	2.69867	0.598282	0.000192351
GB40426	uncharacterized LOC727647	2.69834	0.793094	0.00830901
GB49691	uncharacterized LOC726343	2.69719	0.698845	0.00206229
GB40662	LIM/homeobox protein Lhx9-like	2.69511	0.788459	0.00798824
GB52761	protein lozenge-like	2.69033	0.636215	0.000574525
GB52158	hemocyte protein-glutamine gamma-glutamyltransferase-like	2.67797	0.597895	0.000219765
GB52444	uncharacterized LOC100577255,tRNA-Tyr	2.67631	0.882214	0.0233593
GB45115	uncharacterized LOC102654991	2.67031	0.640693	0.000726042
GB40287	probable cytochrome P450 6a14	2.66629	0.929893	0.0354522
EMAMEG00000000389	mir-87	2.66039	0.967603	0.0464222
GB47669	uncharacterized LOC102656644,putative uncharacterized protein DDB_G0271606	2.6548	0.729416	0.00419512
GB49907	cGMP-dependent protein kinase foraging	2.64386	0.68419	0.00203257
EMAMEG00000000050	U5	2.63624	0.806902	0.0122266
GB45775	pancreatic triacylglycerol lipase-like	2.63019	0.851025	0.0200507
GB42351	very-long-chain 3-oxoacyl-CoA reductase-like	2.62942	0.883368	0.0270855
GB46541	b(0, )-type amino acid transporter 1-like	2.62669	0.735632	0.00512515
GB49309	uncharacterized LOC726065	2.62283	0.62735	0.000695461
GB46795	papilin	2.61311	0.565417	0.000124231
GB53319	uncharacterized LOC100576504	2.60609	0.74852	0.00668362
GB40735	fructose-bisphosphate aldolase	2.60357	0.38377	1.19436e-09
GB50749	uncharacterized LOC411955	2.60208	0.590942	0.000297015
GB47371	uncharacterized LOC100577313,rho GTPase-activating protein 7	2.60031	0.708212	0.00380878
GB49755	uncharacterized LOC410867	2.59378	0.388596	2.32251e-09
GB53565	endochitinase	2.58194	0.91381	0.0389783
GB54361	metabotropic glutamate receptor	2.57289	0.650941	0.0014975
GB55864	UDP-glucuronosyltransferase 1-8	2.56839	0.873187	0.0294377
GB55805	TRPL translocation defect protein 14	2.55794	0.439062	3.65245e-07
GB55063	dnaJ homolog subfamily C member 9-like	2.55195	0.531438	5.72183e-05
GB42219	acyl-CoA Delta(11) desaturase-like	2.55045	0.908102	0.0406792
GB55537	transketolase	2.54987	0.339262	9.35087e-12
GB53996	peripheral plasma membrane protein CASK	2.54523	0.463097	2.0513e-06
GB40770	farnesol dehydrogenase-like	2.54144	0.898088	0.0386766
GB50562	uncharacterized LOC725660	2.53823	0.753595	0.00914657
GB42534	uncharacterized LOC413153	2.53708	0.779143	0.0126537
GB51409	homeobox protein Nkx-6.1-like	2.53269	0.66135	0.00229646
GB44004	sialin-like	2.53172	0.830204	0.0223511
GB51287	homeobox protein abdominal-A homolog	2.53166	0.532116	6.9721e-05
GB53125	transcriptional regulator ATRX homolog	2.52262	0.67268	0.00300926
GB44723	uncharacterized LOC725848	2.52213	0.712994	0.00565624
GB40145	uncharacterized LOC410449	2.51808	0.582207	0.000404698
GB46164	fibroblast growth factor receptor homolog 1	2.51343	0.637819	0.00155768
GB50974	titin-like	2.51071	0.663207	0.00267581
GB47288	uncharacterized LOC408348	2.50053	0.773587	0.0135433
GB53865	receptor-type guanylate cyclase gcy-4	2.50033	0.901179	0.043997
GB46448	cationic amino acid transporter 3	2.49474	0.627247	0.00138341
GB53995	peripheral plasma membrane protein CASK	2.48963	0.500435	2.66129e-05
GB48445	myb-like protein X	2.48077	0.826406	0.0253369
GB51698	hexamerin 70a	2.46993	0.843862	0.0305963
GB43302	SPARC	2.45839	0.66313	0.00343193
GB43934	uncharacterized LOC100576380	2.44926	0.740699	0.0108073
GB55821	guanylate cyclase 32E-like	2.4398	0.687578	0.00548909
GB40354	uncharacterized LOC102654896	2.43197	0.859945	0.0387756
GB53801	RNA-binding protein Musashi homolog Rbp6-like	2.42363	0.800729	0.0237727
GB45147	clavesin-2	2.41357	0.712619	0.00865528
GB53805	uncharacterized protein DDB_G0272420-like	2.41214	0.620205	0.00186097
GB50303	unc-112-related protein	2.4025	0.537565	0.000228264
GB51828	uncharacterized LOC725775	2.40225	0.567544	0.000567274
GB45617	soluble scavenger receptor cysteine-rich domain-containing protein SSC5D	2.40174	0.832134	0.0340285
GB48027	zinc finger protein 36, C3H1 type-like 3	2.3958	0.555483	0.000421468
GB43569	uncharacterized LOC724121	2.3946	0.601569	0.00136994
GB47974	carboxylesterase	2.39381	0.607112	0.0015456
GB51174	cell surface glycoprotein 1-like	2.39329	0.707842	0.00879208
GB55772	ankyrin repeat domain-containing protein 29	2.39008	0.588479	0.0010453
GB53170	uncharacterized LOC102654638	2.38413	0.685358	0.00672678
GB45462	LON peptidase N-terminal domain and RING finger protein 1-like	2.37266	0.655769	0.00445834
GB53815	amphoterin-induced protein 2-like	2.36123	0.651019	0.00434879
GB53550	heat shock protein beta-1	2.36065	0.411461	5.91697e-07
GB44751	ATP-binding cassette sub-family G member 4	2.35973	0.569509	0.000790165
GB43360	1-acyl-sn-glycerol-3-phosphate acyltransferase beta-like	2.35734	0.850699	0.0442567
GB50400	mediator of RNA polymerase II transcription subunit 12-like	2.3537	0.730329	0.0138825
GB42745	uncharacterized LOC100578713,uncharacterized LOC107965006	2.34228	0.787707	0.027322
GB52617	uncharacterized LOC412914	2.34218	0.822775	0.0372268
GB52933	leucine-rich repeat-containing protein 24	2.34122	0.751563	0.0187579
GB42550	mitochondrial amidoxime-reducing component 1-like	2.32674	0.692772	0.00939851
GB51741	peptidoglycan recognition protein S3	2.31433	0.529807	0.000338806
GB45099	superoxide dismutase 2, mitochondrial	2.31046	0.56467	0.000937492
GB41260	uncharacterized LOC414002	2.30701	0.673343	0.00782121
GB43358	1-acyl-sn-glycerol-3-phosphate acyltransferase alpha-like	2.30075	0.667735	0.00742963
GB53970	uncharacterized LOC412354	2.29914	0.398447	4.94827e-07
GB53670	clustered mitochondria protein homolog	2.29763	0.381797	1.24238e-07
GB49836	golgin subfamily A member 6-like protein 22	2.28409	0.833751	0.0477161
GB46046	uncharacterized LOC413368	2.28193	0.790958	0.034089
GB46064	uncharacterized LOC100576568	2.2818	0.834058	0.0479661
GB47011	5-methylcytosine rRNA methyltransferase NSUN4	2.26949	0.522231	0.000372752
GB49757	fatty acid binding protein	2.26556	0.71294	0.0157704
GB53331	protocadherin Fat 4	2.25607	0.673168	0.00959383
GB50006	glutamate receptor U1-like	2.25232	0.661317	0.00822096
GB49327	uncharacterized LOC552110	2.25079	0.581135	0.00197266
GB46113	uncharacterized LOC726188	2.23824	0.575036	0.00184056
GB51548	dystrophin, isoforms A/C/F/G/H-like	2.23668	0.616839	0.00435315
GB41742	facilitated trehalose transporter Tret1-like	2.23184	0.656398	0.00833795
GB52785	carotenoid isomerooxygenase	2.2298	0.782125	0.0367701
GB54508	uncharacterized LOC725439	2.22881	0.545891	0.000966248
GB44976	ataxin-2 homolog	2.2266	0.629067	0.00564561
GB46534	uncharacterized LOC725740	2.22252	0.560732	0.00144993
GB45551	septin-2	2.22177	0.67	0.0105797
GB43119	DNA ligase 3	2.21875	0.472755	9.321e-05
GB40648	disks large 1 tumor suppressor protein	2.21644	0.631128	0.00606204
GB41816		2.21605	0.716721	0.0199803
GB51560	serine/arginine repetitive matrix protein 1-like	2.20461	0.781651	0.0394289
GB54756	facilitated trehalose transporter Tret1-2 homolog	2.20359	0.795686	0.0444079
GB50550	uncharacterized LOC100576592	2.20307	0.786191	0.0412377
GB49768	actin-like protein 6B	2.19791	0.633732	0.00690398
GB52520	tumor protein D53 homolog	2.19686	0.776288	0.0386766
GB53716	estrogen sulfotransferase-like	2.19531	0.790917	0.0438736
GB48953	uncharacterized LOC107966053	2.19266	0.772246	0.0378803
GB52763	uncharacterized LOC100578776	2.17863	0.607964	0.00495481
GB55224	twisted gastrulation protein homolog 1-A	2.17163	0.63258	0.00769534
GB49055	uncharacterized LOC100578418	2.16788	0.601908	0.00467527
GB55280	serpin B3-like	2.16709	0.568021	0.00241559
GB54753	enolase	2.15999	0.471206	0.000143412
GB43999	peroxiredoxin-5, mitochondrial	2.15916	0.601823	0.00488816
GB44582	synaptosomal-associated protein 25	2.15747	0.489013	0.000288278
GB43137	uncharacterized LOC409904	2.15728	0.3945	2.37703e-06
GB42831	reticulon-1-A	2.15176	0.672403	0.0148077
GB45153	NADH dehydrogenase [ubiquinone] flavoprotein 1, mitochondrial	2.14892	0.51465	0.000707398
GB46165	fibroblast growth factor receptor homolog 1	2.14823	0.531725	0.00112998
GB41979	UTP--glucose-1-phosphate uridylyltransferase	2.14792	0.495777	0.000393246
GB45057	uncharacterized LOC726407	2.14362	0.717451	0.0263696
GB52555	DNA N6-methyl adenine demethylase	2.12041	0.720649	0.029402
GB49322	anoctamin-4	2.11959	0.626393	0.00871578
GB50745	sphingosine kinase 2	2.11827	0.430175	3.36818e-05
GB45909	protein lethal(2)essential for life-like	2.11503	0.461848	0.000145287
GB46487	dorsal-ventral patterning protein Sog	2.11373	0.535432	0.00152304
GB44709	kinesin 3E	2.11042	0.738569	0.0361876
GB50425	protein bric-a-brac 1-like,zinc finger protein 628-like	2.10935	0.643455	0.0118528
GB40166	6-phosphofructo-2-kinase/fructose-2,6-bisphosphatase	2.09954	0.755486	0.0435085
GB40168	6-phosphofructo-2-kinase/fructose-2,6-bisphosphatase	2.08494	0.749089	0.0431273
GB54886	protein GDAP2 homolog	2.08472	0.567536	0.00380012
GB51209	uncharacterized LOC725799	2.08451	0.533097	0.00174129
GB54499	molybdenum cofactor sulfurase 1	2.07337	0.496692	0.000709423
GB55828	acyl carrier protein, mitochondrial	2.0599	0.524304	0.00162803
GB53685	polypeptide N-acetylgalactosaminyltransferase 13	2.05076	0.524226	0.00173411
GB46313	septum formation protein Maf	2.03974	0.693116	0.029402
GB52039	hairy/enhancer-of-split related with YRPW motif protein 1	2.02767	0.544821	0.00326963
GB42738	protein cueball	2.02443	0.574539	0.00587157
GB41724	uncharacterized LOC727081	2.0221	0.573853	0.00587157
GB43094	uncharacterized LOC726019	2.01939	0.417462	4.87202e-05
GB44536	uncharacterized LOC100576683	2.01481	0.736754	0.0480891
GB41731	zinc finger protein 853-like	2.01443	0.656464	0.0212403
GB46863		2.01388	0.598995	0.00931937
GB41911	procollagen-lysine,2-oxoglutarate 5-dioxygenase 3	2.01311	0.583667	0.00735215
GB54673	CD9 antigen	2.01	0.59103	0.00832526
GB46369	cytochrome c1, heme protein, mitochondrial	2.00509	0.487929	0.000878762
GB49936	calcium uptake protein 1 homolog, mitochondrial	2.00482	0.550645	0.00418875
GB45884	acyl-coenzyme A:6-aminopenicillanic-acid-acyltransferase 40 kDa form	2.00284	0.660126	0.023349
GB49567	sestrin homolog	2.00247	0.463713	0.000415257
GB56012	stress-activated protein kinase JNK	-2.00483	0.461689	0.000376738
GB42150	WD repeat-containing protein 47	-2.00633	0.4323	0.00011539
GB41815	solute carrier family 35 member E1 homolog	-2.01603	0.551385	0.00399352
GB45146	endoplasmic reticulum-Golgi intermediate compartment protein 3	-2.01683	0.509768	0.00147965
GB53853	COP9 signalosome complex subunit 7b	-2.01785	0.555174	0.00426803
GB42015	tubulin polyglutamylase TTLL7-like	-2.02018	0.650451	0.0192541
GB44672	uncharacterized LOC726429	-2.02146	0.461418	0.000323499
GB45261	mannose-1-phosphate guanyltransferase beta	-2.02508	0.461868	0.000319015
GB53729	vigilin	-2.02937	0.577506	0.00602033
GB51683	annexin B9-like	-2.03025	0.417949	4.56212e-05
GB45677		-2.03155	0.45489	0.000231106
GB53506	protein FAM49B	-2.03183	0.59389	0.00791757
GB52584	uncharacterized LOC102656347	-2.03617	0.608811	0.00972343
GB48643	STT3, subunit of the oligosaccharyltransferase complex, homolog B	-2.04016	0.531919	0.00224556
GB48785		-2.04146	0.704536	0.0330065
GB55881	solute carrier organic anion transporter family member 5A1	-2.04872	0.628765	0.0125864
GB49871	protein ERGIC-53	-2.05054	0.514557	0.00135327
GB53424	multiple coagulation factor deficiency protein 2 homolog	-2.0525	0.373236	2.02498e-06
GB55668	bicaudal D-related protein homolog	-2.057	0.510527	0.0011621
GB51591	3-hydroxy-3-methylglutaryl-coenzyme A reductase	-2.06183	0.520333	0.00145398
GB53847	abhydrolase domain-containing protein 2	-2.06591	0.454921	0.000169157
GB52410	odorant receptor 51,odorant receptor 52	-2.08184	0.670507	0.0192979
GB51753	uncharacterized LOC100576760	-2.08251	0.577835	0.00465221
GB47354	zinc finger protein Noc-like	-2.08893	0.55768	0.0030295
GB46396		-2.09023	0.766086	0.0488448
GB47336	protein disulfide-isomerase	-2.10413	0.585196	0.00477944
GB53373	leucine-rich repeat-containing protein 58	-2.10589	0.615893	0.00796629
GB50396	rap guanine nucleotide exchange factor 2-like	-2.10982	0.738296	0.0361876
GB54202	uncharacterized LOC409300	-2.12118	0.563331	0.00286525
GB49875	cytochrome P450 6a2	-2.12225	0.778354	0.0489885
GB42178	extra macrochaetae	-2.12627	0.578496	0.003788
GB48812	dnaJ homolog subfamily C member 3	-2.14354	0.51335	0.000707398
GB49443	uncharacterized LOC409378	-2.14763	0.506188	0.000547255
GB44127	signal-induced proliferation-associated 1-like protein 2	-2.14956	0.320424	1.91438e-09
GB50003	synaptic vesicular amine transporter	-2.15281	0.513057	0.000654621
GB43155	solute carrier family 25 member 35-like	-2.16009	0.469628	0.000134575
GB50128	heparanase-like	-2.16203	0.457845	8.20459e-05
GB49535	calcium/calmodulin-dependent protein kinase II	-2.16447	0.776351	0.0426582
GB40866	heat shock protein cognate 4	-2.16698	0.328125	3.51719e-09
GB46763	excitatory amino acid transporter 3	-2.1697	0.702411	0.0201291
GB47254	collagen alpha-2(IX) chain	-2.20341	0.794556	0.0441212
GB50092	PRADC1-like protein	-2.20347	0.645726	0.00811474
GB49227	probable sodium/potassium/calcium exchanger CG1090	-2.21312	0.745406	0.0276015
GB43881	alpha-mannosidase 2	-2.21471	0.640786	0.00717595
GB53730		-2.21533	0.4782	0.000118769
GB53048	uncharacterized LOC102655409	-2.23332	0.759047	0.029402
GB43332	signal sequence receptor beta	-2.23988	0.751628	0.026893
GB40963	putative transcription factor SOX-15	-2.24003	0.374514	1.52027e-07
GB40445	C-type lectin 5	-2.24479	0.302038	1.64706e-11
GB52187	phospholipid-transporting ATPase ID	-2.2633	0.683123	0.0106356
GB44261	spectrin beta chain, non-erythrocytic 5	-2.27266	0.561366	0.00109471
GB54203	uncharacterized LOC409300	-2.27899	0.50378	0.000182109
GB54172	sodium-independent sulfate anion transporter-like	-2.28709	0.816833	0.041408
GB54863		-2.28949	0.596767	0.00223998
GB55618	transient receptor potential-gamma protein	-2.29384	0.692966	0.010731
GB46019	la-related protein 1B	-2.30756	0.389974	2.21961e-07
GB40389	profilin	-2.31121	0.328318	2.23757e-10
GB49053	uncharacterized LOC100578544	-2.31531	0.835095	0.044144
GB40403	uncharacterized protein MAL13P1.304	-2.32063	0.593609	0.00174146
GB40392	sodium-independent sulfate anion transporter-like	-2.34163	0.70676	0.0106356
GB54802	beta-1,4-glucuronyltransferase 1	-2.34478	0.433674	3.31236e-06
GB51730	calcium and integrin-binding protein 1-like	-2.36047	0.729494	0.0134105
GB48552	mesencephalic astrocyte-derived neurotrophic factor homolog	-2.36592	0.687128	0.00747012
GB52999		-2.36711	0.329144	8.27635e-11
GB51697	hexamerin 70b	-2.38578	0.806821	0.0283963
GB54436	probable peroxisomal acyl-coenzyme A oxidase 1	-2.38837	0.373939	1.35925e-08
GB40960	putative transcription factor SOX-15	-2.40266	0.63779	0.00284964
GB46663	uncharacterized LOC410375	-2.4059	0.609382	0.00152304
GB55095	uncharacterized LOC100577202	-2.42166	0.751176	0.0138464
GB44425	cilia- and flagella-associated protein 36	-2.42548	0.627179	0.00201038
GB43991	clusterin-associated protein 1-like	-2.42678	0.787747	0.0205868
GB51812	glucose dehydrogenase [FAD, quinone]	-2.42837	0.565059	0.000447774
GB47949	titin homolog	-2.43008	0.453294	4.15926e-06
GB54578	transmembrane protein 43 homolog	-2.43017	0.30201	1.91527e-13
GB41390	glycerol-3-phosphate dehydrogenase [NAD( )], cytoplasmic-like	-2.43278	0.73743	0.0110628
GB47484	histone H3.3-like type 1	-2.43559	0.789423	0.020324
GB49283	uncharacterized LOC551941	-2.43592	0.792725	0.0210215
GB51163	protein windpipe	-2.4382	0.797315	0.0218213
GB43882	alpha-mannosidase 2	-2.44159	0.458598	4.965e-06
GB48598	protein inscuteable homolog	-2.44286	0.556508	0.000313177
GB51598	translocon-associated protein subunit beta	-2.45063	0.443297	1.74825e-06
GB47718	class A basic helix-loop-helix protein 15-like	-2.45229	0.800387	0.0215104
GB46371	tyrosine-protein kinase Src64B	-2.45909	0.433284	8.32316e-07
GB42294	polyadenylate-binding protein RBP45C-like	-2.46647	0.790391	0.0184653
GB43868	dnaJ homolog subfamily C member 1-like	-2.46659	0.532403	0.000118769
GB41074	uncharacterized LOC409078	-2.46688	0.679576	0.00431522
GB53139	testican-1	-2.47075	0.445328	1.58721e-06
GB43885	uncharacterized LOC412835	-2.47096	0.667	0.00346315
GB46489	rho guanine nucleotide exchange factor 10	-2.47268	0.647542	0.00238634
GB53347	odorant receptor 67c-like	-2.47446	0.827687	0.0262385
GB54298	stromal cell-derived factor 2-like	-2.48113	0.49683	2.44778e-05
GB46370		-2.48337	0.867391	0.0358514
GB51141	lachesin	-2.48875	0.822594	0.0238165
GB53045	ATP-binding cassette sub-family G member 1	-2.49515	0.318998	1.08494e-12
GB42482	V-type proton ATPase 116 kDa subunit a	-2.49846	0.37588	2.75749e-09
GB56025	uncharacterized LOC724498	-2.49882	0.603853	0.000800862
GB45210	translocon-associated protein subunit gamma-like	-2.50013	0.541516	0.000125908
GB48456	hormone-sensitive lipase	-2.50119	0.619154	0.00112998
GB56010	stress-activated protein kinase JNK	-2.50989	0.544186	0.000127742
GB49513		-2.51507	0.891635	0.0394289
GB43584	uncharacterized LOC100577682	-2.52316	0.358318	2.22663e-10
GB53937	uncharacterized LOC413132	-2.52863	0.246104	7.93827e-22
GB53933	vesicular glutamate transporter 2.2	-2.53166	0.312434	1.23112e-13
GB40534	uncharacterized LOC100578828	-2.53376	0.684941	0.00351663
GB45673	alpha-N-acetylgalactosaminidase	-2.53465	0.554045	0.00014736
GB47722	uncharacterized LOC100576820	-2.53932	0.597097	0.000529159
GB51094	cryptochrome 2	-2.54542	0.678512	0.00299732
GB51732	calcium and integrin-binding protein 1-like	-2.55801	0.501794	1.48215e-05
GB50222	atrial natriuretic peptide receptor 1-like	-2.56106	0.570513	0.000211309
GB45406	innexin shaking-B	-2.56417	0.638161	0.00120717
GB55268	43 kDa receptor-associated protein of the synapse homolog	-2.56481	0.924699	0.0440791
GB41129	protein LMBR1L	-2.57101	0.364369	2.07244e-10
GB54610	thiamine transporter 2-like	-2.5751	0.352308	3.87613e-11
GB45159	putative glutathione-specific gamma-glutamylcyclotransferase 2	-2.5841	0.513105	2.00128e-05
GB43180	minor histocompatibility antigen H13	-2.58802	0.557062	0.000113773
GB44262	spectrin beta chain, non-erythrocytic 5	-2.59084	0.456981	8.5157e-07
GB50492	F-box only protein 39-like	-2.60373	0.73824	0.00582581
GB51731	calcium and integrin-binding protein 1-like	-2.62083	0.65221	0.00120717
GB47041	uncharacterized LOC724652	-2.62348	0.528287	2.77653e-05
GB53744		-2.62823	0.875477	0.0253369
GB43594		-2.63817	0.917342	0.0347949
GB51219	eye-specific diacylglycerol kinase	-2.64405	0.771842	0.0078257
GB50255	uncharacterized LOC102655058,RWD domain-containing protein 1	-2.64651	0.445109	1.87677e-07
GB47975	esterase FE4-like	-2.6475	0.686438	0.00208121
GB54497	pleckstrin homology domain-containing family G member 5-like	-2.66099	0.898789	0.0281321
GB49282	uncharacterized LOC551941	-2.6644	0.584825	0.000159941
GB41034	facilitated trehalose transporter Tret1-like	-2.67521	0.581003	0.000131827
GB52583	uncharacterized LOC102656347	-2.68138	0.485799	1.82139e-06
GB41033	facilitated trehalose transporter Tret1-like	-2.69325	0.859329	0.0178086
GB51659	dnaJ homolog subfamily B member 11	-2.69613	0.588556	0.000145107
GB45161	uncharacterized LOC100578438	-2.72882	0.800123	0.00813943
GB48142	TSC22 domain family protein 1	-2.73842	0.899933	0.0227092
GB46119	sodium/potassium-transporting ATPase subunit beta-2-like	-2.74537	0.285823	4.07543e-19
GB47019		-2.74585	0.58177	8.27519e-05
GB46662	uncharacterized LOC410375	-2.74683	0.645225	0.000523553
GB45291	uncharacterized LOC100576585	-2.74761	0.802952	0.00790752
GB45162	uncharacterized LOC100578438	-2.75147	0.982647	0.041408
GB51696	hexamerin 70c	-2.75338	0.806244	0.00804443
GB44387	B-cell lymphoma/leukemia 11B	-2.75835	0.651921	0.000570117
GB55483	twitchin	-2.7586	0.936527	0.0292472
GB53433	inositol hexakisphosphate kinase 2	-2.76605	0.534916	1.02756e-05
GB53938		-2.7757	0.236343	1.0618e-28
GB49258	mitochondrial uncoupling protein 2-like	-2.78072	0.673992	0.000836703
GB49981	carbonic anhydrase 7-like	-2.78855	0.835079	0.00988747
GB46363	15-hydroxyprostaglandin dehydrogenase [NAD( )]-like,15-hydroxyprostaglandin dehydrogenase [NAD( )]-like	-2.80053	0.524344	4.60206e-06
GB47624	A disintegrin and metalloproteinase with thrombospondin motifs 3-like	-2.80524	0.981283	0.0361221
GB40486	uncharacterized LOC107964793	-2.8181	0.908439	0.0194602
GB43600	trichohyalin	-2.81836	0.657191	0.000464296
GB50807	uncharacterized LOC413265	-2.82848	0.653438	0.000399175
GB49534	glucosamine-fructose-6-phosphate aminotransferase 2	-2.82962	0.38239	2.04585e-11
GB45474	uncharacterized LOC100578585,potassium channel subfamily T member 2	-2.83006	0.511514	1.71424e-06
GB46760	dolichyl-diphosphooligosaccharide--protein glycosyltransferase subunit 4	-2.83178	0.584269	4.74806e-05
GB43943	uncharacterized LOC102653945	-2.83192	0.880353	0.0141487
GB51046	probable signal peptidase complex subunit 2	-2.83451	0.578266	3.69864e-05
GB50223	atrial natriuretic peptide receptor 1-like	-2.83905	0.697206	0.00100461
GB54734	uncharacterized LOC726669	-2.8402	0.641461	0.000270645
GB40405	uncharacterized protein MAL13P1.304	-2.84845	0.271867	1.02939e-22
GB50000	protein D2-like	-2.85096	0.588427	4.74806e-05
GB51217		-2.85999	0.862274	0.0105735
GB47022	complementary sex determiner	-2.87093	0.351464	7.63826e-14
GB50407	uncharacterized LOC100578579	-2.87321	0.365913	8.68207e-13
GB46880	tubulin polyglutamylase complex subunit 2	-2.88736	0.738546	0.00174146
GB53354	PI-PLC X domain-containing protein 1	-2.89124	0.766535	0.00280549
GB55586	OTU domain-containing protein 7B-like,uncharacterized LOC726231	-2.89664	0.880121	0.01134
GB52052	venom carboxylesterase-6	-2.90036	0.907166	0.0149022
GB54145	prominin-like protein	-2.90508	0.720944	0.0011621
GB54260	probable 2-oxoglutarate dehydrogenase E1 component DHKTD1 homolog, mitochondrial	-2.92325	0.733035	0.00133969
GB51566	uncharacterized LOC100576258	-2.93864	0.277708	3.70461e-23
GB49565	uncharacterized LOC724189	-2.94348	0.77261	0.002457
GB48635	uncharacterized LOC102656635	-2.94408	0.84079	0.00625588
GB45152	uncharacterized LOC551323	-2.95087	0.406486	5.39943e-11
GB51941	fibroblast growth factor 1-like	-2.97306	0.72128	0.000845612
GB43601	uncharacterized LOC107965516,trichohyalin	-2.97354	1.06082	0.0411576
GB54537	protein slit	-2.97369	0.590604	2.00641e-05
GB44923	uncharacterized LOC102653678,uncharacterized LOC107965204	-2.97393	1.04885	0.0381465
GB45235	uncharacterized LOC724460	-2.99296	0.600633	2.57109e-05
GB43791	enhancer of split mgamma protein-like	-2.99612	0.804259	0.0032377
GB50406	uncharacterized LOC100578579	-2.99988	0.423007	1.63696e-10
GB52427	plastin-2	-3.00781	0.54176	1.57405e-06
GB54389	copper-transporting ATPase 1	-3.00804	0.361231	2.28418e-14
GB44919	uncharacterized LOC102653678	-3.00837	1.0984	0.0477726
GB45019	uncharacterized LOC100577789,uncharacterized LOC102655845	-3.01165	0.578425	8.65529e-06
GB51593	alpha-(1,3)-fucosyltransferase C	-3.01867	0.452719	2.41401e-09
GB43595		-3.0443	0.890803	0.00800024
GB54036	uncharacterized LOC727502	-3.05908	0.596514	1.27541e-05
GB40369		-3.0693	1.12737	0.0493592
GB49259	mitochondrial uncoupling protein 2-like	-3.07056	0.530545	4.51488e-07
GB41371	high-affinity choline transporter 1-like	-3.07527	1.0998	0.0418286
GB46652	peptidylprolyl isomerase B (cyclophilin B)	-3.07597	0.766794	0.00123093
GB42153		-3.08997	1.13626	0.0495901
GB43737	facilitated trehalose transporter Tret1-2 homolog	-3.09088	0.849068	0.0041918
GB47703		-3.09344	0.923578	0.0096455
GB44996	hexamerin 110	-3.11023	0.863454	0.00467408
GB50232	alpha-1,6-mannosyl-glycoprotein 2-beta-N-acetylglucosaminyltransferase	-3.12446	0.413608	7.18789e-12
GB44196	kinesin 11	-3.12624	1.01476	0.0205868
GB49434	uncharacterized LOC102655145	-3.12688	0.580003	3.59753e-06
GB41648	protein chibby homolog 1	-3.13386	0.414358	6.80994e-12
GB48474	probable chitinase 3	-3.14591	0.903727	0.00669113
GB43794	protein gooseberry-neuro-like	-3.14975	0.925007	0.00823294
GB48393		-3.15634	0.742051	0.000528535
GB53575	uncharacterized LOC107964594,glucosylceramidase-like	-3.16162	0.818457	0.0020403
GB54475	uncharacterized LOC102656853	-3.17419	1.06147	0.0261945
GB41313	sugar transporter SWEET1	-3.17815	0.258582	2.2881e-31
GB50594	probable tRNA (guanine(26)-N(2))-dimethyltransferase	-3.17859	0.743849	0.000491757
GB50473	synaptic vesicle glycoprotein 2C-like	-3.19995	0.727116	0.000299571
GB51194		-3.21656	1.03927	0.0198488
GB45955	beta-galactosidase-like	-3.22088	0.969333	0.0104038
GB50362	uncharacterized LOC107964165	-3.2233	0.982258	0.011724
GB42427	uncharacterized LOC409619	-3.24246	0.980349	0.0107995
GB46906	calcium release-activated calcium channel protein 1	-3.24743	0.397056	7.17159e-14
GB43788	enhancer of split mbeta protein-like	-3.255	1.01874	0.0149792
GB54472	protein NDRG3	-3.25717	1.19018	0.0478985
GB52913	organic cation transporter protein-like	-3.25963	0.786001	0.00078608
GB46426	uncharacterized LOC100578708	-3.26796	0.789707	0.000800862
GB50944	translocating chain-associated membrane protein 1-like 1	-3.27011	0.528756	4.73623e-08
GB52874		-3.27782	1.2021	0.0489885
GB49311	protein roadkill-like	-3.28055	0.78493	0.000698241
GB41669	baculoviral IAP repeat-containing protein 5	-3.28088	0.54202	1.0385e-07
GB42794	circadian clock-controlled protein-like	-3.28583	0.933596	0.00594704
GB53792	pickpocket protein 19-like	-3.30765	0.808644	0.000941105
GB40485	uncharacterized LOC100576923	-3.31026	0.635445	8.59827e-06
GB54807	protein maelstrom	-3.31046	0.625346	5.76102e-06
GB54719	cytochrome b5 domain-containing protein 1	-3.316	0.967865	0.00782121
GB41900	disintegrin and metalloproteinase domain-containing protein 11	-3.32235	0.860412	0.00204991
GB51215	uncharacterized LOC107964586	-3.32338	0.806938	0.000851689
GB54496	pleckstrin homology domain-containing family G member 5-like	-3.33834	0.774488	0.000425502
GB47876	hyperpolarization-activated ion channel	-3.3449	0.632771	5.93748e-06
GB48479		-3.34503	0.862808	0.00194841
GB44921	uncharacterized LOC102653678	-3.34696	1.17618	0.0373065
GB45982	DNA polymerase theta	-3.35284	0.504781	2.80514e-09
GB48960	dexamethasone-induced Ras-related protein 1	-3.35545	0.937196	0.00499589
GB53312	putative glycerol kinase 5	-3.36364	0.739249	0.000163981
GB48174	uncharacterized LOC409163	-3.37536	1.06905	0.016667
GB46925	ABC transporter A family member 1-like	-3.38016	0.700567	5.15111e-05
GB47875	hyperpolarization-activated ion channel	-3.38602	0.705582	5.77259e-05
GB50001	odorant receptor 13a-like	-3.38847	0.635374	4.75853e-06
GB43309	uncharacterized LOC100576528	-3.39257	0.721331	8.92256e-05
GB44047	orexin receptor type 1-like	-3.40568	1.1716	0.0321459
GB49843	neuronal PAS domain-containing protein 4	-3.40674	0.849234	0.00123093
GB47148	uncharacterized LOC552326	-3.41625	1.1868	0.0345841
GB54312	39S ribosomal protein L55, mitochondrial	-3.4206	0.594778	5.51392e-07
GB45393	surfeit locus protein 1	-3.42394	0.383728	1.82685e-16
GB54476	uncharacterized LOC102656853	-3.42419	0.998821	0.00779788
GB50831	protein canopy homolog 2	-3.43355	0.709435	4.82781e-05
GB46924	ABC transporter A family member 1-like	-3.44188	0.879917	0.00173411
GB53854	COP9 signalosome complex subunit 7b	-3.45591	0.755237	0.000146978
GB54611	ovalbumin-related protein X	-3.47589	0.751881	0.000123772
GB54037	uncharacterized LOC727502	-3.47874	0.400895	1.33986e-15
GB55663	LIM/homeobox protein Lhx5	-3.50731	0.471138	1.54433e-11
GB50890	solute carrier organic anion transporter family member 5A1	-3.51159	0.861488	0.000990417
GB42062	uncharacterized LOC724563	-3.53009	0.526252	1.91438e-09
GB43801		-3.53758	1.16927	0.0238165
GB50404	uncharacterized LOC100577492	-3.55776	0.967336	0.00375897
GB40531	uncharacterized LOC100578051	-3.58555	0.815212	0.000302394
GB47662	D-galactonate transporter	-3.58701	0.632197	8.35543e-07
GB54136	uncharacterized LOC410506	-3.58744	0.649009	1.74825e-06
GB41220	uncharacterized LOC107964219,inositol-trisphosphate 3-kinase A	-3.60233	0.869481	0.000790165
GB52912	homeotic protein empty spiracles	-3.60838	0.819435	0.000297015
GB45732	uncharacterized LOC726879	-3.61608	0.524116	5.59743e-10
GB48137	uncharacterized LOC408897	-3.62362	0.881325	0.00087229
GB42052	short-chain dehydrogenase/reductase	-3.62474	0.69233	7.5856e-06
GB52955	uncharacterized LOC411159	-3.62764	0.535236	1.2383e-09
GB54534	protein slit	-3.63096	0.912197	0.00136994
GB49969	tubby-related protein 4	-3.63256	0.967308	0.00296889
GB49979	tetraspanin-3-like	-3.64574	0.95786	0.00248972
GB43773		-3.64967	1.06174	0.00758846
GB52775	hyaluronoglucosaminidase	-3.66054	0.907104	0.00114645
GB54303	uncharacterized LOC100577769	-3.67655	0.600856	7.02375e-08
GB49367	uncharacterized LOC102656387	-3.68317	1.1506	0.0147994
GB55505	open rectifier potassium channel protein 1	-3.69285	0.795091	0.000114137
GB42510	uncharacterized LOC102656608	-3.70445	0.878867	0.000606987
GB45713	transglutaminase	-3.74247	0.958946	0.00178412
GB43792	protein gooseberry-like	-3.74295	1.01873	0.00379863
GB50149	uncharacterized LOC100577586,tubulin alpha chain-like	-3.81608	1.01855	0.0030295
GB41372	high-affinity choline transporter 1-like	-3.83396	1.00215	0.00232541
GB49435	uncharacterized LOC102655145	-3.83404	0.433302	3.32989e-16
GB45852	MAGUK p55 subfamily member 7	-3.8384	0.793096	4.82781e-05
GB52707	zinc finger protein castor homolog 1-like	-3.89945	0.878988	0.00026205
GB52708	zinc finger protein castor homolog 1-like	-3.90957	0.739615	5.93748e-06
GB41867	endoplasmin	-3.92257	0.650114	1.14879e-07
GB43308		-3.96281	0.886236	0.000227024
GB44046	orexin receptor type 1-like	-3.99507	0.601134	2.75749e-09
GB46429	mycosubtilin synthase subunit C	-4.00687	0.884563	0.000178138
GB45469	uncharacterized LOC100577020	-4.02694	0.99935	0.0011621
GB51833	sodium-dependent nutrient amino acid transporter 1-like	-4.02918	0.932282	0.000409689
GB50248	uncharacterized LOC102653663	-4.04515	1.10249	0.00383064
GB49273	glutamate receptor, ionotropic, kainate 2	-4.06084	0.933578	0.000366909
GB41219	uncharacterized LOC107964219,inositol-trisphosphate 3-kinase A	-4.0618	0.657467	4.90428e-08
GB45979	uncharacterized LOC102656744	-4.10697	0.724484	8.5157e-07
GB42965	nitrogen permease regulator 2-like protein,glutamate receptor ionotropic, delta-1	-4.17351	0.319106	2.45093e-35
GB45327		-4.18968	1.01327	0.000806287
GB54716	potassium voltage-gated channel subfamily H member 8	-4.19219	0.823583	1.53056e-05
GB46377	kelch-like protein 10	-4.25584	0.64529	3.67536e-09
GB41670	putative inorganic phosphate cotransporter	-4.26617	0.711582	1.41935e-07
GB43598	uncharacterized LOC100576834,uncharacterized LOC100577542	-4.28889	1.1077	0.00197925
GB42039	ribosomal RNA processing protein 36 homolog	-4.30282	0.713959	1.19185e-07
GB42054	sodium/potassium-transporting ATPase subunit alpha	-4.30517	0.740881	3.97355e-07
GB48935	protein Star-like	-4.3134	0.672365	1.13803e-08
GB53429		-4.34371	0.88395	3.51146e-05
GB43895	uncharacterized LOC100578949	-4.35074	1.1484	0.00265619
GB49957	acid sphingomyelinase-like phosphodiesterase 3a	-4.35188	0.522651	2.28418e-14
GB52634	uncharacterized LOC725578	-4.36283	0.43364	5.78078e-21
GB45981		-4.41283	1.03937	0.000543738
GB41467	growth arrest-specific protein 2-like	-4.50425	0.732192	5.74939e-08
GB52710	uncharacterized LOC725784	-4.50986	0.452346	1.36604e-20
GB53427	nicotinic acetylcholine receptor alpha9 subunit	-4.52983	0.533986	6.54845e-15
GB49341	CB1 cannabinoid receptor-interacting protein 1-like	-4.56947	0.703086	6.78276e-09
EMAMEG00000000123	mir-278	-4.62605	0.93263	2.8502e-05
GB50262	sodium- and chloride-dependent glycine transporter 2	-4.63701	0.890398	8.63606e-06
GB49281	DNA damage-regulated autophagy modulator protein 2-like	-4.69144	0.956074	3.61382e-05
GB50733	U8-agatoxin-Ao1a-like	-4.76325	1.00823	8.14352e-05
GB44223	lysosomal alpha-mannosidase-like	-4.81235	0.840389	6.27637e-07
GB54720	probable malate dehydrogenase, mitochondrial	-4.9126	0.760518	8.68919e-09
GB42041	uncharacterized LOC107964422	-4.92659	0.850919	4.48231e-07
GB40837	alpha-tocopherol transfer protein-like	-4.9752	0.643522	2.10329e-12
GB54495		-5.01014	1.04866	6.33562e-05
GB42616	beta-hexosaminidase subunit beta-like	-5.13957	0.842194	7.67548e-08
GB55443	endoplasmic reticulum resident protein 29	-5.21617	0.722319	6.89172e-11
GB40449		-5.23848	0.685342	3.83358e-12
GB49274	glutamate receptor, ionotropic, kainate 2	-5.30887	1.02472	9.82611e-06
GB54311	cystinosin homolog	-5.33404	0.555787	4.19897e-19
GB45377	glutamine synthetase	-5.37358	0.428196	1.12745e-32
GB51139	lachesin	-5.40798	0.766689	2.08591e-10
GB45715	T-box transcription factor TBX20-like	-5.42752	0.647631	1.51966e-14
GB50806	uncharacterized LOC413265	-5.74984	0.602261	6.25418e-19
GB51834	sodium-dependent nutrient amino acid transporter 1-like	-5.85198	0.891258	4.40682e-09
GB54783	acetyl-coenzyme A transporter 1	-5.96278	0.77966	3.76794e-12
GB54418		-6.00456	0.826999	5.39943e-11
GB54806	facilitated trehalose transporter Tret1-like	-6.12256	0.930486	4.04215e-09
GB45855	putative serine protease K12H4.7	-6.1937	0.788742	8.68207e-13
GB53688	transcription factor hamlet-like	-6.21702	0.700765	2.7938e-16
GB46527	farnesol dehydrogenase-like	-6.37925	1.00609	1.81338e-08
GB45849	clavesin-2	-6.44058	0.704232	2.67059e-17
GB52635	pinin	-6.56095	0.681617	3.65978e-19
GB55783	uncharacterized LOC107964226	-6.56181	0.955189	6.8325e-10
GB40820	uncharacterized LOC100577824	-6.62738	1.00451	3.64373e-09
GB46528	farnesol dehydrogenase-like	-6.6708	0.955114	3.18965e-10
GB51138	lachesin	-6.7099	0.816188	5.1602e-14
GB54725	cationic amino acid transporter 4	-6.72481	0.94759	1.59697e-10
GB40598	bumetanide-sensitive sodium-(potassium)-chloride cotransporter	-6.93787	0.785131	3.55093e-16
GB54180	protein gooseberry	-7.08428	0.740653	5.49423e-19
GB52724	protein 5NUC-like	-7.18984	0.593801	1.53717e-30
GB45850	clavesin-2	-7.24776	0.548382	7.91457e-36
GB40819	venom allergen 3-like	-7.25464	1.08325	2.02721e-09
GB54417	farnesol dehydrogenase-like	-7.56352	0.932112	1.14459e-13
GB45658	T-box protein H15-like	-8.10953	0.801561	3.47799e-21
GB41857	CRISP/Allergen/PR-1-like	-8.38669	1.03145	1.01935e-13
GB40597	bumetanide-sensitive sodium-(potassium)-chloride cotransporter	-8.65303	0.817018	3.69205e-23
GB48478	multiple inositol polyphosphate phosphatase 1	-10.1326	0.992671	1.47692e-21
GB55813	uncharacterized LOC100577773	-11.0946	0.853461	4.61924e-35
