# Supplementary material for: Transcriptomic analysis of the honey bee (Apis mellifera) queen spermathecae reveals genes that may be involved in sperm storage after mating
Source: PLoS One. 2021 Jan 8;16(1):e0244648. doi: 10.1371/journal.pone.0244648 (PMC7793254; doi:10.1371/journal.pone.0244648)
Supplement: S6 Table — The genes are ranked by the log2 Fold-change (LFC). Genes are identified by their BeeBase gene identifier. SEM is the standard error of the mean of the log2 Fold-change. (XLSX) [file pone.0244648.s007.xlsx]

## Sheet: Table S5
BeeBase gene identifier	Protein Description	LFC	SEM	FDR
GB42557	protein takeout-like	7.96814	0.951514	1.59558e-14
GB44112	melittin	7.75089	1.05716	3.3381e-11
GB54549	alpha-glucosidase	7.68503	0.996188	2.10208e-12
GB52161	cuticular protein 28	7.12404	0.917581	1.46741e-12
GB47379	histidine decarboxylase	6.7901	0.75826	1.6008e-16
GB42556	protein takeout-like	6.597	0.882689	1.20633e-11
GB44367	phospholipase A2-like	6.49094	1.12269	4.41787e-07
GB55921	esterase FE4-like	6.3896	0.662658	4.44846e-19
GB53887	uncharacterized LOC100578389,uncharacterized LOC102654405,uncharacterized LOC107963975	6.35302	0.96026	3.50226e-09
GB49865	protein drumstick	6.31597	0.808795	1.09276e-12
GB52598	trypsin-7	6.30557	0.67639	6.37211e-18
GB55613	uncharacterized LOC100576118	6.13662	0.977139	2.6169e-08
GB49751	homeobox protein SIX3	5.89701	0.88647	2.78314e-09
GB48260		5.72856	1.059	3.0486e-06
GB52318	uncharacterized LOC102655788	5.67514	0.973518	3.47803e-07
GB49078	nose resistant to fluoxetine protein 6-like	5.63847	0.859134	4.84735e-09
GB42434	chitinase-3-like protein 1	5.62444	0.965761	3.57934e-07
GB43248	alpha glucosidase 2	5.61865	0.89051	2.25577e-08
GB53371	odorant binding protein 3	5.60287	1.05307	4.61147e-06
GB45157	protein big brother	5.60272	0.890731	2.48915e-08
GB49924	uncharacterized LOC100578423	5.60136	0.792902	2.01898e-10
GB53978	early nodulin-75-like	5.47888	0.963415	7.24502e-07
GB43823	chemosensory protein 1	5.47697	0.885049	4.52693e-08
GB53911	peritrophin-1-like	5.3848	0.974771	1.70796e-06
GB44100	vegetative cell wall protein gp1-like	5.35183	1.0751	2.25622e-05
GB40136	transmembrane protease serine 11B-like protein	5.32332	1.04327	1.30184e-05
GB54030	zinc finger homeobox protein 4	5.32255	0.456763	6.53156e-28
GB52631	uncharacterized LOC100577844	5.29391	0.643175	4.65051e-14
GB42310	uncharacterized LOC724284	5.26238	1.08086	3.79749e-05
GB55406	uncharacterized LOC100576949	5.26179	0.910885	4.50653e-07
GB40021	probable serine/threonine-protein kinase clkA	5.25002	1.00692	7.69458e-06
GB50761	chymotrypsin-1	5.22854	0.901228	3.98342e-07
GB42621	fibroin heavy chain	5.22156	0.998835	7.26437e-06
GB45943	collagen alpha-5(IV) chain	5.21118	0.651889	2.84627e-13
GB55452	apolipophorin-III-like protein	5.20236	1.04396	2.22143e-05
GB45968	collagen alpha-1(IV) chain	5.19416	0.764195	1.12267e-09
GB47563	leucine-rich repeat-containing protein 70-like	5.17595	1.03655	2.12701e-05
GB47503	delta-1-pyrroline-5-carboxylate synthase	5.16818	0.707943	4.07003e-11
GB50883	H/ACA ribonucleoprotein complex subunit 1-like	5.16307	0.813165	1.80384e-08
GB43575	trehalase-like	5.14806	0.917483	1.08999e-06
GB49380	fatty acyl-CoA reductase 1	5.0725	0.979016	9.0036e-06
GB48937	facilitated trehalose transporter Tret1-like	5.06095	0.873747	4.1896e-07
GB40446	cuticular protein 8,unconventional prefoldin RPB5 interactor	5.05039	0.795259	1.80177e-08
GB51220	uncharacterized LOC726441	5.03891	0.761823	3.51344e-09
GB46537	deoxyribonuclease-2-alpha	5.03371	0.904113	1.36876e-06
GB45028	venom dipeptidylpeptidase IV	5.03065	0.896946	1.10031e-06
GB43006	glucose dehydrogenase [FAD, quinone]	5.02749	1.03804	4.25624e-05
GB43716	uncharacterized LOC725621	4.99587	0.643444	1.46741e-12
GB43112	glycine-rich cell wall structural protein-like	4.96056	0.980116	1.57076e-05
GB41428	defensin 1	4.91989	1.00783	3.58685e-05
GB46286	zinc carboxypeptidase-like	4.89144	0.94198	8.52374e-06
GB50226	transferrin 1	4.8794	0.753341	8.40065e-09
GB50508	fibrillin-2	4.86591	1.03593	7.68012e-05
GB53830	leucine-rich repeat-containing protein 15-like	4.82143	0.949161	1.4346e-05
GB50481	uncharacterized LOC100577725	4.82101	1.05701	0.000137924
GB54817	muscle-specific protein 20	4.80748	1.05173	0.000133407
GB45199	ceramide kinase	4.79491	0.650857	2.63028e-11
GB40619	troponin C type IIIa	4.78721	1.06486	0.000180925
GB53313	aldehyde dehydrogenase family 3 member B1	4.77617	1.01502	7.42825e-05
GB55669	cytochrome P450 9e2	4.77346	0.843458	8.42845e-07
GB45198	ceramide kinase	4.76812	0.636165	1.03911e-11
GB47279	cytochrome P450 6k1	4.73567	0.752624	2.47093e-08
GB51760	yellow-b	4.72736	0.943421	1.95512e-05
GB46297	cuticular protein 14	4.722	0.942043	1.9445e-05
GB44500	golgin subfamily A member 6-like protein 22	4.71015	0.990326	6.04797e-05
GB55638	tryptophan 2,3-dioxygenase	4.68486	0.640661	3.8068e-11
GB51787	myosin light chain alkali	4.67961	1.01846	0.000120188
GB43727	cytochrome P450 9e2	4.65778	0.843098	1.70796e-06
GB54507	apolipophorins	4.65118	0.989367	7.55057e-05
GB47740		4.64868	0.520366	1.86783e-16
GB51652	myosin heavy chain, muscle	4.63789	1.03904	0.00020742
GB44295	sodium-dependent neutral amino acid transporter B(0)AT3	4.62625	0.952968	4.0433e-05
GB43576	trehalase-like	4.62593	0.962219	4.91017e-05
GB53798	esterase E4-like	4.58913	1.02889	0.000210122
GB50962	POU domain protein CF1A	4.58489	1.04148	0.000264718
GB41228	uncharacterized LOC724900	4.57562	0.853748	3.83558e-06
GB51653	myosin heavy chain, muscle	4.56085	1.00887	0.000163983
GB53125	transcriptional regulator ATRX homolog	4.543	0.669963	1.22101e-09
GB55408	uncharacterized LOC408666	4.5278	0.894567	1.57076e-05
GB42351	very-long-chain 3-oxoacyl-CoA reductase-like	4.51488	0.879587	1.12216e-05
GB52317	secapin	4.51436	1.18519	0.00235161
GB52642	uncharacterized LOC552728	4.4735	0.865696	9.62217e-06
GB55860	sterile alpha and TIR motif-containing protein 1	4.46629	0.670253	2.61952e-09
GB42741	uncharacterized LOC107964964	4.46517	0.875108	1.30184e-05
GB41720	uncharacterized LOC727121	4.4367	0.648109	8.21822e-10
GB55515	inositol oxygenase	4.43501	0.996882	0.0002193
GB50156	uncharacterized LOC102653894,ETS-like protein pointed	4.43229	0.56508	8.44012e-13
GB43208	collagen alpha-1(I) chain-like	4.39989	0.717215	6.15776e-08
GB54294	purine nucleoside phosphorylase	4.39469	1.06957	0.000806419
GB47933	trypsin	4.38489	0.980169	0.000198832
GB42797	circadian clock-controlled protein	4.37023	0.91888	6.04797e-05
GB46276	apolipoprotein D-like	4.36364	0.891385	3.36533e-05
GB50477	uncharacterized LOC100577527	4.36264	0.999386	0.00030535
GB51500	sterile alpha and TIR motif-containing protein 1	4.35533	0.673521	8.87044e-09
GB45073	fibrillin-2-like	4.32709	0.907105	5.69646e-05
GB40164	uncharacterized LOC724899	4.31538	1.01654	0.000486595
GB41545	uncharacterized LOC100578220,MD-2-related lipid-recognition protein-like	4.30026	1.03831	0.000716744
GB40137	transmembrane protease serine 11B-like protein	4.29227	1.08342	0.00136089
GB54508	uncharacterized LOC725439	4.28085	0.537684	3.63092e-13
GB55301	trehalose transporter 1	4.26198	0.801962	4.73088e-06
GB42326	endoplasmic reticulum aminopeptidase 2-like	4.25401	0.471236	8.62219e-17
GB49328	uncharacterized LOC552110	4.22083	0.76789	1.97945e-06
GB45147	clavesin-2	4.20081	0.704422	1.62327e-07
GB43713	cytochrome P450 9e2	4.19029	0.916942	0.000133825
GB55394	tetraspanin-9	4.17706	0.84561	2.71495e-05
GB53372	odorant binding protein 4	4.17038	1.02332	0.000914
GB55930	xaa-Pro aminopeptidase 1-like	4.16635	0.661758	2.42939e-08
GB55490	uncharacterized LOC410793	4.148	0.865218	5.16528e-05
GB47136	uncharacterized LOC724177	4.14542	0.870111	5.83715e-05
GB49854	alpha-amylase	4.13804	0.955641	0.00034852
GB49799	battenin	4.12761	0.682671	1.03627e-07
GB45771	glycine-rich RNA-binding protein 7	4.10423	0.889764	0.000110784
GB48663	chaoptin-like	4.09855	0.958461	0.000429263
GB42983	glycoprotein 3-alpha-L-fucosyltransferase A	4.09011	1.01134	0.00101888
GB48850	fatty-acid amide hydrolase 2-B-like	4.06491	0.899414	0.000164586
GB49379	fatty acyl-CoA reductase 1	4.06231	1.03995	0.00166801
GB47805	peptidoglycan recognition protein S2	4.04363	0.846425	5.54331e-05
GB40701	uncharacterized LOC551765	4.04067	0.46995	3.07584e-15
GB42385	sorbitol dehydrogenase-like	4.03035	0.593935	1.20023e-09
GB52004	caspase-1-like	4.01629	0.835642	4.91621e-05
GB42468	phospholipase B1, membrane-associated-like	4.00216	0.909926	0.000269006
GB43245	calcium/calmodulin-dependent 3',5'-cyclic nucleotide phosphodiesterase 1A	3.99693	0.583808	8.21822e-10
GB55701	putative aldehyde dehydrogenase family 7 member A1 homolog	3.99114	0.980106	0.000922442
GB41427	catalase	3.9741	0.495357	2.29612e-13
GB43643	thyrotroph embryonic factor	3.96251	0.599926	3.71117e-09
GB55084		3.96196	0.982846	0.00107066
GB51317	uncharacterized LOC102655707	3.94573	1.06834	0.00339877
GB55302	trehalose transporter 1	3.93191	0.685891	5.64909e-07
GB41175	carbohydrate sulfotransferase 11	3.91828	0.816059	5.02096e-05
GB49962	uncharacterized LOC410581	3.91343	1.00923	0.00185173
GB44882	nuclear pore complex protein Nup133,uncharacterized LOC552843	3.90505	0.710387	1.97945e-06
GB50005	uncharacterized LOC552461	3.90355	0.968363	0.00107066
GB40162	chondroitin sulfate synthase 1	3.89029	0.608493	1.39372e-08
GB49796	FK506-binding protein 3-like	3.87288	1.0244	0.00260622
GB46277	acidic phospholipase A2 PA4	3.86418	1.01395	0.00233893
GB56028	uncharacterized LOC100576134	3.86389	0.580487	2.73008e-09
GB41376	J domain-containing protein	3.85985	0.691263	1.25274e-06
GB55771	ankyrin repeat domain-containing protein 29	3.8585	0.855012	0.000169032
GB47509	protein quiver	3.85658	1.11534	0.00686716
GB50482	uncharacterized LOC724971	3.85265	1.03268	0.0030335
GB54735	uncharacterized LOC100578100	3.84856	0.980909	0.00156752
GB41624	uncharacterized LOC727129	3.84065	0.849322	0.000163384
GB55859		3.81841	0.718658	4.74414e-06
GB45775	pancreatic triacylglycerol lipase-like	3.81569	0.848704	0.000180925
GB49756	fatty acid binding protein	3.81063	0.910448	0.000610907
GB49363	scavenger receptor class B member 1	3.78866	0.914091	0.000710822
GB46749	acidic mammalian chitinase-like	3.7861	0.896765	0.000529547
GB47565	insulin-like growth factor-binding protein complex acid labile subunit	3.78479	1.01563	0.00306479
GB55598	troponin I	3.77448	1.08938	0.00674108
GB45700	serine protease easter	3.76215	1.04166	0.00440155
GB42607	cytochrome b5-like	3.7581	0.973574	0.00196929
GB45912	protein lethal(2)essential for life-like	3.75771	0.54139	4.45084e-10
GB42550	mitochondrial amidoxime-reducing component 1-like	3.75651	0.684989	2.10783e-06
GB47723	facilitated trehalose transporter Tret1-like	3.75606	0.857597	0.00028877
GB42428	organic cation transporter protein	3.75515	1.04139	0.00446267
GB48364	inactive hydroxysteroid dehydrogenase-like protein 1	3.73809	0.694424	3.47449e-06
GB44770	ATP-binding cassette sub-family G member 1	3.72707	0.443001	1.17879e-14
GB42262	uncharacterized LOC100576738	3.72323	0.769457	4.32889e-05
GB40287	probable cytochrome P450 6a14	3.70949	0.928294	0.00120269
GB54163	uncharacterized LOC410517	3.70889	0.699753	5.07493e-06
GB40343	uncharacterized LOC413620	3.70466	0.719864	1.05624e-05
GB53124	sialin	3.70186	0.593254	3.34403e-08
GB47372	rho GTPase-activating protein 7	3.69776	0.688837	3.68468e-06
GB51059	four and a half LIM domains protein 2	3.6857	0.577773	1.50699e-08
GB52489	aquaporin AQPAe.a-like	3.68314	1.03064	0.00488332
GB51174	cell surface glycoprotein 1-like	3.67891	0.706955	8.05499e-06
GB43052	paramyosin, short form-like,paramyosin, long form-like	3.66653	1.01099	0.00420812
GB47490	homeotic protein antennapedia-like	3.65891	1.17261	0.0174468
GB55650	ryanodine receptor	3.65779	0.993709	0.00353149
GB41735	MOXD1 homolog 1	3.64822	1.02291	0.00497734
GB47990	tropomyosin-1	3.6378	1.02437	0.00520738
GB47301	UDP-glucuronosyltransferase 2C1-like	3.63341	0.902017	0.00107728
GB44198	nidogen-2	3.63164	0.969117	0.00288327
GB55063	dnaJ homolog subfamily C member 9-like	3.62969	0.52956	7.88567e-10
GB41369	caspase-3-like	3.62431	1.08419	0.00944142
GB53014	protein croquemort	3.62146	0.756941	5.36717e-05
GB52428	uncharacterized LOC726803	3.62052	1.04624	0.00682656
GB54486	myrosinase 1-like	3.6197	0.964094	0.00282183
GB53755	juvenile hormone esterase	3.61771	0.991199	0.00390732
GB49757	fatty acid binding protein	3.60175	0.707846	1.37516e-05
GB41972	monocarboxylate transporter 13-like	3.6007	0.585669	5.73266e-08
GB44963	uncharacterized LOC107965164	3.59459	0.617364	3.5897e-07
GB46068	transient receptor potential cation channel protein painless	3.58097	0.720986	2.38341e-05
GB50655	cysteine dioxygenase type 1	3.57046	1.04647	0.0078719
GB50780	neuromodulin	3.56959	0.744736	5.17928e-05
GB45617	soluble scavenger receptor cysteine-rich domain-containing protein SSC5D	3.56033	0.830457	0.000412106
GB43717	uncharacterized LOC725621	3.55157	0.95859	0.00328175
GB53888	uncharacterized LOC100578347	3.54709	1.08969	0.0122194
GB42217	acyl-CoA Delta(11) desaturase-like	3.52213	1.04045	0.00842513
GB55596	protein dead ringer-like	3.52138	0.690329	1.30728e-05
GB49914	protein sister of odd and bowel	3.50997	0.808617	0.000333575
GB42410	uncharacterized LOC100578816	3.50521	1.02657	0.0078088
GB45906	uncharacterized LOC410087	3.48839	0.970892	0.00459995
GB54988	uncharacterized LOC102655961,mitochondrial sodium/hydrogen exchanger 9B2-like	3.48267	1.02	0.0078088
GB51214	troponin T, skeletal muscle	3.4722	0.979733	0.00532809
GB52742	uncharacterized LOC100578515	3.46877	0.716481	4.28411e-05
GB47318	abaecin	3.46565	0.850066	0.000912948
GB51583	kynurenine/alpha-aminoadipate aminotransferase, mitochondrial-like	3.46494	0.994055	0.00631591
GB54524	insulin-like growth factor I	3.46274	1.00688	0.00725838
GB44501	golgin subfamily A member 6-like protein 22	3.45985	0.963825	0.00465239
GB54818	muscle LIM protein 1-like	3.45501	1.07556	0.0138058
GB50116	chymotrypsin inhibitor-like	3.43626	1.00896	0.00800994
GB41310	actin, muscle-like	3.43613	1.10608	0.0180624
GB55616	uncharacterized LOC107964059	3.43435	0.844195	0.00093667
GB51231	protein embryonic gonad	3.42677	0.865616	0.00137611
GB52701	chloride channel protein 2	3.42553	0.786404	0.000317419
GB54164	uncharacterized LOC410517	3.42271	0.534783	1.34236e-08
GB53748	neurofilament heavy polypeptide	3.39444	0.797123	0.000459639
GB48167	trichohyalin	3.39224	1.0774	0.0161787
GB55065	sonic hedgehog protein A-like	3.391	0.922919	0.00361193
GB51306	apidaecins type 73	3.38622	0.913342	0.00326549
GB40842	glucose dehydrogenase [FAD, quinone]-like	3.38616	0.777276	0.000317352
GB49889		3.37873	1.13288	0.0249927
GB47402	chymotrypsin-like protease CTRL-1	3.37809	1.07768	0.0167431
GB43053	paramyosin, short form-like,paramyosin, long form-like	3.37061	1.0188	0.0104511
GB49321	sorbitol dehydrogenase-like	3.37015	0.436768	2.10208e-12
GB43280	amphiphysin	3.36929	0.487361	5.35466e-10
GB53865	receptor-type guanylate cyclase gcy-4	3.36748	0.900658	0.00294986
GB55087		3.36702	1.04554	0.0134586
GB43739	carboxypeptidase B-like	3.36226	0.890303	0.00263095
GB45400	innexin inx7	3.35958	0.738517	0.00014536
GB49691	uncharacterized LOC726343	3.3567	0.696417	4.67868e-05
GB44225	uncharacterized LOC724781	3.35368	0.672404	2.17908e-05
GB46705	muscle M-line assembly protein unc-89	3.34812	0.993866	0.00878466
GB55224	twisted gastrulation protein homolog 1-A	3.31441	0.627931	5.68062e-06
GB49801	solute carrier family 41 member 3-like	3.30677	0.764701	0.000355781
GB51515	ras-responsive element-binding protein 1-like	3.30603	0.666066	2.41643e-05
GB46367	uncharacterized LOC724838	3.30125	1.05708	0.0173179
GB43711	membralin-like	3.30014	0.760085	0.000333132
GB43247	alpha-glucosidase	3.29917	0.610061	3.06105e-06
GB51841	multiple inositol polyphosphate phosphatase 1-like	3.28938	0.910348	0.00437919
GB51733	venom acid phosphatase Acph-1-like	3.28318	0.8865	0.00329522
EMAMEG00000000057	mir-87	3.28037	0.863843	0.00246002
GB52829	uncharacterized LOC102655947,chitinase-like protein Idgf4	3.27934	0.86443	0.00248757
GB45057	uncharacterized LOC726407	3.27851	0.707322	0.000100879
GB48936	facilitated trehalose transporter Tret1-2 homolog	3.26881	1.04429	0.0169694
GB45411		3.26808	1.03209	0.0155006
GB49331	leucine-rich repeat neuronal protein 1-like	3.25678	0.873389	0.00304474
GB52947	protein mesh	3.25542	0.811082	0.00113602
GB49657	zinc finger protein 1	3.24887	0.949626	0.00764688
GB43369	uncharacterized LOC412101	3.24808	0.746465	0.000322737
GB49885	probable cytochrome P450 6a17	3.2424	0.670608	4.39913e-05
GB47299	esterase FE4-like	3.23938	0.511433	1.96504e-08
GB53588	frizzled 2	3.2333	0.763206	0.000503939
GB45937	centrosomin	3.23133	0.888716	0.00409056
GB55781	dumpy	3.22758	0.550751	2.90588e-07
GB42467	phospholipase B1, membrane-associated-like	3.22709	1.09967	0.0282031
GB40116		3.2241	1.06484	0.0221041
GB53314	aldehyde dehydrogenase family 3 member B1	3.2236	0.540692	1.62839e-07
GB48228	phospholipase A2	3.22155	1.16967	0.0435497
GB48151	F-box/LRR-repeat protein 16	3.2193	0.616081	7.29885e-06
GB47546	apidaecin 1	3.21886	1.05941	0.0216251
GB50530	uncharacterized LOC100577464	3.21334	0.981528	0.0115796
GB40240	myosin regulatory light chain 2	3.21038	0.990561	0.0127039
GB47369		3.19853	1.07061	0.0246485
GB53589	frizzled 2	3.1984	0.669712	5.55564e-05
GB40163	uncharacterized LOC724899	3.19808	1.01745	0.016377
GB55066	protein hedgehog-like	3.19688	0.947115	0.00865346
GB55300	trehalose transporter 1	3.18928	0.54803	3.6343e-07
GB41326	venom acid phosphatase Acph-1-like	3.18621	1.01172	0.0161508
GB46601	uncharacterized LOC724768	3.18551	1.06302	0.0239654
GB52158	hemocyte protein-glutamine gamma-glutamyltransferase-like	3.17631	0.596307	4.50915e-06
GB43447		3.17197	1.00014	0.0153236
GB41912	uncharacterized oxidoreductase YrbE-like	3.1701	0.90626	0.00608376
GB45200	ceramide kinase	3.16937	0.531818	1.64436e-07
GB52343	neurotrimin	3.16906	0.68456	0.000103231
GB47974	carboxylesterase	3.1603	0.602869	6.79112e-06
GB48662	chaoptin-like	3.15901	1.01624	0.017995
GB55451	uncharacterized LOC102656130	3.14213	1.08821	0.0315668
GB41306	actin, clone 205-like	3.13565	1.02285	0.0201207
GB55322	homeobox protein engrailed-1a	3.13476	0.891313	0.00578128
GB50123	myophilin	3.13375	1.0539	0.0256335
GB41283	waprin-Phi1-like	3.13302	0.921317	0.00811248
GB44980	short-chain dehydrogenase/reductase family 16C member 6	3.12505	0.763356	0.000854633
GB47669	uncharacterized LOC102656644,putative uncharacterized protein DDB_G0271606	3.1199	0.729401	0.000427831
GB50509	multiple epidermal growth factor-like domains protein 10	3.11825	0.959085	0.0123084
GB43580	C1q-like venom protein	3.11718	0.977061	0.014598
GB50943	ATP-dependent 6-phosphofructokinase	3.11161	0.520211	1.49521e-07
GB41308	actin, clone 205-like	3.09431	1.12478	0.0438366
GB53599	uncharacterized LOC102656808	3.0939	0.659327	7.79978e-05
GB52716	NAD kinase-like	3.09279	0.576281	3.69695e-06
GB49940		3.09143	0.967604	0.01447
GB41471	uncharacterized LOC100577669	3.08981	0.563533	2.1119e-06
GB47152		3.08977	1.00409	0.019524
GB52702	facilitated trehalose transporter Tret1	3.0756	0.567191	2.89248e-06
GB42220	electroneutral sodium bicarbonate exchanger 1	3.07392	0.741946	0.000713529
GB42985	N-acetylneuraminate lyase-like	3.05287	0.846189	0.00444662
GB50573	uncharacterized LOC726094	3.05238	0.856298	0.00499985
GB43360	1-acyl-sn-glycerol-3-phosphate acyltransferase beta-like	3.0479	0.84566	0.00448125
GB48727	knirps-related protein	3.04729	0.925418	0.0109531
GB52786	vesicle-associated membrane protein 2	3.04087	0.896231	0.00828231
GB54506	uncharacterized LOC411253	3.04055	0.926909	0.011357
GB48555	uncharacterized LOC100577712	3.0388	0.976766	0.0178847
GB40806	uncharacterized LOC724536	3.02121	0.842191	0.00467295
GB47691		3.01832	0.957205	0.0160136
GB40148	cytochrome b561 domain-containing protein 2-like	3.01657	1.07438	0.0382335
GB52280	neurexin 1	3.00661	1.00331	0.0239654
GB50118	chymotrypsin inhibitor	3.00279	0.98593	0.0212351
GB50423	uncharacterized LOC408807	2.99881	1.08449	0.042566
GB55407		2.99838	1.06103	0.0365808
GB43004	3-phosphoinositide-dependent protein kinase 1	2.99458	0.419433	1.25121e-10
GB52023	cytochrome P450 6AQ1	2.99144	0.892514	0.0091991
GB55537	transketolase	2.98691	0.338672	5.01023e-16
GB54020	apolipoprotein D	2.98108	0.779351	0.00222543
GB40092	uncharacterized LOC100578090	2.97756	0.944567	0.0160262
GB44962	nuclear factor 1 X-type	2.9748	1.00941	0.0272455
GB45609	flavin-containing monooxygenase FMO GS-OX-like 4	2.97394	0.800653	0.00318197
GB47216	calcitonin gene-related peptide type 1 receptor	2.96356	0.656667	0.000169032
GB43281		2.95553	0.662687	0.000210122
GB45696	ETS-related transcription factor Elf-5-like	2.94678	0.421744	3.33385e-10
GB55509	uncharacterized LOC107963987	2.94384	0.943557	0.0174501
GB44058	UDP-glucuronosyltransferase 1-3-like	2.93487	0.820119	0.00480889
GB47508	protein quiver	2.92632	0.931385	0.0163996
GB50686	transcription factor Sox-2	2.91967	0.959313	0.0213069
GB40155	uncharacterized LOC725354	2.91797	0.782506	0.00304474
GB40005	splicing factor 3B subunit 4-like	2.91793	1.00486	0.030352
GB49397	leucine-rich repeat-containing protein 15	2.91734	1.0289	0.0356636
GB50878	uncharacterized LOC102655526	2.91709	0.792809	0.00354791
GB54925	dual specificity protein phosphatase 15	2.9155	0.774663	0.00274036
GB42586		2.91515	0.917858	0.0151664
GB43302	SPARC	2.91141	0.662863	0.000275019
GB40945	dipeptidase 1	2.90365	0.863526	0.00895864
GB40283	bumetanide-sensitive sodium-(potassium)-chloride cotransporter	2.90103	0.639461	0.000153473
GB55164	lethal(2) giant larvae protein homolog 1	2.89168	0.709451	0.000913702
GB55393	protein THEM6-like	2.88914	0.911427	0.0153832
GB45029	dipeptidyl aminopeptidase-like protein 6	2.88738	0.974179	0.0262345
GB52759	brefeldin A-inhibited guanine nucleotide-exchange protein 3	2.88503	0.675025	0.000431899
GB49890	cytochrome P450 6AS5	2.88016	0.951048	0.0220928
GB47814	transmembrane protein 135-like	2.87792	0.714038	0.00107163
GB53769	tenascin-like	2.87681	0.903953	0.0149099
GB40838	endoglucanase E-4-like	2.87516	0.692298	0.000689073
GB51650	putative inorganic phosphate cotransporter	2.87111	0.540203	4.73088e-06
GB43138	uncharacterized LOC409904	2.86553	0.398376	8.6675e-11
GB43358	1-acyl-sn-glycerol-3-phosphate acyltransferase alpha-like	2.8653	0.665567	0.000384296
GB51107	uncharacterized LOC100578731	2.8593	0.769471	0.00316689
GB55997	low density lipoprotein receptor adapter protein 1-B-like	2.85841	0.666163	0.000406525
GB47303	UDP-glucuronosyltransferase 2A3-like	2.8533	0.49624	5.15072e-07
GB48746	esterase E4-like	2.85091	0.812862	0.00593741
GB43091	orcokinin peptides	2.85057	1.00366	0.0353592
GB48134	L-lactate dehydrogenase-like	2.84987	1.00945	0.0367735
GB47804	peptidoglycan-recognition protein 1	2.84727	0.973882	0.0289457
GB51724	sphingomyelin phosphodiesterase 1-like	2.84322	0.841738	0.00859521
GB50921	DNA helicase MCM8	2.83601	0.816929	0.00661532
GB55064	sonic hedgehog protein A-like,uncharacterized LOC102656041	2.83311	0.941494	0.0231713
GB54316	cardioacceleratory peptide receptor	2.83271	0.956124	0.0263178
GB45417	CD109 antigen	2.82662	0.369526	3.34782e-12
GB47779	uncharacterized LOC410467	2.82654	1.02175	0.0424707
GB50303	unc-112-related protein	2.82185	0.537109	6.39691e-06
GB43568	uncharacterized LOC724121	2.81757	0.727274	0.00187573
GB43805	membrane metallo-endopeptidase-like 1	2.81657	0.781806	0.00450224
GB45265	uncharacterized LOC409634	2.81583	0.703104	0.0011698
GB42835	glycogen phosphorylase	2.81499	0.451545	3.44794e-08
GB42455	alpha-2-macroglobulin-like protein 1	2.80069	0.847913	0.0106135
GB52723	uncharacterized LOC726322	2.7945	0.952514	0.0282392
GB55772	ankyrin repeat domain-containing protein 29	2.79217	0.585649	5.75437e-05
GB44204	CCAAT/enhancer-binding protein	2.78844	0.84108	0.0102356
GB45141	uncharacterized LOC107965147	2.78471	0.921171	0.0223905
GB50571	uncharacterized LOC102655899	2.78452	0.922071	0.0225317
GB47371	uncharacterized LOC100577313,rho GTPase-activating protein 7	2.76639	0.705288	0.00157234
GB50975	titin-like	2.75808	0.712867	0.0019044
GB55600	CD151 antigen-like	2.75048	0.635068	0.000347802
GB50572	uncharacterized LOC408538	2.73458	0.688646	0.00131986
GB43202	uncharacterized LOC725540	2.73014	0.926795	0.0273397
GB41659	endothelin-converting enzyme 1	2.72655	0.764475	0.00497734
GB47924	uncharacterized LOC100577028	2.71839	0.912155	0.0251565
GB46579	glucose-6-phosphate 1-dehydrogenase	2.71222	0.482996	1.07297e-06
GB54926	dual specificity protein phosphatase 15	2.71173	0.878218	0.0189326
GB41065	synaptic vesicle glycoprotein 2B	2.70811	0.981613	0.0431639
GB41997	cAMP-specific 3',5'-cyclic phosphodiesterase	2.70289	0.889947	0.0216766
GB45884	acyl-coenzyme A:6-aminopenicillanic-acid-acyltransferase 40 kDa form	2.69785	0.658974	0.000854633
GB41188	ABC transporter G family member 20-like	2.69685	0.520785	9.10761e-06
GB41760	lipase 3-like	2.69498	0.608523	0.000238775
GB49726	thrombospondin type-1 domain-containing protein 4-like	2.68939	0.747376	0.00452606
GB53257	muscle, skeletal receptor tyrosine protein kinase-like	2.67913	0.972446	0.0435497
GB43953	protein cycle	2.67525	0.320618	2.01065e-14
GB50976	titin-like	2.67333	0.697825	0.00218256
GB47221	ecdysone-induced protein 75	2.66677	0.939819	0.035557
GB51828	uncharacterized LOC725775	2.66607	0.564252	6.8026e-05
GB40608	keratin-associated protein 19-2-like	2.66527	0.913933	0.0294489
GB40980	glucose transporter type 1	2.65586	0.774274	0.00746033
GB44163	transmembrane and TPR repeat-containing protein CG4341	2.65491	0.897982	0.0266742
GB55764	ATP-binding cassette sub-family C member Sur	2.65306	0.781793	0.00827269
GB50575	uncharacterized LOC726125	2.64927	0.724967	0.00384924
GB48301	forkhead box protein O	2.64628	0.444194	1.6556e-07
GB50932	box A-binding factor-like	2.64523	0.846895	0.0173058
GB49852	putative polypeptide N-acetylgalactosaminyltransferase 9	2.6419	0.597603	0.000245047
GB49347	prostaglandin reductase 1-like	2.63244	0.744306	0.00542661
GB55395	tetraspanin-9	2.62838	0.648068	0.000976599
GB55239	anion exchange protein 2	2.62661	0.829702	0.015526
GB43573	collagen alpha-1(IV) chain	2.6209	0.937484	0.03933
GB53549	heat shock protein beta-1	2.61262	0.549501	6.06126e-05
GB42815	uncharacterized LOC107964975	2.61236	0.845834	0.0189008
GB49907	cGMP-dependent protein kinase foraging	2.61184	0.683144	0.00223864
GB45283	uncharacterized LOC725984	2.61037	0.725379	0.00452606
GB52788	vesicle-associated membrane protein 2	2.60997	0.896755	0.0299167
GB54485	UDP-glucuronosyltransferase 1-3-like	2.60807	0.728075	0.0047609
GB50529	uncharacterized LOC100577544	2.60743	0.82132	0.0152109
GB44961	nuclear factor 1 X-type	2.59997	0.920416	0.0366634
GB41625	zinc finger CCCH domain-containing protein 13-like	2.59376	0.790094	0.0112866
GB48029	mitochondrial basic amino acids transporter-like	2.58788	0.807659	0.0140947
GB55602	uncharacterized LOC100578412	2.58509	0.918246	0.0374972
GB51647	4-aminobutyrate aminotransferase, mitochondrial	2.584	0.773633	0.00952785
GB44088	short stop	2.58314	0.949466	0.0469067
GB52331	nuclear receptor subfamily 1 group D member 2	2.57809	0.927377	0.0410173
GB42685	beta-1,3-glucan recognition protein 1	2.57304	0.907325	0.0356636
GB51741	peptidoglycan recognition protein S3	2.56391	0.52877	4.15019e-05
GB51580	long-chain-fatty-acid--CoA ligase ACSBG2	2.55634	0.560526	0.000137924
GB52617	uncharacterized LOC412914	2.55568	0.81781	0.0172407
GB44412	hemicentin-2	2.54884	0.554949	0.000120974
GB53503	transcriptional regulator Myc-B	2.53781	0.431827	2.65776e-07
GB50124	astakine-like	2.53634	0.885841	0.0335535
GB44536	uncharacterized LOC100576683	2.52873	0.733877	0.00711994
GB50425	protein bric-a-brac 1-like,zinc finger protein 628-like	2.52872	0.642866	0.00151732
GB42534	uncharacterized LOC413153	2.52535	0.778968	0.0126847
GB43892	cytosolic 10-formyltetrahydrofolate dehydrogenase	2.52349	0.709433	0.00511775
GB44808	peroxidasin	2.52284	0.363281	4.37703e-10
GB53500	transcriptional regulator Myc-B	2.52221	0.669077	0.00268901
GB50749	uncharacterized LOC411955	2.51865	0.590703	0.000450274
GB50076	spermine oxidase-like	2.51549	0.675214	0.00306927
GB55374	cathepsin O-like	2.50792	0.653494	0.00213254
GB43569	uncharacterized LOC724121	2.49913	0.59876	0.000635834
GB41495	sarcalumenin	2.49741	0.912671	0.045274
GB50974	titin-like	2.49523	0.663132	0.0027413
GB55499	alkaline phosphatase 4-like	2.48771	0.764371	0.0122324
GB44368	lysophosphatidylcholine acyltransferase-like	2.47611	0.731375	0.00842305
GB50745	sphingosine kinase 2	2.47391	0.429294	4.81926e-07
GB48382	solute carrier family 22 member 21-like	2.47138	0.871254	0.0356404
GB53104	cubilin	2.46008	0.613549	0.00115401
GB51324		2.45933	0.732115	0.00902296
GB51249	elongation of very long chain fatty acids protein AAEL008004-like	2.4534	0.672575	0.00392389
GB49067	zinc finger protein GLI1-like	2.45307	0.664356	0.00340691
GB55403	uncharacterized LOC410819	2.44966	0.848421	0.0315668
GB50782		2.4481	0.8808	0.0410374
GB47678	protein FAM69C	2.44597	0.717897	0.00797826
GB51250	elongation of very long chain fatty acids protein AAEL008004-like	2.43843	0.675435	0.00442202
GB51783	carboxypeptidase Q-like	2.43571	0.805863	0.0223905
GB40735	fructose-bisphosphate aldolase	2.43112	0.383768	1.96504e-08
GB45935	long-chain fatty acid transport protein 4-like	2.42947	0.610052	0.00126176
GB53805	uncharacterized protein DDB_G0272420-like	2.42744	0.618955	0.00157334
GB41731	zinc finger protein 853-like	2.41891	0.652802	0.00328175
GB47799	protein hairy	2.41643	0.480017	1.77633e-05
GB48007	RING finger protein nhl-1	2.4093	0.885946	0.046985
GB46164	fibroblast growth factor receptor homolog 1	2.40885	0.637362	0.00261184
GB47370	rho GTPase-activating protein 7	2.4015	0.549875	0.000303319
GB41227	cuticular protein analogous to peritrophins 3-B,sodium/potassium-transporting ATPase subunit alpha-like	2.39879	0.758079	0.0155624
GB53010	uncharacterized LOC551541	2.39753	0.604842	0.00135311
GB40601		2.3953	0.739435	0.0127528
GB54499	molybdenum cofactor sulfurase 1	2.38847	0.494126	4.415e-05
GB41417	leucine-rich repeats and immunoglobulin-like domains protein 1	2.38297	0.826451	0.0318955
GB46166		2.37939	0.686697	0.00674108
GB55213	major royal jelly protein 7	2.37614	0.397391	1.50571e-07
GB50596	aldose reductase-like	2.37137	0.466013	1.37516e-05
GB52555	DNA N6-methyl adenine demethylase	2.36385	0.720526	0.011357
GB51206	cytochrome c oxidase subunit VIc	2.36371	0.611361	0.00192276
GB48229	transmembrane protein 132C	2.3619	0.830347	0.0350718
GB47055	putative inorganic phosphate cotransporter	2.35855	0.759208	0.0180624
GB52689	ADP-ribosylation factor-like protein 4C	2.35421	0.692807	0.00816234
GB46614	protein-methionine sulfoxide oxidase Mical	2.35405	0.414534	7.56249e-07
EMAMEG00000000343	U2	2.3537	0.724191	0.0123475
GB46902	SEC14-like protein 2	2.35217	0.569672	0.000751936
GB55765	cGMP-dependent protein kinase 1-like	2.35204	0.765144	0.0196563
GB55291	serine/threonine-protein kinase MARK2	2.34604	0.510513	0.00012008
GB53412	fatty acid synthase	2.33408	0.686352	0.00811248
GB44214	filamin-like	2.32483	0.851818	0.0459781
GB53170	uncharacterized LOC102654638	2.32391	0.685053	0.00829351
GB47368	rho GTPase-activating protein 7	2.32263	0.723814	0.0139288
GB52785	carotenoid isomerooxygenase	2.32002	0.780225	0.0256335
GB53550	heat shock protein beta-1	2.31994	0.411384	9.38256e-07
GB42540	uncharacterized LOC100576841	2.31937	0.859515	0.0490072
GB51043	arginase-1	2.31752	0.80495	0.0322215
GB48362	cAMP-dependent protein kinase catalytic subunit PRKX,sodium channel protein Nach	2.31281	0.839651	0.0435497
GB44983	dihydrolipoyllysine-residue acetyltransferase component of pyruvate dehydrogenase complex, mitochondrial	2.30321	0.403093	6.21709e-07
GB51287	homeobox protein abdominal-A homolog	2.29901	0.532216	0.000362494
GB46369	cytochrome c1, heme protein, mitochondrial	2.29304	0.486988	7.33416e-05
GB40095	distal-less	2.2905	0.653837	0.00601261
GB55214	major royal jelly protein 8	2.27472	0.661074	0.00722344
GB47823	23 kDa integral membrane protein	2.26666	0.763024	0.025819
GB55608	uncharacterized LOC100578654	2.26524	0.71593	0.0155626
GB44143	oxidative stress-induced growth inhibitor 2-like	2.26378	0.499718	0.000157604
GB54886	protein GDAP2 homolog	2.26105	0.56724	0.00124647
GB51335	dihydrolipoyl dehydrogenase, mitochondrial	2.25982	0.33498	1.50074e-09
GB40905	uncharacterized LOC725211	2.25642	0.696795	0.0127893
GB54756	facilitated trehalose transporter Tret1-2 homolog	2.25354	0.794	0.0355527
GB43007	glucose dehydrogenase [FAD, quinone]	2.2523	0.827353	0.0467608
GB46114	formin-like protein CG32138	2.25197	0.493436	0.000137075
GB49309	uncharacterized LOC726065	2.24574	0.627403	0.00480508
GB49441	venom protease-like	2.24076	0.758096	0.0267203
GB54753	enolase	2.23987	0.4711	6.06126e-05
GB47610	cytochrome c oxidase subunit 5B, mitochondrial	2.23975	0.624324	0.00467295
GB52348	saccharopine dehydrogenase-like oxidoreductase	2.23875	0.689126	0.0123986
GB41633	ATP synthase subunit d, mitochondrial	2.23707	0.630888	0.00529692
GB44987	vesicular glutamate transporter 2.1	2.22867	0.815319	0.0455591
GB42768	uncharacterized LOC100577999	2.2262	0.759753	0.0284241
GB52281		2.22444	0.809537	0.0441378
GB46699	uncharacterized LOC725732	2.2232	0.602332	0.00341699
GB52042		2.2123	0.774543	0.0340233
GB50574	uncharacterized LOC102656231	2.21098	0.71297	0.0183201
GB42738	protein cueball	2.20861	0.5742	0.00206738
GB49767	Down syndrome cell adhesion molecule-like protein Dscam2,actin-like protein 6B	2.20128	0.722565	0.021212
GB44576	ester hydrolase C11orf54 homolog	2.19905	0.571712	0.00206738
GB52025	membrane metallo-endopeptidase-like 1	2.19855	0.741569	0.0262225
GB40168	6-phosphofructo-2-kinase/fructose-2,6-bisphosphatase	2.19689	0.749015	0.028243
GB40384	protein I'm not dead yet-like	2.19228	0.639715	0.00753376
GB46165	fibroblast growth factor receptor homolog 1	2.19115	0.530419	0.000747398
GB53696	androgen-induced gene 1 protein-like	2.19037	0.405458	3.14743e-06
GB40054	neuropeptide CCHamide-2 receptor-like	2.18179	0.801462	0.0467608
GB40166	6-phosphofructo-2-kinase/fructose-2,6-bisphosphatase	2.17786	0.755118	0.0318408
GB40460	enoyl Coenzyme A hydratase, short chain, 1, mitochondrial	2.1729	0.425567	1.28663e-05
GB43189	probable multidrug resistance-associated protein lethal(2)03659	2.16316	0.427564	1.58176e-05
GB53997	peripheral plasma membrane protein CASK	2.16251	0.599929	0.00447932
GB40648	disks large 1 tumor suppressor protein	2.16193	0.631107	0.00756347
GB40673	lambda crystallin-like protein	2.15932	0.496729	0.000327173
GB42484	aminopeptidase Ey	2.15557	0.685698	0.016377
GB50601	ATP synthase subunit e, mitochondrial	2.15375	0.623334	0.00691042
GB55610	mitochondrial amidoxime reducing component 2-like	2.14906	0.497956	0.000368289
GB41225	aquaporin AQPAn.G-like	2.13708	0.72178	0.0263809
GB54315	uncharacterized LOC724126	2.13329	0.78154	0.0459595
GB40225	microtubule-associated protein tau-like	2.13254	0.69088	0.0189547
GB41979	UTP--glucose-1-phosphate uridylyltransferase	2.13077	0.495645	0.000392661
GB45099	superoxide dismutase 2, mitochondrial	2.13058	0.564664	0.00265906
GB42831	reticulon-1-A	2.12988	0.672308	0.0154505
GB47977	titin	2.12974	0.730489	0.0294805
GB53300	endothelin-converting enzyme 1-like	2.12894	0.706033	0.0228046
GB46448	cationic amino acid transporter 3	2.12503	0.627449	0.0084028
GB53996	peripheral plasma membrane protein CASK	2.12011	0.464078	0.000134415
GB52625	ETS-like protein pointed	2.11928	0.778783	0.0468719
GB44709	kinesin 3E	2.11744	0.736507	0.0325998
GB48881	C-1-tetrahydrofolate synthase, cytoplasmic	2.1131	0.491037	0.000386518
GB45115	uncharacterized LOC102654991	2.10988	0.641076	0.0109918
GB44982	integrin beta-nu-like	2.10883	0.589623	0.00483792
GB42829	juvenile hormone epoxide hydrolase 1	2.10827	0.596854	0.0054942
GB45610	tctex1 domain-containing protein 2-like	2.10565	0.418114	1.76895e-05
GB45148	alpha-tocopherol transfer protein-like	2.10533	0.52617	0.00117844
GB43338	bifunctional heparan sulfate N-deacetylase/N-sulfotransferase	2.10501	0.659647	0.014598
GB42995	protein FAM162B-like	2.10064	0.624997	0.00899017
GB53579	putative glucosylceramidase 4	2.09695	0.767753	0.0458373
GB52810	yellow-x1	2.09555	0.554867	0.00263095
GB46795	papilin	2.08664	0.565574	0.00343378
GB47500	mitochondrial-processing peptidase subunit beta	2.07329	0.533668	0.00181019
GB45639	myb-like protein A	2.0569	0.7141	0.0321081
GB49920	integrin alpha-PS2	2.05615	0.571003	0.00450431
GB51071	deoxyribose-phosphate aldolase	2.04918	0.650032	0.0160262
GB48560	putative sodium-dependent multivitamin transporter	2.03589	0.611398	0.00980755
GB42141	probable medium-chain specific acyl-CoA dehydrogenase, mitochondrial	2.02586	0.561398	0.00444318
GB49174	uncharacterized LOC412265,4-hydroxyphenylpyruvate dioxygenase	2.01732	0.399058	1.61061e-05
GB42084	probable G-protein coupled receptor Mth-like 1	2.01138	0.70936	0.0356636
GB49921	integrin alpha-PS2	2.00363	0.671797	0.0249927
GB42350	probable serine/threonine-protein kinase kinX	-2.00035	0.588816	0.00817846
GB45692	dentin sialophosphoprotein	-2.00097	0.577084	0.00669933
GB52359	high affinity cAMP-specific and IBMX-insensitive 3',5'-cyclic phosphodiesterase 8A	-2.00922	0.631519	0.0149441
GB50389	GSK3-beta interaction protein,transmembrane and coiled-coil domains protein 2	-2.01127	0.475797	0.000520335
GB40392	sodium-independent sulfate anion transporter-like	-2.01294	0.698792	0.0321081
GB40445	C-type lectin 5	-2.01476	0.297403	1.25501e-09
GB52195	dystrobrevin beta	-2.01494	0.456615	0.000253268
GB49227	probable sodium/potassium/calcium exchanger CG1090	-2.01581	0.743669	0.0478394
GB53054	furin-like protease 1	-2.02369	0.441266	0.000124405
GB50877	tyrosine-protein kinase Dnt	-2.02427	0.554786	0.00391384
GB48262	polycomb group protein Psc-like	-2.03741	0.449665	0.000157335
GB46325	fat-like cadherin-related tumor suppressor homolog	-2.04488	0.242361	1.00511e-14
GB53553		-2.04511	0.757774	0.0490064
GB49839	sorting nexin-8-like	-2.04559	0.392351	7.69458e-06
GB44917		-2.04648	0.689522	0.0260052
GB54794	bromodomain-containing protein DDB_G0270170-like	-2.04751	0.754634	0.0475958
GB49565	uncharacterized LOC724189	-2.04965	0.761729	0.0498134
GB48456	hormone-sensitive lipase	-2.05395	0.615183	0.00956411
GB51659	dnaJ homolog subfamily B member 11	-2.055	0.585721	0.00592302
GB50488	uncharacterized LOC100577798	-2.05774	0.617381	0.00973566
GB54145	prominin-like protein	-2.06882	0.715522	0.0313132
GB42015	tubulin polyglutamylase TTLL7-like	-2.06979	0.648668	0.014598
GB52160		-2.07049	0.767225	0.0490064
GB43615	uncharacterized LOC107964014,adenylosuccinate lyase	-2.07716	0.591035	0.00583075
GB54610	thiamine transporter 2-like	-2.07739	0.340903	7.81358e-08
GB54802	beta-1,4-glucuronyltransferase 1	-2.08336	0.42869	3.94876e-05
GB41003	protein timeless homolog	-2.0884	0.633659	0.0108611
GB55144	dynein heavy chain 6, axonemal-like	-2.08856	0.686014	0.0212698
GB47949	titin homolog	-2.0947	0.451857	0.000100809
GB44510	meckelin	-2.09821	0.62398	0.00895864
EMAMEG00000000388	5.8S_rRNA	-2.09855	0.650751	0.0132864
GB52492	uncharacterized LOC107966103	-2.11338	0.551481	0.00217787
GB52734		-2.11416	0.744294	0.0353551
GB53576	apisimin	-2.11421	0.682543	0.0184511
GB51566	uncharacterized LOC100576258	-2.11492	0.25574	3.5861e-14
GB48183	protein PFC0760c-like	-2.1222	0.609039	0.00633168
GB53938		-2.12347	0.228476	7.93972e-18
GB49511	uncharacterized LOC410006	-2.12377	0.707472	0.0236205
GB55723	claspin-like	-2.13994	0.61724	0.00670149
GB40403	uncharacterized protein MAL13P1.304	-2.15678	0.585489	0.00350671
GB43868	dnaJ homolog subfamily C member 1-like	-2.15685	0.531018	0.000956286
GB49160	probable nuclear transport factor 2	-2.15944	0.633493	0.00795424
GB44127	signal-induced proliferation-associated 1-like protein 2	-2.16188	0.318968	1.23796e-09
GB46489	rho guanine nucleotide exchange factor 10	-2.16968	0.636718	0.00797826
GB47579	sialin	-2.17728	0.722646	0.0229357
GB43602	trichohyalin	-2.17951	0.635442	0.00746033
GB52187	phospholipid-transporting ATPase ID	-2.18715	0.675531	0.0128055
GB44867	uncharacterized LOC100576985	-2.19205	0.74283	0.0270429
GB42359	dynein heavy chain 1, axonemal	-2.19246	0.685219	0.0142605
GB45131	zinc finger protein ush	-2.19313	0.697345	0.0163366
GB48481	furin-like protease 1,uncharacterized LOC107965498	-2.19671	0.455003	4.52299e-05
GB40694	MOXD1 homolog 2	-2.20293	0.71622	0.0195702
GB49534	glucosamine-fructose-6-phosphate aminotransferase 2	-2.20634	0.38014	3.94582e-07
GB40823	vitellogenin receptor	-2.21796	0.817444	0.0475958
GB49445	uncharacterized LOC100576159	-2.2201	0.738399	0.0233274
GB50548	dynein heavy chain 2, axonemal	-2.22658	0.801349	0.0411205
GB43983	uncharacterized LOC107965197,uncharacterized LOC411888	-2.22938	0.615319	0.00425828
GB46469	uncharacterized LOC726722	-2.23394	0.673395	0.0101684
GB52186	chymotrypsin-2	-2.24026	0.619445	0.00433537
GB46340	uncharacterized LOC102656875	-2.24751	0.816334	0.043636
GB40960	putative transcription factor SOX-15	-2.255	0.626011	0.00450431
GB41123	malate dehydrogenase, cytoplasmic-like	-2.25511	0.821225	0.0443364
GB47019		-2.2618	0.549006	0.000776869
GB48706	uncharacterized LOC102655008,uncharacterized LOC726760	-2.26659	0.464726	3.65721e-05
GB43882	alpha-mannosidase 2	-2.27176	0.456065	2.23204e-05
GB45159	putative glutathione-specific gamma-glutamylcyclotransferase 2	-2.27741	0.510094	0.000206851
GB43603	uncharacterized LOC107965515	-2.28087	0.840725	0.0475961
GB46288	uncharacterized LOC107964702	-2.2813	0.83904	0.0470309
GB41648	protein chibby homolog 1	-2.28177	0.388245	2.65776e-07
GB49384	uncharacterized LOC725157	-2.28283	0.796426	0.0332739
GB40815	uncharacterized LOC100579059	-2.28646	0.713587	0.0140947
GB46188	ankyrin repeat domain-containing protein 12-like	-2.28737	0.714411	0.0141686
GB49512		-2.29241	0.719072	0.0146917
GB55207	major royal jelly protein 6	-2.30493	0.824439	0.03933
GB55881	solute carrier organic anion transporter family member 5A1	-2.30502	0.629067	0.00373236
GB40405	uncharacterized protein MAL13P1.304	-2.30833	0.271076	5.58939e-15
GB55505	open rectifier potassium channel protein 1	-2.30894	0.780468	0.0265511
GB46880	tubulin polyglutamylase complex subunit 2	-2.31828	0.699683	0.010289
GB54260	probable 2-oxoglutarate dehydrogenase E1 component DHKTD1 homolog, mitochondrial	-2.32659	0.726146	0.0140947
GB52427	plastin-2	-2.33855	0.540335	0.000351243
GB44913	uncharacterized LOC107965254,fringe glycosyltransferase	-2.34033	0.604612	0.00189382
GB42144		-2.34058	0.755554	0.0184478
GB50114	dynein beta chain, ciliary	-2.3407	0.698339	0.0091991
GB41772	uncharacterized LOC100577901	-2.34711	0.736819	0.0148086
GB44691		-2.35694	0.611985	0.00203237
GB50264	glutathione S-transferase D1-like,glutathione S-transferase D1	-2.35718	0.724774	0.0122863
GB55880	solute carrier organic anion transporter family member 5A1	-2.35944	0.746429	0.0156882
GB49505	rho-related BTB domain-containing protein 1	-2.36297	0.355738	2.95032e-09
GB42616	beta-hexosaminidase subunit beta-like	-2.3645	0.827026	0.0338642
GB47090	uncharacterized LOC100577754	-2.37422	0.865614	0.044602
GB49965	suppressor of lurcher protein 1	-2.37707	0.873989	0.0469669
GB47118	cadherin-89D	-2.37877	0.875757	0.0473333
GB45294	protein hold'em,meiosis-specific with OB domain-containing protein-like	-2.39228	0.860349	0.040966
GB46906	calcium release-activated calcium channel protein 1	-2.39505	0.387912	4.91984e-08
GB47876	hyperpolarization-activated ion channel	-2.40136	0.629701	0.00232242
GB49443	uncharacterized LOC409378	-2.4018	0.511382	7.68012e-05
GB47875	hyperpolarization-activated ion channel	-2.40319	0.681891	0.00565005
GB44523	NACHT domain- and WD repeat-containing protein 1	-2.41367	0.663123	0.00403625
GB54327	probable serine/threonine-protein kinase dyrk1	-2.4171	0.603154	0.00116104
GB55351	coiled-coil domain-containing protein 63-like	-2.42212	0.622498	0.00176876
GB52955	uncharacterized LOC411159	-2.42536	0.511211	6.27732e-05
GB51885	uncharacterized LOC100577228	-2.4275	0.54901	0.000244693
GB50772	uncharacterized LOC100578420	-2.42774	0.801408	0.0220747
GB48598	protein inscuteable homolog	-2.43972	0.554822	0.000269638
GB48394	uncharacterized LOC102655334	-2.44124	0.857467	0.0349083
GB54859	integrator complex subunit 12-like	-2.44301	0.779787	0.0168255
GB42822	chitooligosaccharidolytic beta-N-acetylglucosaminidase	-2.44335	0.56478	0.000353377
GB45474	uncharacterized LOC100578585,potassium channel subfamily T member 2	-2.44793	0.508975	4.8888e-05
GB46399	shematrin-like protein 1	-2.46051	0.703697	0.00609903
GB56025	uncharacterized LOC724498	-2.46201	0.60299	0.000890914
GB51593	alpha-(1,3)-fucosyltransferase C	-2.46382	0.450932	2.33003e-06
GB47484	histone H3.3-like type 1	-2.47067	0.786678	0.0164563
GB51349	kinesin 7A	-2.47751	0.612522	0.00101829
GB55204	major royal jelly protein 3	-2.4833	0.861644	0.0320085
GB51676	UPF0573 protein C2orf70 homolog	-2.48492	0.915522	0.0475916
GB53575	uncharacterized LOC107964594,glucosylceramidase-like	-2.49739	0.758892	0.0109918
GB51752	uncharacterized LOC100576760	-2.51397	0.649482	0.00189382
GB46760	dolichyl-diphosphooligosaccharide--protein glycosyltransferase subunit 4	-2.52018	0.579789	0.000327173
GB54142	uncharacterized LOC410514	-2.52257	0.886034	0.0349083
GB43332	signal sequence receptor beta	-2.54087	0.770438	0.0107875
GB43737	facilitated trehalose transporter Tret1-2 homolog	-2.54108	0.844157	0.0231257
GB46170	uncharacterized LOC100577418	-2.54722	0.419583	8.96329e-08
GB48476	dynein intermediate chain 3, ciliary-like	-2.54808	0.457757	1.37134e-06
GB51219	eye-specific diacylglycerol kinase	-2.55019	0.771398	0.0105243
GB51771	dynein intermediate chain 2, axonemal-like	-2.56085	0.624249	0.000826808
GB45676		-2.56294	0.547384	8.14441e-05
GB48396	slit homolog 2 protein	-2.56655	0.71296	0.0045179
GB51681	lachesin	-2.5667	0.733187	0.00605059
GB50807	uncharacterized LOC413265	-2.56686	0.63914	0.00112619
GB52926	adenylate kinase 7-like	-2.56985	0.889368	0.0314397
GB53139	testican-1	-2.57038	0.444725	4.4454e-07
GB43512	pancreatic triacylglycerol lipase-like	-2.57313	0.956092	0.0497761
GB50222	atrial natriuretic peptide receptor 1-like	-2.57361	0.56717	0.000153128
GB46119	sodium/potassium-transporting ATPase subunit beta-2-like	-2.5784	0.283392	4.69076e-17
GB54303	uncharacterized LOC100577769	-2.58472	0.583801	0.000239716
GB43519	neuropeptide Y receptor-like	-2.58481	0.926433	0.0398894
GB54578	transmembrane protein 43 homolog	-2.5868	0.302076	4.02799e-15
GB43780	golgin subfamily A member 6-like protein 22	-2.58977	0.779117	0.00997004
GB54863		-2.59054	0.600549	0.000371147
GB44257	coiled-coil domain-containing protein 112-like	-2.59299	0.920894	0.0374653
GB47942	transient-receptor-potential-like protein,uncharacterized LOC725232	-2.59372	0.927921	0.0393635
GB46073	uncharacterized LOC551865	-2.60629	0.589225	0.000243862
GB55143	dynein heavy chain 6, axonemal-like	-2.61476	0.797093	0.011357
GB54834	eyes absent homolog 4	-2.62036	0.70331	0.00306927
GB47927	uncharacterized LOC102655697	-2.62133	0.872228	0.0234108
GB48138		-2.62314	0.899444	0.0294489
GB46397	protein giant	-2.62516	0.92376	0.0352947
GB40754	arginine kinase-like	-2.63204	0.901604	0.0292474
GB55118	uncharacterized LOC100577437	-2.64163	0.680206	0.0018153
GB47845	nicotinic acetylcholine receptor alpha3 subunit	-2.65214	0.792616	0.00936093
GB45393	surfeit locus protein 1	-2.65563	0.376112	2.05081e-10
GB48868	ankycorbin	-2.66382	0.760387	0.00601261
GB41313	sugar transporter SWEET1	-2.672	0.251818	4.45921e-23
GB50003	synaptic vesicular amine transporter	-2.67237	0.519237	1.05624e-05
GB52770	uncharacterized LOC100576925	-2.68221	0.737797	0.00409056
GB42025	putative mediator of RNA polymerase II transcription subunit 26	-2.68438	0.992314	0.0482889
GB53522	uncharacterized LOC100577815	-2.69045	0.920058	0.0289113
GB50406	uncharacterized LOC100578579	-2.69503	0.419507	1.16305e-08
GB47254	collagen alpha-2(IX) chain	-2.70241	0.804394	0.00902044
GB45464	putative leucine-rich repeat-containing protein DDB_G0290503	-2.70465	0.621621	0.000322737
GB47022	complementary sex determiner	-2.70647	0.344694	8.03946e-13
GB50492	F-box only protein 39-like	-2.70781	0.737427	0.00363915
GB43785		-2.71814	0.99216	0.0448569
GB42660	uncharacterized LOC100579026	-2.72105	0.81971	0.0101017
GB46222	odorant binding protein 13	-2.72356	0.923743	0.0271811
GB48463	uncharacterized LOC411486	-2.72751	0.811413	0.00898618
GB53346	odorant receptor 115	-2.73491	0.899512	0.0214911
GB41220	uncharacterized LOC107964219,inositol-trisphosphate 3-kinase A	-2.73862	0.860465	0.0149099
GB42620	hydrocephalus-inducing protein-like,uncharacterized LOC102656809	-2.74319	0.843006	0.012244
GB46077	uncharacterized LOC107963964	-2.74822	0.862929	0.0148317
GB54857	uncharacterized LOC102654358,uncharacterized LOC102654413,uncharacterized LOC102654454	-2.75369	0.9042	0.0212351
GB51032	uncharacterized LOC100578048	-2.75476	0.893057	0.0190716
GB43584	uncharacterized LOC100577682	-2.75789	0.358885	2.57877e-12
GB49981	carbonic anhydrase 7-like	-2.76261	0.829827	0.00982486
GB55691		-2.77711	0.892782	0.0178977
GB43018	uncharacterized LOC102653666	-2.77884	0.850628	0.0118026
GB45677		-2.78432	0.4822	4.52487e-07
GB40642	disks large 1 tumor suppressor protein	-2.78485	1.013	0.0440165
GB43604	uncharacterized LOC725033	-2.78666	0.963417	0.031244
GB47084	uncharacterized LOC102654606	-2.78794	0.826335	0.00866682
GB46674	potassium/sodium hyperpolarization-activated cyclic nucleotide-gated channel 1-like	-2.79245	1.03199	0.048236
GB54807	protein maelstrom	-2.79735	0.603809	0.00010175
GB53506	protein FAM49B	-2.80406	0.594671	7.11516e-05
GB40394	uncharacterized LOC102656242	-2.80604	0.669196	0.000593766
GB50653	DC-STAMP domain-containing protein 2-like	-2.80618	0.763606	0.00360667
GB46363	15-hydroxyprostaglandin dehydrogenase [NAD( )]-like,15-hydroxyprostaglandin dehydrogenase [NAD( )]-like	-2.80835	0.522859	3.63753e-06
GB52999		-2.81114	0.329792	5.49466e-15
GB45973	aromatic-L-amino-acid decarboxylase	-2.81245	0.809936	0.00660155
GB47722	uncharacterized LOC100576820	-2.82294	0.603159	8.19988e-05
GB41074	uncharacterized LOC409078	-2.82672	0.68059	0.000689073
GB46925	ABC transporter A family member 1-like	-2.83842	0.698892	0.000956286
GB42373	dynein heavy chain 7, axonemal-like,dynein heavy chain 7, axonemal-like,dynein heavy chain 12, axonemal-like,dynein heavy chain 7, axonemal-like	-2.84279	0.712809	0.00123745
GB55611	uncharacterized LOC100576986	-2.84631	1.0263	0.0416981
GB42427	uncharacterized LOC409619	-2.84787	0.978647	0.0299394
GB52775	hyaluronoglucosaminidase	-2.84877	0.904449	0.0161406
GB43877	aquaporin-like	-2.84921	0.867528	0.0112401
GB52416	odorant receptor 4-like,odorant receptor 4-like,odorant receptor 4-like	-2.85666	0.928996	0.0196053
GB48132	L-lactate dehydrogenase A-like 6A	-2.86107	0.801317	0.00492576
GB43181	uncharacterized LOC552799	-2.86836	0.843763	0.00813701
GB41669	baculoviral IAP repeat-containing protein 5	-2.87133	0.53453	3.63753e-06
GB41011	lateral signaling target protein 2 homolog	-2.87203	0.402671	1.30333e-10
GB43991	clusterin-associated protein 1-like	-2.87226	0.7948	0.00437634
GB43585	uncharacterized LOC102656613,uncharacterized LOC102656664	-2.87403	0.532085	3.14815e-06
GB48480		-2.87475	0.483323	1.74586e-07
GB46386	trichohyalin-like,uncharacterized LOC107965127	-2.88244	0.614972	7.98911e-05
GB50250	carbonic anhydrase 3	-2.88269	0.842008	0.00759627
GB41230	TWiK family of potassium channels protein 18-like	-2.88345	0.840433	0.00744869
GB40534	uncharacterized LOC100578828	-2.88785	0.688852	0.000595007
GB50407	uncharacterized LOC100578579	-2.89009	0.365464	5.29242e-13
GB44494	arylsulfatase B-like	-2.89623	1.05192	0.043636
GB51393	spindle pole body component 110-like	-2.89835	0.996268	0.029975
GB45688	synaptic vesicle membrane protein VAT-1 homolog-like	-2.89934	0.448194	8.79558e-09
GB41966	titin-like	-2.90085	0.931211	0.0176983
GB43600	trichohyalin	-2.90999	0.657989	0.000244121
GB50594	probable tRNA (guanine(26)-N(2))-dimethyltransferase	-2.91428	0.74151	0.00153132
GB51753	uncharacterized LOC100576760	-2.91699	0.606006	4.8068e-05
GB54389	copper-transporting ATPase 1	-2.91822	0.359993	1.22741e-13
GB50987	adenylate cyclase type 10-like	-2.92054	1.0175	0.0329311
GB51846	intraflagellar transport protein 46 homolog	-2.92166	1.07225	0.0465453
GB44947	echinoderm microtubule-associated protein-like CG42247	-2.92315	1.05549	0.0421198
GB49311	protein roadkill-like	-2.92965	0.781928	0.00288327
GB52929	soluble guanylyl cyclase alpha 1 subunit	-2.93225	0.924736	0.015344
GB42150	WD repeat-containing protein 47	-2.94203	0.433626	1.20023e-09
GB46791	uncharacterized LOC107964516	-2.94915	0.917828	0.0137746
GB46370		-2.95169	0.892815	0.0105243
GB43601	uncharacterized LOC107965516,trichohyalin	-2.95289	1.05664	0.0394102
GB49021	cuticular protein	-2.95693	1.02848	0.0325998
GB42839		-2.95835	1.03067	0.0329311
GB48175	methyl farnesoate epoxidase	-2.96518	0.933776	0.0151827
GB44425	cilia- and flagella-associated protein 36	-2.97108	0.63267	7.68297e-05
GB43509	pancreatic lipase-related protein 2-like,pancreatic triacylglycerol lipase-like	-2.97152	1.02702	0.031179
GB41182	proton-associated sugar transporter A	-2.97438	0.680446	0.000299046
GB52150	uncharacterized LOC107964592	-2.97802	1.04245	0.0340163
GB46310	cuticular protein 17	-2.98062	1.02376	0.0298453
GB41732	aminomethyltransferase, mitochondrial	-2.98136	0.412024	6.39989e-11
GB46426	uncharacterized LOC100578708	-2.98314	0.782859	0.00233993
GB46723		-2.98834	1.04113	0.0329311
GB47613	uncharacterized LOC726021	-2.98937	0.80871	0.00337046
GB54128	uncharacterized LOC100578729,uncharacterized LOC102655247	-2.98954	0.806914	0.00328175
GB48006	membrane metallo-endopeptidase-like 1	-3.00627	0.88925	0.00853963
GB50079	meiosis-specific nuclear structural protein 1-like	-3.00663	0.962932	0.0173403
GB51697	hexamerin 70b	-3.00788	0.812415	0.0033056
GB52387		-3.01139	1.05182	0.0335535
GB40531	uncharacterized LOC100578051	-3.02135	0.75153	0.00110827
GB44563	uncharacterized LOC100576287	-3.02708	1.12087	0.0488025
GB48479		-3.03144	0.828518	0.00378647
GB46056	heart- and neural crest derivatives-expressed protein 1	-3.04773	1.04872	0.0302051
GB41352	smoothelin-like protein 1,uncharacterized LOC408865	-3.04852	0.845231	0.00445469
GB51420	uncharacterized LOC725973	-3.05525	1.07541	0.0353354
GB49578	glutamyl aminopeptidase-like	-3.05691	1.04375	0.0285316
GB51142	lachesin	-3.05879	0.463951	3.99462e-09
GB54716	potassium voltage-gated channel subfamily H member 8	-3.06039	0.815791	0.00285273
GB46374		-3.06936	1.09092	0.0376701
GB54833	eyes absent homolog 4	-3.07403	0.72876	0.000536506
GB46315		-3.08022	1.12296	0.044602
GB46219	nuclear factor interleukin-3-regulated protein	-3.08046	1.11734	0.0433804
GB41399	trypsin-1	-3.08087	1.10102	0.0391767
GB51215	uncharacterized LOC107964586	-3.08128	0.787576	0.00163388
GB48717		-3.08333	0.969423	0.0149692
GB40966	uncharacterized LOC100577510	-3.08602	1.05202	0.0282392
GB43886		-3.09705	1.0782	0.0328182
GB43598	uncharacterized LOC100576834,uncharacterized LOC100577542	-3.09794	1.01458	0.0208094
GB50545	uncharacterized LOC724916	-3.10392	0.882187	0.00575683
GB50518	uncharacterized LOC102654477	-3.1054	0.953261	0.0121228
GB45152	uncharacterized LOC551323	-3.10548	0.407006	3.83372e-12
GB43594		-3.11357	0.954823	0.0120191
GB46385	uncharacterized LOC107965127	-3.11436	0.934867	0.00977575
GB48449	HMG box transcription factor BBX	-3.11642	0.739069	0.000539058
GB41867	endoplasmin	-3.11661	0.649276	5.04096e-05
GB51835	DPY30 domain-containing protein 1-like	-3.11894	1.03509	0.0229327
GB50255	uncharacterized LOC102655058,RWD domain-containing protein 1	-3.12557	0.448221	3.61655e-10
GB51020		-3.13006	1.14633	0.0458884
GB43595		-3.14421	0.895872	0.00590359
GB43881	alpha-mannosidase 2	-3.16754	0.720401	0.000269638
GB53048	uncharacterized LOC102655409	-3.17131	0.780354	0.000950743
GB53570	A disintegrin and metalloproteinase with thrombospondin motifs 7-like	-3.17142	1.02642	0.0188493
GB40408	uncharacterized LOC725020	-3.17151	0.823357	0.00203026
GB52374	odorant receptor 15	-3.17319	1.1521	0.0435497
GB49979	tetraspanin-3-like	-3.1778	0.93507	0.00815883
GB48650	uncharacterized LOC100577015	-3.17782	0.953812	0.00977211
GB50232	alpha-1,6-mannosyl-glycoprotein 2-beta-N-acetylglucosaminyltransferase	-3.17889	0.412926	2.34795e-12
GB45473	uncharacterized LOC107964574	-3.17936	1.05193	0.0223905
GB54312	39S ribosomal protein L55, mitochondrial	-3.18761	0.587243	2.81513e-06
GB43357		-3.18829	1.14446	0.0403878
GB40630		-3.19812	1.18246	0.0483369
GB50000	protein D2-like	-3.2012	0.591711	3.0486e-06
GB46004		-3.21047	1.03887	0.018829
GB42149	WD repeat-containing protein 47	-3.21684	0.616644	7.62549e-06
GB53433	inositol hexakisphosphate kinase 2	-3.21818	0.538926	1.56262e-07
GB41219	uncharacterized LOC107964219,inositol-trisphosphate 3-kinase A	-3.21821	0.579667	1.47794e-06
GB40158	neuroendocrine convertase 1-like	-3.22435	0.861117	0.00289417
GB40195	odorant receptor 4-like	-3.22886	1.03496	0.0174501
GB44914	fringe glycosyltransferase	-3.22948	0.669319	4.57426e-05
GB45377	glutamine synthetase	-3.23193	0.425863	5.12022e-12
GB45764	tropomyosin-2-like	-3.23501	1.06611	0.0218125
GB53590	uncharacterized LOC100576301	-3.23652	1.15834	0.039447
EMAMEG00000000123	mir-278	-3.24301	0.777131	0.000635834
GB41297	transient receptor potential	-3.24539	0.813742	0.00123745
GB41764	uncharacterized LOC102654521	-3.24585	1.19761	0.0478394
GB46924	ABC transporter A family member 1-like	-3.25377	0.864651	0.0027413
GB41480	uncharacterized LOC102655930,uncharacterized LOC107964687	-3.2572	1.12489	0.0310012
GB46673	two pore potassium channel protein sup-9	-3.26718	0.968236	0.00866682
GB41034	facilitated trehalose transporter Tret1-like	-3.28128	0.584484	1.07677e-06
GB41670	putative inorganic phosphate cotransporter	-3.28668	0.69905	7.55057e-05
GB44499	gustatory receptor for sugar taste 64f	-3.28982	0.988414	0.00984208
GB53429		-3.29023	0.858738	0.00218101
GB42735	uncharacterized LOC724520	-3.29059	0.87831	0.00288327
GB43492		-3.29265	1.16437	0.0364113
GB52874		-3.29443	1.20228	0.0448116
GB46371	tyrosine-protein kinase Src64B	-3.29555	0.45079	3.8148e-11
GB50249	MYCBP-associated protein-like	-3.30515	1.18388	0.0397022
GB45235	uncharacterized LOC724460	-3.30926	0.602633	2.03136e-06
GB40268	uncharacterized LOC102655859	-3.31392	0.948483	0.00614616
GB54787	uncharacterized LOC100577146	-3.32181	1.03554	0.0139601
GB53329	protein FAM188B2	-3.32204	1.08634	0.0205568
GB40994	DEAD-box ATP-dependent RNA helicase 42-like,cadherin-86C	-3.32364	0.938231	0.00534748
GB46759	nephrin	-3.32906	1.00441	0.0102576
GB45512	neither inactivation nor afterpotential protein C	-3.33197	0.722182	0.000110493
GB52705	uncharacterized LOC100577155	-3.35999	1.17477	0.0337714
GB52414	odorant receptor 57	-3.36109	1.05378	0.0146264
GB40968	uncharacterized LOC724313	-3.36143	1.13529	0.0263809
GB45713	transglutaminase	-3.36304	0.950664	0.00541638
GB51810		-3.36338	1.02879	0.0117332
GB52398	odorant receptor 4-like	-3.36702	1.15333	0.0292474
GB43309	uncharacterized LOC100576528	-3.37789	0.721007	8.05343e-05
GB43895	uncharacterized LOC100578949	-3.38048	1.1062	0.0206663
GB52377	odorant receptor 18	-3.38704	1.11836	0.0220928
GB44923	uncharacterized LOC102653678,uncharacterized LOC107965204	-3.38925	1.07393	0.0159074
GB50733	U8-agatoxin-Ao1a-like	-3.3941	1.00118	0.00834199
GB54734	uncharacterized LOC726669	-3.39856	0.681039	2.15599e-05
GB52388	odorant receptor 30	-3.40477	1.09359	0.0177887
GB48969	uncharacterized LOC408608	-3.41051	1.13361	0.023199
GB42798	protein takeout-like	-3.41127	1.10743	0.0193333
GB45952	X-linked retinitis pigmentosa GTPase regulator	-3.41703	0.86809	0.00150467
GB43017	uncharacterized LOC102653666	-3.42342	0.913894	0.00288327
GB53407	uncharacterized LOC100578345	-3.42689	1.00049	0.00756679
GB52583	uncharacterized LOC102656347	-3.43123	0.492083	3.61655e-10
GB49513		-3.43512	0.930579	0.00341615
GB46873	uncharacterized LOC102656822	-3.43846	0.923032	0.00306927
GB53347	odorant receptor 67c-like	-3.43886	0.912935	0.00270883
GB41743	uncharacterized LOC102654028	-3.45144	1.0911	0.0155923
GB48393		-3.4533	0.769612	0.000187926
GB46394	cuticle protein 64-like	-3.45394	0.924367	0.0029737
GB48475	dynein intermediate chain 3, ciliary-like	-3.45521	0.599942	4.89574e-07
GB46798		-3.46083	1.07365	0.0133397
GB53774	sperm flagellar protein 1-like	-3.46662	1.09523	0.0155422
GB51812	glucose dehydrogenase [FAD, quinone]	-3.46795	0.606157	6.01074e-07
GB53854	COP9 signalosome complex subunit 7b	-3.47953	0.752163	0.000104645
GB52380		-3.48512	1.15513	0.022709
GB44956		-3.49233	1.12379	0.0180353
GB52395	odorant receptor 4-like	-3.49392	1.12629	0.0182837
GB51162		-3.49409	0.981907	0.00509614
GB43982	uncharacterized LOC107965197	-3.50327	0.875019	0.00117393
GB52405	uncharacterized LOC100576881	-3.50477	1.10484	0.0153079
GB47702		-3.50827	0.833664	0.000557501
GB54136	uncharacterized LOC410506	-3.51367	0.645688	2.61866e-06
GB50489		-3.52072	1.13896	0.0188073
GB53530	A disintegrin and metalloproteinase with thrombospondin motifs 7	-3.52951	1.07811	0.0115796
GB49274	glutamate receptor, ionotropic, kainate 2	-3.53565	0.830114	0.000458734
GB43529		-3.53838	1.1614	0.021212
GB44948	echinoderm microtubule-associated protein-like CG42247	-3.53925	0.838451	0.000530369
GB53792	pickpocket protein 19-like	-3.54254	0.815004	0.000327173
GB45234		-3.54906	1.19104	0.0251625
GB47819	golgin subfamily A member 6-like protein 22	-3.55433	0.940341	0.00261111
GB52708	zinc finger protein castor homolog 1-like	-3.55914	0.737216	4.52299e-05
GB44387	B-cell lymphoma/leukemia 11B	-3.57118	0.6774	5.83957e-06
GB46954	arginine-glutamic acid dipeptide repeats protein-like	-3.58141	1.12473	0.0148449
GB48474	probable chitinase 3	-3.6066	0.908964	0.00133317
GB52366	odorant receptor 4-like	-3.62184	1.14539	0.0156405
GB54720	probable malate dehydrogenase, mitochondrial	-3.62724	0.630954	5.15667e-07
GB53122	glutamate receptor ionotropic, kainate 2	-3.62795	0.763449	6.1047e-05
GB52584	uncharacterized LOC102656347	-3.63282	0.705351	1.04409e-05
GB52183	glutamine-rich protein 2-like,WASH complex subunit FAM21 homolog	-3.6478	0.994358	0.00367935
GB40379	uncharacterized LOC102655052	-3.662	1.1201	0.0117332
GB45291	uncharacterized LOC100576585	-3.67325	0.890837	0.000766485
GB45019	uncharacterized LOC100577789,uncharacterized LOC102655845	-3.67448	0.586764	2.91701e-08
GB42039	ribosomal RNA processing protein 36 homolog	-3.67628	0.7138	1.04409e-05
GB47703		-3.67766	0.964707	0.00233116
GB50262	sodium- and chloride-dependent glycine transporter 2	-3.67969	0.881593	0.000635834
GB51906		-3.6895	1.09423	0.00871588
GB47197		-3.70666	1.15767	0.0141686
GB54719	cytochrome b5 domain-containing protein 1	-3.70841	0.989914	0.00288327
GB42062	uncharacterized LOC724563	-3.71586	0.526518	2.07821e-10
GB50052	odorant receptor 63,odorant receptor 2a-like	-3.71602	1.09978	0.00857653
GB45982	DNA polymerase theta	-3.7193	0.505862	2.89858e-11
GB41406	uncharacterized LOC413274	-3.73228	0.96234	0.00184927
GB55663	LIM/homeobox protein Lhx5	-3.73484	0.478553	1.11576e-12
GB50290	uncharacterized LOC724917	-3.73659	0.971645	0.00207091
GB41096	uncharacterized protein PF11_0213-like	-3.73928	0.743163	1.79382e-05
GB41900	disintegrin and metalloproteinase domain-containing protein 11	-3.745	0.86168	0.000327244
GB54036	uncharacterized LOC727502	-3.75251	0.648509	4.31656e-07
GB54472	protein NDRG3	-3.75525	1.19488	0.016377
GB40737	uncharacterized LOC100576291	-3.76369	1.16789	0.0133638
GB51908	adenylate kinase 8	-3.76759	1.06809	0.00559015
GB46596	clusterin-associated protein 1-like	-3.76859	0.53171	1.74364e-10
GB52365	odorant receptor 4-like	-3.77553	1.12812	0.00935367
GB51381	centromere-associated protein E	-3.78333	0.838424	0.000169032
GB54037	uncharacterized LOC727502	-3.7925	0.4033	3.14929e-18
GB49504	alpha-tocopherol transfer protein-like	-3.81644	0.891787	0.000425277
GB52707	zinc finger protein castor homolog 1-like	-3.81684	0.871311	0.000288271
GB46797	pre-mRNA-splicing factor CWC22 homolog	-3.81739	0.970069	0.0015092
GB53520	tubulin glycylase 3A-like	-3.82501	1.093	0.00607069
GB43885	uncharacterized LOC412835	-3.83246	0.739337	8.91813e-06
GB48635	uncharacterized LOC102656635	-3.83947	0.91437	0.000579612
GB52399	odorant receptor 4-like	-3.84112	1.07332	0.00480889
GB44919	uncharacterized LOC102653678	-3.84122	1.14467	0.00911915
GB43306	uncharacterized LOC100188904	-3.84676	0.908173	0.000504703
GB40369		-3.88749	1.15959	0.00919527
GB50654	uncharacterized LOC102656393	-3.89542	0.77631	1.89694e-05
GB40486	uncharacterized LOC107964793	-3.90003	1.00062	0.00172613
GB51941	fibroblast growth factor 1-like	-3.90759	0.727083	3.61653e-06
GB45162	uncharacterized LOC100578438	-3.91974	1.04797	0.00293737
GB51141	lachesin	-3.92618	0.963194	0.000913702
GB52938	DNA ligase 1	-4.00805	1.10667	0.00427117
GB40035		-4.0187	1.09708	0.00373412
GB47662	D-galactonate transporter	-4.04209	0.641954	2.42939e-08
GB52912	homeotic protein empty spiracles	-4.05352	0.827535	3.32484e-05
GB52326	chemosensory protein 4	-4.1034	0.937739	0.000293378
GB42054	sodium/potassium-transporting ATPase subunit alpha	-4.10476	0.740635	1.55452e-06
GB45406	innexin shaking-B	-4.11121	0.682444	1.16879e-07
GB45855	putative serine protease K12H4.7	-4.12447	0.775207	4.61147e-06
GB51844	sodium-dependent nutrient amino acid transporter 1	-4.16175	0.984062	0.000516716
GB45469	uncharacterized LOC100577020	-4.17653	0.99923	0.000625286
GB48174	uncharacterized LOC409163	-4.18482	1.12449	0.00310563
GB41467	growth arrest-specific protein 2-like	-4.19434	0.726293	4.52487e-07
GB40472	uncharacterized LOC100576382	-4.20014	1.06968	0.00155004
GB43791	enhancer of split mgamma protein-like	-4.20302	0.875948	5.07492e-05
GB55202	yellow-e	-4.20509	0.888142	6.50006e-05
GB45327		-4.25545	1.0166	0.000610679
GB46429	mycosubtilin synthase subunit C	-4.25917	0.884822	4.8068e-05
GB55586	OTU domain-containing protein 7B-like,uncharacterized LOC726231	-4.27542	0.902975	6.50006e-05
GB46662	uncharacterized LOC410375	-4.33251	0.778713	1.38708e-06
GB47041	uncharacterized LOC724652	-4.33565	0.548389	5.29242e-13
GB52408	odorant receptor 50,odorant receptor 22c-like	-4.34272	0.951729	0.000137324
GB45981		-4.35886	1.03225	0.000528861
GB53427	nicotinic acetylcholine receptor alpha9 subunit	-4.39349	0.522248	1.17879e-14
GB51732	calcium and integrin-binding protein 1-like	-4.39663	0.54303	1.30486e-13
GB55443	endoplasmic reticulum resident protein 29	-4.40713	0.720402	6.81397e-08
GB54806	facilitated trehalose transporter Tret1-like	-4.41074	0.928597	6.15422e-05
GB45901		-4.41253	1.06497	0.000713529
GB40485	uncharacterized LOC100576923	-4.43487	0.733574	1.03627e-07
GB43773		-4.44233	1.11699	0.00128851
GB49957	acid sphingomyelinase-like phosphodiesterase 3a	-4.4531	0.522959	5.58939e-15
GB45161	uncharacterized LOC100578438	-4.45953	0.884227	1.70762e-05
GB44223	lysosomal alpha-mannosidase-like	-4.46164	0.838384	4.61147e-06
GB49259	mitochondrial uncoupling protein 2-like	-4.47315	0.537049	2.22768e-14
GB44196	kinesin 11	-4.48964	1.04922	0.000425479
GB43794	protein gooseberry-neuro-like	-4.48974	1.00825	0.000216068
GB49435	uncharacterized LOC102655145	-4.49074	0.451872	3.2609e-20
GB49434	uncharacterized LOC102655145	-4.49224	0.653294	6.81726e-10
GB49273	glutamate receptor, ionotropic, kainate 2	-4.50826	0.937891	4.91537e-05
GB43308		-4.52409	0.92887	3.77293e-05
GB54311	cystinosin homolog	-4.5306	0.549745	4.35664e-14
GB48137	uncharacterized LOC408897	-4.53234	0.96866	8.23132e-05
GB46663	uncharacterized LOC410375	-4.5328	0.811253	1.23232e-06
GB41033	facilitated trehalose transporter Tret1-like	-4.58481	0.916979	2.06331e-05
GB49053	uncharacterized LOC100578544	-4.58569	1.04463	0.000277509
GB52634	uncharacterized LOC725578	-4.59785	0.434876	5.85918e-23
GB42965	nitrogen permease regulator 2-like protein,glutamate receptor ionotropic, delta-1	-4.59898	0.325102	2.31675e-41
GB43792	protein gooseberry-like	-4.61944	1.05775	0.000303319
GB52913	organic cation transporter protein-like	-4.64273	0.931898	2.22953e-05
GB52410	odorant receptor 51,odorant receptor 52	-4.64437	0.848103	2.18462e-06
GB49258	mitochondrial uncoupling protein 2-like	-4.66705	0.7181	7.30779e-09
GB45732	uncharacterized LOC726879	-4.67049	0.536761	1.28719e-15
GB46527	farnesol dehydrogenase-like	-4.697	0.96528	3.83929e-05
GB42160	uncharacterized LOC100577848	-4.73134	1.09874	0.000383173
EMAMEG00000000136	tRNA-Pro	-4.74481	1.01538	8.45773e-05
GB45979	uncharacterized LOC102656744	-4.78685	0.755867	1.96504e-08
GB49507	dynein heavy chain 8, axonemal	-4.88597	0.94943	1.05624e-05
GB46528	farnesol dehydrogenase-like	-4.92584	0.916988	3.63753e-06
GB44046	orexin receptor type 1-like	-5.00801	0.671946	1.39399e-11
GB49281	DNA damage-regulated autophagy modulator protein 2-like	-5.01116	0.958785	7.28061e-06
GB50473	synaptic vesicle glycoprotein 2C-like	-5.02666	0.784597	1.2959e-08
GB42052	short-chain dehydrogenase/reductase	-5.04327	0.718568	2.69177e-10
GB42041	uncharacterized LOC107964422	-5.14237	0.860304	1.51543e-07
GB43944	uncharacterized LOC107965198	-5.37992	0.994306	3.0486e-06
GB51731	calcium and integrin-binding protein 1-like	-5.4469	0.796437	8.52272e-10
GB42510	uncharacterized LOC102656608	-5.48003	1.03737	5.56824e-06
GB50001	odorant receptor 13a-like	-5.49864	0.868817	2.00333e-08
GB54783	acetyl-coenzyme A transporter 1	-5.5088	0.778921	1.92683e-10
GB48935	protein Star-like	-5.65637	0.69521	9.79162e-14
GB51139	lachesin	-5.6798	0.784274	6.18584e-11
GB51730	calcium and integrin-binding protein 1-like	-5.71414	0.872172	5.19017e-09
GB54417	farnesol dehydrogenase-like	-5.76332	0.927167	3.84414e-08
GB51833	sodium-dependent nutrient amino acid transporter 1-like	-5.7691	0.957352	1.16218e-07
GB54418		-5.80923	0.823964	2.16435e-10
GB49341	CB1 cannabinoid receptor-interacting protein 1-like	-5.9254	0.870483	1.05586e-09
GB52710	uncharacterized LOC725784	-5.94769	0.466704	1.31953e-33
GB50806	uncharacterized LOC413265	-5.9913	0.603288	3.2609e-20
GB40449		-6.05997	0.76543	5.01781e-13
GB52724	protein 5NUC-like	-6.2208	0.592149	1.06537e-22
GB55783	uncharacterized LOC107964226	-6.23183	0.923629	1.50074e-09
GB51138	lachesin	-6.32327	0.766526	4.16633e-14
GB40837	alpha-tocopherol transfer protein-like	-6.37545	0.664098	5.86767e-19
GB45658	T-box protein H15-like	-6.5593	0.596325	7.52977e-25
GB46377	kelch-like protein 10	-6.60536	0.780712	8.45005e-15
GB45849	clavesin-2	-6.66582	0.708981	3.14929e-18
GB52635	pinin	-6.66937	0.68283	1.4081e-19
GB45715	T-box transcription factor TBX20-like	-6.70545	0.830657	1.55844e-13
GB54725	cationic amino acid transporter 4	-6.81153	0.947412	8.78461e-11
GB40598	bumetanide-sensitive sodium-(potassium)-chloride cotransporter	-6.82706	0.783661	1.21374e-15
GB53688	transcription factor hamlet-like	-6.84444	0.779124	6.58107e-16
GB40820	uncharacterized LOC100577824	-6.93444	1.0066	6.2944e-10
GB51834	sodium-dependent nutrient amino acid transporter 1-like	-7.02463	0.92244	4.24028e-12
GB54180	protein gooseberry	-7.06343	0.735639	5.86767e-19
GB45850	clavesin-2	-7.41008	0.548412	7.82753e-38
GB40597	bumetanide-sensitive sodium-(potassium)-chloride cotransporter	-7.68024	0.684314	7.37535e-26
GB40819	venom allergen 3-like	-7.81824	1.09713	1.33515e-10
GB41857	CRISP/Allergen/PR-1-like	-8.18376	1.0303	4.14364e-13
GB55813	uncharacterized LOC100577773	-8.21294	0.839582	1.31645e-19
GB48478	multiple inositol polyphosphate phosphatase 1	-8.41096	0.991846	7.35134e-15
