# Supplementary material for: Transcriptomic analysis of the honey bee (Apis mellifera) queen spermathecae reveals genes that may be involved in sperm storage after mating
Source: PLoS One. 2021 Jan 8;16(1):e0244648. doi: 10.1371/journal.pone.0244648 (PMC7793254; doi:10.1371/journal.pone.0244648)
Supplement: S7 Table — Recognized gene clusters were identified using the lowest stringency of the software's Functional Annotation Clustering settings. The reported genes are those that were clustered and had an FDR value < 0.05. Genes are reported using their BeeBase gene identifiers and their protein descriptions. Genes in bold had their expression additionally examined by RT-qPCR. See S4 Table for a complete list of all the genes that were differentially expressed between mated queen spermatheca and virgin queen spermatheca. (XLSX) [file pone.0244648.s008.xlsx]

## Sheet: Table S6
Annotation	FDR	BeeBase gene identifier	Protein description
Genes up-regulated in mated queen spermatheca vs. virgin queen spermatheca
Cluster 1: Enrichment Score 1.83
Protein of unknown function DUF1676	0.00732066	GB50561	uncharacterized LOC725622
		GB50562	uncharacterized LOC725660
		GB50572	uncharacterized LOC408538
		GB50573	uncharacterized LOC726094
		GB50568	uncharacterized LOC100576740
Genes down-regulated in mated queen spermatheca vs. virgin queen spermatheca
Cluster 1: Enrichment Score 5.00
Signal	7.53475e-10	GB44100	vegetative cell wall protein gp1-like
		GB54485	UDP-glucuronosyltransferase 1-3-like
		GB50026	transmembrane protease serine 11G-like
		GB53911	peritrophin-1-like
		GB50477	uncharacterized LOC100577527
		GB49796	FK506-binding protein 3-like
		GB42616	beta-hexosaminidase subunit beta-like
		GB43248	alpha glucosidase 2
		GB44982	integrin beta-nu-like
		GB50116	chymotrypsin inhibitor-like
		GB55499	alkaline phosphatase 4-like
		GB41760	lipase 3-like
		GB44882	nuclear pore complex protein Nup133,uncharacterized LOC552843
		GB44058	UDP-glucuronosyltransferase 1-3-like
		GB41097	trypsin-7
		GB55408	uncharacterized LOC408666
		GB42434	chitinase-3-like protein 1
		GB43739	carboxypeptidase B-like
		GB46749	acidic mammalian chitinase-like
		GB40092	uncharacterized LOC100578090
		GB52052	venom carboxylesterase-6
		GB54549	alpha glucosidase 1
		GB45771	glycine-rich RNA-binding protein 7
		GB50761	chymotrypsin-1
		GB44112	melittin
		GB51733	venom acid phosphatase Acph-1-like
		GB50893	insulin-like growth factor-binding protein complex acid labile subunit
		GB44367	phospholipase A2-like
		GB49331	leucine-rich repeat neuronal protein 1-like
		GB55388	arylsulfatase B-like
		GB49854	alpha-amylase
Hydrolase	1.40595e-05	GB46749	acidic mammalian chitinase-like
		GB47975	esterase FE4-like
		GB52052	venom carboxylesterase-6
		GB50026	transmembrane protease serine 11G-like
		GB42616	beta-hexosaminidase subunit beta-like
		GB50761	chymotrypsin-1
		GB43248	alpha glucosidase 2
		GB46286	zinc carboxypeptidase-like
		GB55499	alkaline phosphatase 4-like
		GB41760	lipase 3-like
		GB47299	esterase FE4-like
		GB41097	trypsin-7
		GB49854	alpha-amylase
		GB43739	carboxypeptidase B-like
Glycoside hydrolase catalytic domain	0.00620234	GB46749	acidic mammalian chitinase-like
		GB43248	alpha glucosidase 2
		GB54549	alpha glucosidase 1
		GB42616	beta-hexosaminidase subunit beta-like
		GB49854	alpha-amylase
		GB42434	chitinase-3-like protein 1
Glycoside hydrolase superfamily	0.0180911	GB46749	acidic mammalian chitinase-like
		GB43248	alpha glucosidase 2
		GB54549	alpha glucosidase 1
		GB42616	beta-hexosaminidase subunit beta-like
		GB49854	alpha-amylase
		GB42434	chitinase-3-like protein 1
Cluster 2: Enrichment Score 3.72
Glycoside hydrolase catalytic domain	0.00620234	GB46749	acidic mammalian chitinase-like
		GB43248	alpha glucosidase 2
		GB54549	alpha glucosidase 1
		GB42616	beta-hexosaminidase subunit beta-like
		GB49854	alpha-amylase
		GB42434	chitinase-3-like protein 1
Glycoside hydrolase superfamily	0.0180911	GB46749	acidic mammalian chitinase-like
		GB43248	alpha glucosidase 2
		GB54549	alpha glucosidase 1
		GB42616	beta-hexosaminidase subunit beta-like
		GB49854	alpha-amylase
		GB42434	chitinase-3-like protein 1
Cluster 3: Enrichment Score 3.27
Hydrolase	1.40595e-05	GB46749	acidic mammalian chitinase-like
		GB47975	esterase FE4-like
		GB52052	venom carboxylesterase-6
		GB50026	transmembrane protease serine 11G-like
		GB42616	beta-hexosaminidase subunit beta-like
		GB50761	chymotrypsin-1
		GB43248	alpha glucosidase 2
		GB46286	zinc carboxypeptidase-like
		GB55499	alkaline phosphatase 4-like
		GB41760	lipase 3-like
		GB47299	esterase FE4-like
		GB41097	trypsin-7
		GB49854	alpha-amylase
		GB43739	carboxypeptidase B-like
Cluster 4: Enrichment Score 3.27
Hydrolase	3.19016e-07	GB46749	acidic mammalian chitinase-like
		GB47975	esterase FE4-like
		GB52052	venom carboxylesterase-6
		GB50026	transmembrane protease serine 11G-like
		GB42616	beta-hexosaminidase subunit beta-like
		GB50761	chymotrypsin-1
		GB43248	alpha glucosidase 2
		GB46286	zinc carboxypeptidase-like
		GB55499	alkaline phosphatase 4-like
		GB41760	lipase 3-like
		GB47299	esterase FE4-like
		GB41097	trypsin-7
		GB49854	alpha-amylase
		GB43739	carboxypeptidase B-like
