# Supplementary material for: Transcriptomic analysis of the honey bee (Apis mellifera) queen spermathecae reveals genes that may be involved in sperm storage after mating
Source: PLoS One. 2021 Jan 8;16(1):e0244648. doi: 10.1371/journal.pone.0244648 (PMC7793254; doi:10.1371/journal.pone.0244648)
Supplement: S8 Table — Recognized gene clusters were identified using the lowest stringency of the software's Functional Annotation Clustering settings. The reported genes are those that were clustered and had an FDR value < 0.05. Genes are reported using their BeeBase gene identifiers and their protein descriptions. Genes in bold had their expression additionally examined by RT-qPCR. See S5 Table for a complete list of all the genes that were differentially expressed between mated honey bee queen spermatheca and drone semen. (XLSX) [file pone.0244648.s009.xlsx]

## Sheet: Table S6
Annotation	FDR	BeeBase gene identifier	Protein description
Genes down-regulated in mated queen spermatheca vs. drone semen
Cluster 1: Enrichment Score 5.94
Membrane	6.51e-05	GB50003	synaptic vesicular amine transporter
		GB40392	sodium-independent sulfate anion transporter-like
		GB54172	sodium-independent sulfate anion transporter-like
		GB41034	facilitated trehalose transporter Tret1-like
		GB54783	acetyl-coenzyme A transporter 1
		GB41033	facilitated trehalose transporter Tret1-like
		GB54037	uncharacterized LOC727502
		GB51046	probable signal peptidase complex subunit 2
		GB46925	ABC transporter A family member 1-like
		GB50001	odorant receptor 13a-like
		GB43598	uncharacterized LOC100576834,uncharacterized LOC100577542
		GB42062	uncharacterized LOC724563
		GB41074	uncharacterized LOC409078
		GB45210	translocon-associated protein subunit gamma-like
		GB54734	uncharacterized LOC726669
		GB46119	sodium/potassium-transporting ATPase subunit beta-2-like
		GB53045	ATP-binding cassette sub-family G member 1
		GB52634	uncharacterized LOC725578
		GB43737	facilitated trehalose transporter Tret1-2 homolog
		GB52775	hyaluronoglucosaminidase
		GB41372	high-affinity choline transporter 1-like
		GB54145	prominin-like protein
		GB51591	3-hydroxy-3-methylglutaryl-coenzyme A reductase
		GB41129	protein LMBR1L
		GB45406	innexin shaking-B
		GB43584	uncharacterized LOC100577682
		GB50944	translocating chain-associated membrane protein 1-like 1
		GB46663	uncharacterized LOC410375
		GB53347	odorant receptor 67c-like
		GB51598	translocon-associated protein subunit beta
		GB42052	short-chain dehydrogenase/reductase
		GB47662	D-galactonate transporter
		GB49281	DNA damage-regulated autophagy modulator protein 2-like
		GB43180	minor histocompatibility antigen H13
		GB54806	facilitated trehalose transporter Tret1-like
		GB49259	mitochondrial uncoupling protein 2-like
		GB44046	orexin receptor type 1-like
		GB50128	heparanase-like
		GB46426	uncharacterized LOC100578708
		GB50232	alpha-1,6-mannosyl-glycoprotein 2-beta-N-acetylglucosaminyltransferase
		GB50890	solute carrier organic anion transporter family member 5A1
		GB54578	transmembrane protein 43 homolog
		GB49871	protein ERGIC-53
		GB48643	STT3, subunit of the oligosaccharyltransferase complex, homolog B
		GB42427	uncharacterized LOC409619
		GB55881	solute carrier organic anion transporter family member 5A1
		GB43332	signal sequence receptor beta
		GB54311	cystinosin homolog
		GB45146	endoplasmic reticulum-Golgi intermediate compartment protein 3
		GB51566	uncharacterized LOC100576258
		GB50262	sodium- and chloride-dependent glycine transporter 2
		GB54610	thiamine transporter 2-like
		GB51659	dnaJ homolog subfamily B member 11
		GB53427	nicotinic acetylcholine receptor alpha9 subunit
		GB53933	vesicular glutamate transporter 2.2
		GB41313	sugar transporter SWEET1
		GB41815	solute carrier family 35 member E1 homolog
		GB54298	stromal cell-derived factor 2-like
		GB45235	uncharacterized LOC724460
		GB49227	probable sodium/potassium/calcium exchanger CG1090
		GB54716	potassium voltage-gated channel subfamily H member 8
		GB41670	putative inorganic phosphate cotransporter
		GB49443	uncharacterized LOC409378
		GB53792	pickpocket protein 19-like
		GB49273	glutamate receptor, ionotropic, kainate 2
		GB55095	uncharacterized LOC100577202
		GB52913	organic cation transporter protein-like
		GB55505	open rectifier potassium channel protein 1
		GB48935	protein Star-like
		GB47876	hyperpolarization-activated ion channel
		GB43868	dnaJ homolog subfamily C member 1-like
		GB45393	surfeit locus protein 1
		GB51833	sodium-dependent nutrient amino acid transporter 1-like
		GB51834	sodium-dependent nutrient amino acid transporter 1-like
		GB42482	V-type proton ATPase 116 kDa subunit a
Transmembrane helix	6.6811e-05	GB50003	synaptic vesicular amine transporter
		GB40392	sodium-independent sulfate anion transporter-like
		GB54172	sodium-independent sulfate anion transporter-like
		GB41034	facilitated trehalose transporter Tret1-like
		GB54783	acetyl-coenzyme A transporter 1
		GB41033	facilitated trehalose transporter Tret1-like
		GB54037	uncharacterized LOC727502
		GB51046	probable signal peptidase complex subunit 2
		GB46925	ABC transporter A family member 1-like
		GB50001	odorant receptor 13a-like
		GB43598	uncharacterized LOC100576834,uncharacterized LOC100577542
		GB42062	uncharacterized LOC724563
		GB41074	uncharacterized LOC409078
		GB45210	translocon-associated protein subunit gamma-like
		GB54734	uncharacterized LOC726669
		GB46119	sodium/potassium-transporting ATPase subunit beta-2-like
		GB53045	ATP-binding cassette sub-family G member 1
		GB52634	uncharacterized LOC725578
		GB43737	facilitated trehalose transporter Tret1-2 homolog
		GB52775	hyaluronoglucosaminidase
		GB41372	high-affinity choline transporter 1-like
		GB54145	prominin-like protein
		GB51591	3-hydroxy-3-methylglutaryl-coenzyme A reductase
		GB41129	protein LMBR1L
		GB45406	innexin shaking-B
		GB43584	uncharacterized LOC100577682
		GB50944	translocating chain-associated membrane protein 1-like 1
		GB46663	uncharacterized LOC410375
		GB53347	odorant receptor 67c-like
		GB51598	translocon-associated protein subunit beta
		GB42052	short-chain dehydrogenase/reductase
		GB47662	D-galactonate transporter
		GB49281	DNA damage-regulated autophagy modulator protein 2-like
		GB43180	minor histocompatibility antigen H13
		GB54806	facilitated trehalose transporter Tret1-like
		GB49259	mitochondrial uncoupling protein 2-like
		GB44046	orexin receptor type 1-like
		GB50128	heparanase-like
		GB46426	uncharacterized LOC100578708
		GB50232	alpha-1,6-mannosyl-glycoprotein 2-beta-N-acetylglucosaminyltransferase
		GB50890	solute carrier organic anion transporter family member 5A1
		GB54578	transmembrane protein 43 homolog
		GB49871	protein ERGIC-53
		GB48643	STT3, subunit of the oligosaccharyltransferase complex, homolog B
		GB42427	uncharacterized LOC409619
		GB55881	solute carrier organic anion transporter family member 5A1
		GB43332	signal sequence receptor beta
		GB54311	cystinosin homolog
		GB45146	endoplasmic reticulum-Golgi intermediate compartment protein 3
		GB51566	uncharacterized LOC100576258
		GB50262	sodium- and chloride-dependent glycine transporter 2
		GB54610	thiamine transporter 2-like
		GB53427	nicotinic acetylcholine receptor alpha9 subunit
		GB51659	dnaJ homolog subfamily B member 11
		GB53933	vesicular glutamate transporter 2.2
		GB41313	sugar transporter SWEET1
		GB41815	solute carrier family 35 member E1 homolog
		GB54298	stromal cell-derived factor 2-like
		GB45235	uncharacterized LOC724460
		GB49227	probable sodium/potassium/calcium exchanger CG1090
		GB54716	potassium voltage-gated channel subfamily H member 8
		GB41670	putative inorganic phosphate cotransporter
		GB49443	uncharacterized LOC409378
		GB53792	pickpocket protein 19-like
		GB49273	glutamate receptor, ionotropic, kainate 2
		GB55095	uncharacterized LOC100577202
		GB52913	organic cation transporter protein-like
		GB55505	open rectifier potassium channel protein 1
		GB48935	protein Star-like
		GB47876	hyperpolarization-activated ion channel
		GB43868	dnaJ homolog subfamily C member 1-like
		GB51833	sodium-dependent nutrient amino acid transporter 1-like
		GB51834	sodium-dependent nutrient amino acid transporter 1-like
		GB42482	V-type proton ATPase 116 kDa subunit a
Transmembrane	7.15455e-05	GB50003	synaptic vesicular amine transporter
		GB40392	sodium-independent sulfate anion transporter-like
		GB54172	sodium-independent sulfate anion transporter-like
		GB41034	facilitated trehalose transporter Tret1-like
		GB54783	acetyl-coenzyme A transporter 1
		GB41033	facilitated trehalose transporter Tret1-like
		GB54037	uncharacterized LOC727502
		GB51046	probable signal peptidase complex subunit 2
		GB46925	ABC transporter A family member 1-like
		GB50001	odorant receptor 13a-like
		GB43598	uncharacterized LOC100576834,uncharacterized LOC100577542
		GB42062	uncharacterized LOC724563
		GB41074	uncharacterized LOC409078
		GB45210	translocon-associated protein subunit gamma-like
		GB54734	uncharacterized LOC726669
		GB46119	sodium/potassium-transporting ATPase subunit beta-2-like
		GB53045	ATP-binding cassette sub-family G member 1
		GB52634	uncharacterized LOC725578
		GB43737	facilitated trehalose transporter Tret1-2 homolog
		GB52775	hyaluronoglucosaminidase
		GB41372	high-affinity choline transporter 1-like
		GB54145	prominin-like protein
		GB51591	3-hydroxy-3-methylglutaryl-coenzyme A reductase
		GB41129	protein LMBR1L
		GB45406	innexin shaking-B
		GB43584	uncharacterized LOC100577682
		GB50944	translocating chain-associated membrane protein 1-like 1
		GB46663	uncharacterized LOC410375
		GB53347	odorant receptor 67c-like
		GB51598	translocon-associated protein subunit beta
		GB42052	short-chain dehydrogenase/reductase
		GB47662	D-galactonate transporter
		GB49281	DNA damage-regulated autophagy modulator protein 2-like
		GB43180	minor histocompatibility antigen H13
		GB54806	facilitated trehalose transporter Tret1-like
		GB49259	mitochondrial uncoupling protein 2-like
		GB44046	orexin receptor type 1-like
		GB50128	heparanase-like
		GB46426	uncharacterized LOC100578708
		GB50232	alpha-1,-mannosyl-glycoprotein 2-beta-N-acetylglucosaminyltransferase
		GB50890	solute carrier organic anion transporter family member 5A1
		GB54578	transmembrane protein 43 homolog
		GB49871	protein ERGIC-53
		GB48643	STT3, subunit of the oligosaccharyltransferase complex, homolog B
		GB42427	uncharacterized LOC409619
		GB55881	solute carrier organic anion transporter family member 5A1
		GB43332	signal sequence receptor beta
		GB54311	cystinosin homolog
		GB45146	endoplasmic reticulum-Golgi intermediate compartment protein 3
		GB51566	uncharacterized LOC100576258
		GB50262	sodium- and chloride-dependent glycine transporter 2
		GB54610	thiamine transporter 2-like
		GB53427	nicotinic acetylcholine receptor alpha9 subunit
		GB51659	dnaJ homolog subfamily B member 11
		GB53933	vesicular glutamate transporter 2.2
		GB41313	sugar transporter SWEET1
		GB41815	solute carrier family 35 member E1 homolog
		GB54298	stromal cell-derived factor 2-like
		GB45235	uncharacterized LOC724460
		GB49227	probable sodium/potassium/calcium exchanger CG1090
		GB54716	potassium voltage-gated channel subfamily H member 8
		GB41670	putative inorganic phosphate cotransporter
		GB49443	uncharacterized LOC409378
		GB53792	pickpocket protein 19-like
		GB49273	glutamate receptor, ionotropic, kainate 2
		GB55095	uncharacterized LOC100577202
		GB52913	organic cation transporter protein-like
		GB55505	open rectifier potassium channel protein 1
		GB48935	protein Star-like
		GB47876	hyperpolarization-activated ion channel
		GB43868	dnaJ homolog subfamily C member 1-like
		GB51833	sodium-dependent nutrient amino acid transporter 1-like
		GB51834	sodium-dependent nutrient amino acid transporter 1-like
		GB42482	V-type proton ATPase 116 kDa subunit a
Major facilitator superfamily domain	0.00828934	GB41034	facilitated trehalose transporter Tret1-like
		GB41033	facilitated trehalose transporter Tret1-like
		GB54783	acetyl-coenzyme A transporter 1
		GB41670	putative inorganic phosphate cotransporter
		GB43584	uncharacterized LOC100577682
		GB55881	solute carrier organic anion transporter family member 5A1
		GB52913	organic cation transporter protein-like
		GB47662	D-galactonate transporter
		GB54806	facilitated trehalose transporter Tret1-like
		GB54610	thiamine transporter 2-like
		GB50890	solute carrier organic anion transporter family member 5A1
		GB53933	vesicular glutamate transporter 2.2
		GB43737	facilitated trehalose transporter Tret1-2 homolog
Transport	0.0335391	GB54716	potassium voltage-gated channel subfamily H member 8
		GB41033	facilitated trehalose transporter Tret1-like
		GB45406	innexin shaking-B
		GB55881	solute carrier organic anion transporter family member 5A1
		GB53792	pickpocket protein 19-like
		GB49273	glutamate receptor, ionotropic, kainate 2
		GB50262	sodium- and chloride-dependent glycine transporter 2
		GB49259	mitochondrial uncoupling protein 2-like
		GB55505	open rectifier potassium channel protein 1
		GB47876	hyperpolarization-activated ion channel
		GB50890	solute carrier organic anion transporter family member 5A1
		GB41313	sugar transporter SWEET1
		GB43737	facilitated trehalose transporter Tret1-2 homolog
		GB51833	sodium-dependent nutrient amino acid transporter 1-like
		GB42482	V-type proton ATPase 116 kDa subunit a
		GB51834	sodium-dependent nutrient amino acid transporter 1-like
Integral component of membrane	0.0334457	GB50003	synaptic vesicular amine transporter
		GB40392	sodium-independent sulfate anion transporter-like
		GB54172	sodium-independent sulfate anion transporter-like
		GB41034	facilitated trehalose transporter Tret1-like
		GB54783	acetyl-coenzyme A transporter 1
		GB41033	facilitated trehalose transporter Tret1-like
		GB54037	uncharacterized LOC727502
		GB51046	probable signal peptidase complex subunit 2
		GB46925	ABC transporter A family member 1-like
		GB50001	odorant receptor 13a-like
		GB43598	uncharacterized LOC100576834,uncharacterized LOC100577542
		GB42062	uncharacterized LOC724563
		GB41074	uncharacterized LOC409078
		GB45210	translocon-associated protein subunit gamma-like
		GB54734	uncharacterized LOC726669
		GB53045	ATP-binding cassette sub-family G member 1
		GB52634	uncharacterized LOC725578
		GB43737	facilitated trehalose transporter Tret1-2 homolog
		GB52775	hyaluronoglucosaminidase
		GB41372	high-affinity choline transporter 1-like
		GB54145	prominin-like protein
		GB51591	3-hydroxy-3-methylglutaryl-coenzyme A reductase
		GB41129	protein LMBR1L
		GB45406	innexin shaking-B
		GB43584	uncharacterized LOC100577682
		GB50944	translocating chain-associated membrane protein 1-like 1
		GB53347	odorant receptor 67c-like
		GB46663	uncharacterized LOC410375
		GB51598	translocon-associated protein subunit beta
		GB42052	short-chain dehydrogenase/reductase
		GB47662	D-galactonate transporter
		GB49281	DNA damage-regulated autophagy modulator protein 2-like
		GB43180	minor histocompatibility antigen H13
		GB54806	facilitated trehalose transporter Tret1-like
		GB49259	mitochondrial uncoupling protein 2-like
		GB44046	orexin receptor type 1-like
		GB50128	heparanase-like
		GB46426	uncharacterized LOC100578708
		GB50232	alpha-1,-mannosyl-glycoprotein 2-beta-N-acetylglucosaminyltransferase
		GB50890	solute carrier organic anion transporter family member 5A1
		GB54578	transmembrane protein 43 homolog
		GB49871	protein ERGIC-53
		GB48643	STT3, subunit of the oligosaccharyltransferase complex, homolog B
		GB42427	uncharacterized LOC409619
		GB55881	solute carrier organic anion transporter family member 5A1
		GB43332	signal sequence receptor beta
		GB54311	cystinosin homolog
		GB45146	endoplasmic reticulum-Golgi intermediate compartment protein 3
		GB51566	uncharacterized LOC100576258
		GB50262	sodium- and chloride-dependent glycine transporter 2
		GB54610	thiamine transporter 2-like
		GB53427	nicotinic acetylcholine receptor alpha9 subunit
		GB51659	dnaJ homolog subfamily B member 11
		GB53933	vesicular glutamate transporter 2.2
		GB41313	sugar transporter SWEET1
		GB41815	solute carrier family 35 member E1 homolog
		GB54298	stromal cell-derived factor 2-like
		GB45235	uncharacterized LOC724460
		GB49227	probable sodium/potassium/calcium exchanger CG1090
		GB54716	potassium voltage-gated channel subfamily H member 8
		GB41670	putative inorganic phosphate cotransporter
		GB49443	uncharacterized LOC409378
		GB53792	pickpocket protein 19-like
		GB49273	glutamate receptor, ionotropic, kainate 2
		GB55095	uncharacterized LOC100577202
		GB52913	organic cation transporter protein-like
		GB55505	open rectifier potassium channel protein 1
		GB48935	protein Star-like
		GB47876	hyperpolarization-activated ion channel
		GB43868	dnaJ homolog subfamily C member 1-like
		GB51833	sodium-dependent nutrient amino acid transporter 1-like
		GB51834	sodium-dependent nutrient amino acid transporter 1-like
		GB42482	V-type proton ATPase 116 kDa subunit a
Cluster 2: Enrichment Score 2.77
Protein processing in endoplasmic reticulum	0.000247802	GB41867	endoplasmin
		GB50944	translocating chain-associated membrane protein 1-like 1
		GB51598	translocon-associated protein subunit beta
		GB47336	protein disulfide-isomerase
		GB56012	stress-activated protein kinase JNK
		GB40866	heat shock protein cognate 4
		GB51659	dnaJ homolog subfamily B member 11
		GB45210	translocon-associated protein subunit gamma-like
		GB43868	dnaJ homolog subfamily C member 1-like
		GB48812	dnaJ homolog subfamily C member 3
		GB48643	STT3, subunit of the oligosaccharyltransferase complex, homolog B
		GB49871	protein ERGIC-53
		GB55443	endoplasmic reticulum resident protein 29
Cluster 3: Enrichment Score 2.60
Major facilitator superfamily domain	0.00828934	GB50003	synaptic vesicular amine transporter
		GB41034	facilitated trehalose transporter Tret1-like
		GB41033	facilitated trehalose transporter Tret1-like
		GB54783	acetyl-coenzyme A transporter 1
		GB41670	putative inorganic phosphate cotransporter
		GB43584	uncharacterized LOC100577682
		GB55881	solute carrier organic anion transporter family member 5A1
		GB52913	organic cation transporter protein-like
		GB47662	D-galactonate transporter
		GB54806	facilitated trehalose transporter Tret1-like
		GB54610	thiamine transporter 2-like
		GB50890	solute carrier organic anion transporter family member 5A1
		GB53933	vesicular glutamate transporter 2.2
		GB43737	facilitated trehalose transporter Tret1-2 homolog
Cluster 4: Enrichment Score 2.46
Major facilitator superfamily domain	0.00828934	GB50003	synaptic vesicular amine transporter
		GB41034	facilitated trehalose transporter Tret1-like
		GB41033	facilitated trehalose transporter Tret1-like
		GB54783	acetyl-coenzyme A transporter 1
		GB41670	putative inorganic phosphate cotransporter
		GB43584	uncharacterized LOC100577682
		GB55881	solute carrier organic anion transporter family member 5A1
		GB52913	organic cation transporter protein-like
		GB47662	D-galactonate transporter
		GB54806	facilitated trehalose transporter Tret1-like
		GB54610	thiamine transporter 2-like
		GB50890	solute carrier organic anion transporter family member 5A1
		GB53933	vesicular glutamate transporter 2.2
		GB43737	facilitated trehalose transporter Tret1-2 homolog
Cluster 5: Enrichment Score 2.69
Transport	0.0335391	GB40392	sodium-independent sulfate anion transporter-like
		GB54716	potassium voltage-gated channel subfamily H member 8
		GB41033	facilitated trehalose transporter Tret1-like
		GB45406	innexin shaking-B
		GB55881	solute carrier organic anion transporter family member 5A1
		GB53792	pickpocket protein 19-like
		GB49273	glutamate receptor, ionotropic, kainate 2
		GB50262	sodium- and chloride-dependent glycine transporter 2
		GB49259	mitochondrial uncoupling protein 2-like
		GB55505	open rectifier potassium channel protein 1
		GB47876	hyperpolarization-activated ion channel
		GB50890	solute carrier organic anion transporter family member 5A1
		GB41313	sugar transporter SWEET1
		GB43737	facilitated trehalose transporter Tret1-2 homolog
		GB51833	sodium-dependent nutrient amino acid transporter 1-like
		GB42482	V-type proton ATPase 116 kDa subunit a
		GB51834	sodium-dependent nutrient amino acid transporter 1-like
Cluster 6: Enrichment Score 2.22
Transport	0.0335391	GB40392	sodium-independent sulfate anion transporter-like
		GB54716	potassium voltage-gated channel subfamily H member 8
		GB41033	facilitated trehalose transporter Tret1-like
		GB45406	innexin shaking-B
		GB55881	solute carrier organic anion transporter family member 5A1
		GB53792	pickpocket protein 19-like
		GB49273	glutamate receptor, ionotropic, kainate 2
		GB50262	sodium- and chloride-dependent glycine transporter 2
		GB49259	mitochondrial uncoupling protein 2-like
		GB55505	open rectifier potassium channel protein 1
		GB47876	hyperpolarization-activated ion channel
		GB50890	solute carrier organic anion transporter family member 5A1
		GB41313	sugar transporter SWEET1
		GB43737	facilitated trehalose transporter Tret1-2 homolog
		GB51833	sodium-dependent nutrient amino acid transporter 1-like
		GB42482	V-type proton ATPase 116 kDa subunit a
		GB51834	sodium-dependent nutrient amino acid transporter 1-like
